# Supplementary material for: A systematic genetic screen for genes involved in sensing inorganic phosphate availability in Saccharomyces cerevisiae
Source: PLoS One. 2017 May 17;12(5):e0176085. doi: 10.1371/journal.pone.0176085 (PMC5435139; doi:10.1371/journal.pone.0176085)
Supplement: S1 Table — (XLSX) [file pone.0176085.s002.xlsx]

## Sheet: SM_50µM Pi
Gene_systematic Name	Gene_generic Name	plate	raw_log2(YFP)_1	raw_log2(YFP)_2	raw_log2(YFP)_3	raw_log2(RFP)_1	raw_log2(RFP)_2	raw_log2(RFP)_3	median_plate_log2(YFP)_1	median_plate_log2(YFP)_2	median_plate_log2(YFP)_3	median_plate_log2(RFP)_1	median_plate_log2(RFP)_2	median_plate_log2(RFP)_3	raw_log2(YFP/RFP)_1	raw_log2(YFP/RFP)_2	raw_log2(YFP/RFP)_3	median_plate_log2(YFP/RFP)_1	median_plate_log2(YFP/RFP)_2	median_plate_log2(YFP/RFP)_3	normalized_log2(YFP)_1	normalized_log2(YFP)_2	normalized_log2(YFP)_3	normalized_log2(RFP)_1	normalized_log2(RFP)_2	normalized_log2(RFP)_3	normalized_log2(YFP/RFP)_1	normalized_log2(YFP/RFP)_2	normalized_log2(YFP/RFP)_3	average_normalized_log2(YFP)	standard deviaton_normalized_log2(YFP)	average_normalized_log2(RFP)	standard deviaton_normalized_log2(RFP)	average_normalized_log2(YFP/RFP)	standard deviation_normalized_log2(YFP/RFP)	p-value of measurement errors	detected number
YCL005W-A	VMA9	1	10.9576	0	9.07195	8.88943	0	8.44615	11.3446	0	12.0625	7.82066	0	7.69884	2.06817	0	0.625792	3.54029	0	4.3935	-0.386962	0	-2.99054	1.06877	0	0.747311	-1.47212	0	-3.76771	-1.68875	1.84101	0.908042	0.227307	-2.61992	1.62323	1.51931e-07	2
YLR118C		1	11.8786	12.2055	12.4162	7.77808	7.10832	7.69794	11.3446	11.6337	12.0625	7.82066	7.19143	7.69884	4.10047	5.09719	4.71824	3.54029	4.49021	4.3935	0.533985	0.571836	0.353699	-0.0425793	-0.083108	-0.000901256	0.56018	0.606985	0.324741	0.486507	0.116562	-0.0421962	0.0240628	0.497302	0.151263	0.0384763	3
YAL068C		1	11.5674	11.422	11.9794	7.83943	7.15486	7.73648	11.3446	11.6337	12.0625	7.82066	7.19143	7.69884	3.728	4.26712	4.24291	3.54029	4.49021	4.3935	0.222867	-0.211689	-0.0830919	0.0187749	-0.0365668	0.0376369	0.187707	-0.223082	-0.150588	-0.0239715	0.223229	0.006615	0.0108899	-0.061988	0.219259	0.706579	3
YLR114C	AVL9	1	11.7201	12.0886	12.3736	7.76661	7.05914	7.67967	11.3446	11.6337	12.0625	7.82066	7.19143	7.69884	3.95353	5.02945	4.69395	3.54029	4.49021	4.3935	0.375573	0.454913	0.311125	-0.0540492	-0.132287	-0.0191768	0.413237	0.53924	0.300442	0.380537	0.0720226	-0.0685042	0.0201336	0.41764	0.11946	0.0618168	3
YAL067C	SEO1	1	10.2782	11.0681	11.543	8.04946	7.37068	8.08333	11.3446	11.6337	12.0625	7.82066	7.19143	7.69884	2.22875	3.69743	3.45966	3.54029	4.49021	4.3935	-1.06635	-0.565571	-0.5195	0.228798	0.179249	0.384484	-1.31154	-0.79278	-0.933844	-0.717142	0.303303	0.264177	0.0898856	-1.01272	0.268223	0.000767913	3
YLR113W	HOG1	1	12.2761	12.2649	13.0341	7.96678	7.23555	7.80966	11.3446	11.6337	12.0625	7.82066	7.19143	7.69884	4.30929	5.02931	5.22443	3.54029	4.49021	4.3935	0.931503	0.631181	0.971596	0.14612	0.044122	0.110813	0.768998	0.539099	0.830924	0.84476	0.186048	0.100352	0.0203842	0.713007	0.153759	0.00842174	3
YAL066W		1	11.121	11.26	11.5762	7.70759	7.06317	7.69702	11.3446	11.6337	12.0625	7.82066	7.19143	7.69884	3.41343	4.19684	3.87916	3.54029	4.49021	4.3935	-0.223544	-0.373666	-0.486311	-0.11307	-0.128263	-0.00182551	-0.126859	-0.293363	-0.514346	-0.361174	0.131828	-0.081053	0.064227	-0.311523	0.19438	0.117241	3
YLR112W		1	11.1742	11.5474	11.6667	7.80629	7.20398	7.82787	11.3446	11.6337	12.0625	7.82066	7.19143	7.69884	3.36789	4.3434	3.83885	3.54029	4.49021	4.3935	-0.170392	-0.0863023	-0.395761	-0.0143744	0.0125474	0.12903	-0.172403	-0.146809	-0.554652	-0.217485	0.160014	0.0424012	0.0827948	-0.291288	0.228438	0.133	3
YAL065C		1	11.2696	11.8671	11.8271	7.70613	7.08115	7.67407	11.3446	11.6337	12.0625	7.82066	7.19143	7.69884	3.56345	4.78598	4.15302	3.54029	4.49021	4.3935	-0.0749932	0.233451	-0.235401	-0.114534	-0.110283	-0.0247747	0.0231558	0.295774	-0.240486	-0.0256476	0.238289	-0.0831972	0.0518227	0.0261481	0.268143	0.875706	3
YLR111W		1	12.6213	12.3492	12.3964	8.11014	7.27891	7.76343	11.3446	11.6337	12.0625	7.82066	7.19143	7.69884	4.51119	5.07033	4.63297	3.54029	4.49021	4.3935	1.27677	0.715567	0.333915	0.289479	0.0874842	0.0645854	0.970901	0.580123	0.23947	0.775416	0.474266	0.147183	0.129843	0.596831	0.366002	0.0197975	3
YAL062W	GDH3	1	12.4869	12.4834	12.6297	7.81838	7.06334	7.58564	11.3446	11.6337	12.0625	7.82066	7.19143	7.69884	4.66854	5.42009	5.04402	3.54029	4.49021	4.3935	1.14235	0.849758	0.567169	-0.00227895	-0.128087	-0.113206	1.12824	0.929885	0.650516	0.853092	0.287605	-0.0811907	0.0640439	0.902881	0.240006	0.00188504	3
YLR109W	AHP1	1	11.8026	12.0058	12.3072	7.72866	7.11342	7.70995	11.3446	11.6337	12.0625	7.82066	7.19143	7.69884	4.07395	4.89241	4.59723	3.54029	4.49021	4.3935	0.458042	0.372156	0.244689	-0.0919984	-0.078007	0.0111028	0.533655	0.402203	0.203726	0.358296	0.10735	-0.0529675	0.0595255	0.379862	0.166095	0.0782595	3
YAL061W	BDH2	1	10.9331	11.2563	11.1455	7.8986	7.15865	7.88586	11.3446	11.6337	12.0625	7.82066	7.19143	7.69884	3.0345	4.09762	3.25961	3.54029	4.49021	4.3935	-0.411463	-0.377404	-0.91701	0.077944	-0.0327811	0.18702	-0.505793	-0.392582	-1.13389	-0.568626	0.30219	0.0773944	0.0629752	-0.677422	0.399345	0.011148	3
YLR108C		1	11.3087	11.222	11.7963	7.87958	7.36827	7.9221	11.3446	11.6337	12.0625	7.82066	7.19143	7.69884	3.42911	3.8537	3.87419	3.54029	4.49021	4.3935	-0.0358778	-0.411711	-0.266201	0.0589232	0.17684	0.223252	-0.111186	-0.636511	-0.519313	-0.23793	0.189505	0.153005	0.0948754	-0.422337	0.275762	0.060905	3
YAL060W	BDH1	1	11.4121	11.8381	12.0112	7.72123	7.17204	7.76239	11.3446	11.6337	12.0625	7.82066	7.19143	7.69884	3.69089	4.66602	4.24882	3.54029	4.49021	4.3935	0.067555	0.204385	-0.0512765	-0.0994324	-0.019385	0.0635472	0.150602	0.17581	-0.144683	0.0735545	0.127936	-0.0184234	0.0940963	0.0605764	0.178206	0.706579	3
YLR107W	REX3	1	11.6615	11.6996	11.983	7.82475	7.04639	7.52852	11.3446	11.6337	12.0625	7.82066	7.19143	7.69884	3.83676	4.65319	4.45449	3.54029	4.49021	4.3935	0.316942	0.0659079	-0.0794735	0.00409055	-0.145035	-0.170319	0.296466	0.162983	0.0609855	0.101125	0.20054	-0.103754	0.100695	0.173478	0.118091	0.308509	3
YAL059W	ECM1	1	11.1819	11.5117	11.7998	7.81468	7.43547	7.96497	11.3446	11.6337	12.0625	7.82066	7.19143	7.69884	3.36719	4.07622	3.83484	3.54029	4.49021	4.3935	-0.162697	-0.121977	-0.26268	-0.00597757	0.244045	0.266127	-0.173105	-0.413982	-0.558667	-0.182451	0.0724014	0.168065	0.1571	-0.381918	0.194771	0.0771181	3
YLR104W		1	11.6881	11.7709	12.024	7.77462	7.18453	7.72305	11.3446	11.6337	12.0625	7.82066	7.19143	7.69884	3.91346	4.58638	4.30099	3.54029	4.49021	4.3935	0.343506	0.137228	-0.0384486	-0.0460427	-0.00690336	0.024206	0.373164	0.0961716	-0.0925143	0.147429	0.191182	-0.00958002	0.0405581	0.125607	0.23423	0.44472	3
YAL058W	CNE1	1	13.0315	12.6373	12.729	8.0748	7.27603	7.67783	11.3446	11.6337	12.0625	7.82066	7.19143	7.69884	4.95668	5.36127	5.05118	3.54029	4.49021	4.3935	1.68691	1.00362	0.666529	0.254136	0.0845988	-0.021011	1.41639	0.871064	0.65768	1.11902	0.519887	0.105908	0.158856	0.981712	0.39127	0.00100245	3
YLR102C	APC9	1	11.5079	12.0497	12.5533	7.77545	7.07311	7.53534	11.3446	11.6337	12.0625	7.82066	7.19143	7.69884	3.73247	4.97654	5.01798	3.54029	4.49021	4.3935	0.163359	0.41598	0.49084	-0.0452077	-0.118317	-0.163499	0.192181	0.486337	0.62448	0.356726	0.171593	-0.109008	0.0682958	0.434333	0.220791	0.0565245	3
YAL056W	GPB2	1	10.7405	11.4082	11.4311	7.806	7.22672	7.6959	11.3446	11.6337	12.0625	7.82066	7.19143	7.69884	2.93451	4.18145	3.73516	3.54029	4.49021	4.3935	-0.604055	-0.225497	-0.63143	-0.0146626	0.0352954	-0.00294583	-0.605777	-0.308752	-0.658344	-0.486994	0.226876	0.00589566	0.00676466	-0.524291	0.188504	0.0322514	3
YAL055W	PEX22	1	10.1805	11.0651	10.96	7.66474	7.17495	7.78689	11.3446	11.6337	12.0625	7.82066	7.19143	7.69884	2.51572	3.89013	3.1731	3.54029	4.49021	4.3935	-1.16411	-0.568603	-1.1025	-0.155924	-0.0164819	0.0880517	-1.02457	-0.600081	-1.22041	-0.945068	0.32748	-0.0281179	0.140859	-0.948352	0.317108	0.00130744	3
YLR099C	ICT1	1	10.9876	12.2847	12.2792	7.68717	7.23815	7.57124	11.3446	11.6337	12.0625	7.82066	7.19143	7.69884	3.30042	5.04655	4.70798	3.54029	4.49021	4.3935	-0.356978	0.65102	0.216729	-0.133493	0.0467206	-0.127606	-0.23987	0.556339	0.314475	0.170257	0.505603	-0.0714592	0.00339885	0.210315	0.408196	0.231853	3
YMR035W	IMP2	1	12.3336	12.4958	0	7.96051	6.87723	0	11.3446	11.6337	0	7.82066	7.19143	0	4.37313	5.6186	0	3.54029	4.49021	0	0.989065	0.862155	0	0.139845	-0.314196	0	0.832834	1.12839	0	0.92561	0.0897384	-0.0871756	0.321056	0.980613	0.208991	0.0068598	2
YLR120C	YPS1	1	11.263	14.6141	14.814	7.8499	8.63505	9.34009	11.3446	11.6337	12.0625	7.82066	7.19143	7.69884	3.41312	5.97907	5.47394	3.54029	4.49021	4.3935	-0.0815476	2.98045	2.75154	0.0292384	1.44362	1.64125	-0.127171	1.48886	1.08043	1.88348	1.70561	1.03804	0.930694	0.814042	0.840306	0.00387879	3
YMR036C	MIH1	1	11.5865	12.1874	12.6249	8.19342	7.45808	8.13848	11.3446	11.6337	12.0625	7.82066	7.19143	7.69884	3.39309	4.72934	4.48637	3.54029	4.49021	4.3935	0.241944	0.55374	0.562368	0.37276	0.266648	0.439639	-0.147201	0.239132	0.0928689	0.452684	0.182557	0.359683	0.0386128	0.0616001	0.195056	0.706579	3
YMR039C	SUB1	1	12.1404	12.3205	12.616	7.92153	7.23034	7.761	11.3446	11.6337	12.0625	7.82066	7.19143	7.69884	4.21889	5.09017	4.85503	3.54029	4.49021	4.3935	0.795853	0.68683	0.553541	0.100869	0.0389075	0.0621579	0.678599	0.599963	0.461523	0.678741	0.121358	0.0673114	0.0223496	0.580028	0.109902	0.0219592	3
YLR121C	YPS3	1	10.35	10.6161	11.2281	7.72923	7.23614	7.8606	11.3446	11.6337	12.0625	7.82066	7.19143	7.69884	2.62077	3.37992	3.36746	3.54029	4.49021	4.3935	-0.994574	-1.01762	-0.834427	-0.0914337	0.0447122	0.161757	-0.919525	-1.11029	-1.02604	-0.948873	0.0997808	0.0383451	0.14618	-1.01862	0.0955993	0.000737009	3
YLR122C		1	10.9278	11.4303	11.4007	7.78723	7.27435	7.94825	11.3446	11.6337	12.0625	7.82066	7.19143	7.69884	3.14061	4.15598	3.45246	3.54029	4.49021	4.3935	-0.416735	-0.203348	-0.661776	-0.0334333	0.0829175	0.249409	-0.399687	-0.334225	-0.941045	-0.427286	0.229396	0.0996312	0.163299	-0.558319	0.333063	0.0255863	3
YMR040W	YET2	1	10.2948	10.9962	12.0849	7.90456	7.17974	7.74581	11.3446	11.6337	12.0625	7.82066	7.19143	7.69884	2.39021	3.81642	4.33904	3.54029	4.49021	4.3935	-1.0498	-0.637515	0.022364	0.0838986	-0.011689	0.0469697	-1.15008	-0.673785	-0.0544654	-0.554983	0.540825	0.0397265	0.0213209	-0.626111	0.549363	0.0160278	3
YLR123C		1	11.5692	11.5775	11.7821	7.66785	7.3167	7.86837	11.3446	11.6337	12.0625	7.82066	7.19143	7.69884	3.90136	4.26081	3.9137	3.54029	4.49021	4.3935	0.22465	-0.0561596	-0.280414	-0.152805	0.125275	0.169525	0.36107	-0.229395	-0.479799	-0.0373079	0.253059	0.0473317	0.186098	-0.116041	0.431743	0.479485	3
YMR041C	ARA2	1	11.6744	11.7151	12.1568	7.67741	7.0414	7.54458	11.3446	11.6337	12.0625	7.82066	7.19143	7.69884	3.997	4.67365	4.61221	3.54029	4.49021	4.3935	0.329844	0.0813754	0.0943039	-0.143251	-0.150027	-0.154261	0.45671	0.183442	0.218705	0.168508	0.139871	-0.14918	0.00635644	0.286286	0.148641	0.137358	3
YLR124W		1	12.8275	12.1229	12.9046	7.87552	7.12587	7.65903	11.3446	11.6337	12.0625	7.82066	7.19143	7.69884	4.95197	4.99706	5.24554	3.54029	4.49021	4.3935	1.48292	0.489257	0.842081	0.0548569	-0.0655579	-0.0398137	1.41168	0.506855	0.852035	0.938087	0.503742	-0.0168382	0.0546581	0.923523	0.456629	0.00160264	3
YMR042W	ARG80	1	11.4995	11.621	12.1751	7.67555	7.08414	7.66218	11.3446	11.6337	12.0625	7.82066	7.19143	7.69884	3.82396	4.53684	4.51294	3.54029	4.49021	4.3935	0.15494	-0.0126915	0.112631	-0.145111	-0.107287	-0.0366612	0.283665	0.0466354	0.119433	0.0849597	0.087174	-0.0963528	0.0626133	0.149911	0.121419	0.374327	3
YLR125W		1	10.2819	11.2976	11.2756	7.88772	7.23532	7.94767	11.3446	11.6337	12.0625	7.82066	7.19143	7.69884	2.39421	4.06227	3.32792	3.54029	4.49021	4.3935	-1.06264	-0.336095	-0.786898	0.0670556	0.0438872	0.248824	-1.14608	-0.427941	-1.06558	-0.728545	0.366773	0.119922	0.104944	-0.879869	0.393445	0.00230708	3
YMR044W	IOC4	1	11.3658	11.5838	11.9422	7.53454	6.93928	7.51002	11.3446	11.6337	12.0625	7.82066	7.19143	7.69884	3.83128	4.64448	4.43223	3.54029	4.49021	4.3935	0.0212558	-0.0499083	-0.120244	-0.286118	-0.252145	-0.188827	0.290988	0.154277	0.0387229	-0.0496323	0.0707505	-0.242363	0.0561708	0.161329	0.126281	0.339834	3
YML089C		1	13.4686	13.1611	12.9895	7.72719	7.02793	7.52433	11.3446	11.6337	12.0625	7.82066	7.19143	7.69884	5.74139	6.13319	5.46521	3.54029	4.49021	4.3935	2.12402	1.52745	0.927052	-0.0934656	-0.163495	-0.174517	2.2011	1.64298	1.07171	1.52617	0.598486	-0.143826	0.0467948	1.6386	0.564709	3.34353e-06	3
YMR140W	SIP5	1	10.2367	11.1023	11.6899	7.50565	7.04051	7.6361	11.3446	11.6337	12.0625	7.82066	7.19143	7.69884	2.73108	4.0618	4.05385	3.54029	4.49021	4.3935	-1.10783	-0.531362	-0.372541	-0.31501	-0.15092	-0.0627456	-0.809209	-0.428402	-0.339655	-0.670579	0.38691	-0.176225	0.145645	-0.525755	0.249456	0.0317306	3
YML088W	UFO1	1	11.8272	13.3794	13.6599	7.70722	7.00498	7.45934	11.3446	11.6337	12.0625	7.82066	7.19143	7.69884	4.11997	6.37441	6.20056	3.54029	4.49021	4.3935	0.48262	1.74572	1.59742	-0.113443	-0.186451	-0.239502	0.579678	1.88421	1.80706	1.27525	0.690431	-0.179799	0.0727802	1.42365	0.731916	2.39044e-05	3
YMR141C		1	10.9621	11.1453	11.5107	7.71378	7.25386	7.65137	11.3446	11.6337	12.0625	7.82066	7.19143	7.69884	3.24837	3.89146	3.85928	3.54029	4.49021	4.3935	-0.382419	-0.488363	-0.551831	-0.106882	0.0624284	-0.0474696	-0.291923	-0.598751	-0.534221	-0.474205	0.0855886	-0.030641	0.0343017	-0.474965	0.16177	0.0443004	3
YML087C		1	13.2246	13.5087	13.7683	7.82144	7.12642	7.53037	11.3446	11.6337	12.0625	7.82066	7.19143	7.69884	5.40317	6.38231	6.23789	3.54029	4.49021	4.3935	1.88004	1.87505	1.70577	0.000776807	-0.0650137	-0.168478	1.86288	1.8921	1.84439	1.82029	0.099205	-0.0775716	0.0977193	1.86646	0.0240582	3.71651e-07	3
YMR144W		1	11.1102	12.1616	11.8826	7.99863	7.12839	7.56852	11.3446	11.6337	12.0625	7.82066	7.19143	7.69884	3.11157	5.03316	4.31411	3.54029	4.49021	4.3935	-0.234372	0.527879	-0.179855	0.177967	-0.0630388	-0.13032	-0.428724	0.542958	-0.0793943	0.0378837	0.425223	-0.00513087	0.17799	0.0116131	0.492192	0.95132	3
YLR097C	HRT3	1	10.8601	11.1464	11.8083	7.87435	7.20029	7.9045	11.3446	11.6337	12.0625	7.82066	7.19143	7.69884	2.98573	3.94608	3.90379	3.54029	4.49021	4.3935	-0.484494	-0.487313	-0.254206	0.053686	0.00885766	0.205652	-0.554565	-0.544131	-0.489718	-0.408671	0.133778	0.0893987	0.0877378	-0.529471	0.0348206	0.031217	3
YAL049C		1	11.3345	11.2765	11.6578	7.85825	7.19913	7.79748	11.3446	11.6337	12.0625	7.82066	7.19143	7.69884	3.47624	4.07738	3.86029	3.54029	4.49021	4.3935	-0.0100728	-0.357167	-0.404715	0.0375931	0.00770134	0.0986374	-0.064051	-0.412828	-0.533212	-0.257318	0.215437	0.0479773	0.0352439	-0.336697	0.24367	0.100662	3
YLR096W	KIN2	1	11.182	11.2583	11.8317	7.77292	7.14078	7.74289	11.3446	11.6337	12.0625	7.82066	7.19143	7.69884	3.4091	4.11749	4.08885	3.54029	4.49021	4.3935	-0.162545	-0.375406	-0.230742	-0.0477412	-0.0506497	0.0440476	-0.131189	-0.372716	-0.304649	-0.256231	0.108696	-0.0181144	0.0529943	-0.269518	0.124537	0.15415	3
YAL048C	GEM1	1	11.3311	11.6121	11.8399	7.7074	7.03521	7.64424	11.3446	11.6337	12.0625	7.82066	7.19143	7.69884	3.62371	4.57691	4.19571	3.54029	4.49021	4.3935	-0.0134601	-0.0215571	-0.222541	-0.113259	-0.156218	-0.0546046	0.0834139	0.0867013	-0.197796	-0.0858527	0.118445	-0.108027	0.0338642	-0.00922695	0.163314	0.964005	3
YLR095C	IOC2	1	10.6575	10.8039	11.4332	7.58338	6.98659	7.64699	11.3446	11.6337	12.0625	7.82066	7.19143	7.69884	3.07411	3.81732	3.78619	3.54029	4.49021	4.3935	-0.687081	-0.829769	-0.629308	-0.237282	-0.204841	-0.0518535	-0.466185	-0.672888	-0.607314	-0.715386	0.103184	-0.164659	0.107057	-0.582129	0.105628	0.0219592	3
YAL046C		1	13.135	13.2678	13.262	7.73979	7.21424	7.65022	11.3446	11.6337	12.0625	7.82066	7.19143	7.69884	5.39518	6.05354	5.61181	3.54029	4.49021	4.3935	1.79041	1.63411	1.19955	-0.0808655	0.0228132	-0.0486184	1.85489	1.56334	1.21831	1.54136	0.306154	-0.0355569	0.0186179	1.54551	0.318663	7.90821e-06	3
YLR094C	GIS3	1	11.7831	12.1473	12.076	7.97741	7.39671	7.87518	11.3446	11.6337	12.0625	7.82066	7.19143	7.69884	3.80568	4.75064	4.2008	3.54029	4.49021	4.3935	0.438525	0.513672	0.0134888	0.156754	0.205279	0.176335	0.265385	0.260433	-0.192706	0.321895	0.269718	0.179456	0.011305	0.111038	0.263061	0.497665	3
YAL045C		1	11.3507	11.3635	12.016	7.66789	7.12092	7.6188	11.3446	11.6337	12.0625	7.82066	7.19143	7.69884	3.6828	4.2426	4.39724	3.54029	4.49021	4.3935	0.00612148	-0.270152	-0.0464431	-0.152772	-0.070509	-0.0800443	0.142508	-0.247602	0.00374154	-0.103491	0.146706	-0.101108	0.0419893	-0.0337841	0.197744	0.838409	3
YLR093C	NYV1	1	11.0084	11.4203	11.7377	7.66205	7.08656	7.6465	11.3446	11.6337	12.0625	7.82066	7.19143	7.69884	3.34632	4.33379	4.09122	3.54029	4.49021	4.3935	-0.336198	-0.213334	-0.324761	-0.158614	-0.104874	-0.0523411	-0.193969	-0.15642	-0.30228	-0.291431	0.067875	-0.105276	0.0613565	-0.217556	0.0757365	0.219303	3
YAL044C	GCV3	1	10.0018	8.47713	9.56378	7.59759	6.71022	7.45768	11.3446	11.6337	12.0625	7.82066	7.19143	7.69884	2.40417	1.76691	2.1061	3.54029	4.49021	4.3935	-1.3428	-3.15655	-2.49871	-0.223068	-0.481208	-0.241159	-1.13612	-2.7233	-2.28741	-2.33269	0.918198	-0.315145	0.0104445	-2.04894	0.820019	5.96636e-08	3
YLR092W	SUL2	1	10.8406	11.3757	11.756	7.86066	7.17372	7.8289	11.3446	11.6337	12.0625	7.82066	7.19143	7.69884	2.97997	4.20193	3.92706	3.54029	4.49021	4.3935	-0.503939	-0.258023	-0.306528	0.0399984	-0.017708	0.130057	-0.560323	-0.288275	-0.466444	-0.356163	0.130255	0.0507823	0.0519951	-0.438347	0.138183	0.0548522	3
YAL042W	ERV46	1	10.8968	11.0082	11.8207	7.68994	7.33169	7.87445	11.3446	11.6337	12.0625	7.82066	7.19143	7.69884	3.20681	3.67648	3.94624	3.54029	4.49021	4.3935	-0.447811	-0.625504	-0.241799	-0.130716	0.140264	0.175609	-0.333479	-0.813728	-0.447267	-0.438371	0.192027	0.0617188	0.176857	-0.531492	0.250958	0.0307105	3
YLR091W		1	12.0911	12.4486	12.731	7.70587	7.11894	7.6247	11.3446	11.6337	12.0625	7.82066	7.19143	7.69884	4.3852	5.32967	5.10626	3.54029	4.49021	4.3935	0.746504	0.814934	0.668473	-0.114792	-0.0724864	-0.0741392	0.844911	0.839461	0.712753	0.743304	0.0732827	-0.0871392	0.023471	0.799042	0.0747778	0.00436641	3
YAL043C-a		1	11.5484	12.0077	12.606	7.70138	7.0401	7.58295	11.3446	11.6337	12.0625	7.82066	7.19143	7.69884	3.84705	4.96756	5.02306	3.54029	4.49021	4.3935	0.203862	0.373983	0.543521	-0.119278	-0.151331	-0.115896	0.306755	0.477354	0.629557	0.373789	0.16983	-0.128835	0.00195288	0.471222	0.161488	0.0449914	3
YLR090W	XDJ1	1	10.4444	11.2553	11.4496	7.61305	7.19542	7.71969	11.3446	11.6337	12.0625	7.82066	7.19143	7.69884	2.83139	4.05984	3.72987	3.54029	4.49021	4.3935	-0.900129	-0.378416	-0.612931	-0.207609	0.00399119	0.0208453	-0.708905	-0.430366	-0.663636	-0.630492	0.2613	-0.0609243	0.131898	-0.600969	0.14947	0.0191196	3
YAL040C	CLN3	1	12.7485	13.0606	13.269	7.86656	7.32108	7.7699	11.3446	11.6337	12.0625	7.82066	7.19143	7.69884	4.88193	5.73948	5.49913	3.54029	4.49021	4.3935	1.40392	1.42688	1.20655	0.0459003	0.129649	0.071055	1.34164	1.24927	1.10563	1.34578	0.121128	0.0822013	0.014523	1.23218	0.118928	0.000126074	3
YLR089C	ALT1	1	9.84791	10.3785	9.88212	7.44729	6.89412	7.60871	11.3446	11.6337	12.0625	7.82066	7.19143	7.69884	2.40062	3.48434	2.27341	3.54029	4.49021	4.3935	-1.49666	-1.25522	-2.18036	-0.373369	-0.297306	-0.0901334	-1.13968	-1.00587	-2.12009	-1.64408	0.479867	-0.253603	0.163526	-1.42188	0.608357	2.44401e-05	3
YAL039C	CYC3	1	11.4601	11.8885	12.3095	7.63023	7.10933	7.56707	11.3446	11.6337	12.0625	7.82066	7.19143	7.69884	3.82991	4.77918	4.74241	3.54029	4.49021	4.3935	0.11557	0.254842	0.246996	-0.190435	-0.0820954	-0.13177	0.28962	0.288978	0.348907	0.205803	0.0782422	-0.134767	0.03387	0.309168	0.0344163	0.119076	3
YLR087C	CSF1	1	12.9248	13.2662	12.4929	8.711	8.11052	8.32992	11.3446	11.6337	12.0625	7.82066	7.19143	7.69884	4.21377	5.15569	4.16297	3.54029	4.49021	4.3935	1.5802	1.63253	0.430408	0.890335	0.919091	0.631077	0.673475	0.665478	-0.230529	1.21438	0.679441	0.813501	0.149682	0.369475	0.519634	0.0830003	3
YAL037W		1	11.4707	11.6949	11.5169	7.72747	7.20466	7.66598	11.3446	11.6337	12.0625	7.82066	7.19143	7.69884	3.74327	4.49021	3.85092	3.54029	4.49021	4.3935	0.126172	0.0611919	-0.545586	-0.0931918	0.0132322	-0.0328609	0.202979	0	-0.542585	-0.119407	0.370509	-0.0376068	0.0348321	-0.113202	0.385457	0.488509	3
YML084W		1	13.6114	13.2868	12.5992	7.9858	7.14826	7.78199	11.3446	11.6337	12.0625	7.82066	7.19143	7.69884	5.62562	6.13849	4.8172	3.54029	4.49021	4.3935	2.26685	1.65308	0.536711	0.165144	-0.0431668	0.0831497	2.08532	1.64828	0.423701	1.48555	0.877153	0.0683756	0.0473395	1.38577	0.861355	3.32751e-05	3
YLR084C	RAX2	1	11.5997	11.7717	12.0242	7.93179	7.20353	7.83832	11.3446	11.6337	12.0625	7.82066	7.19143	7.69884	3.66794	4.56814	4.18583	3.54029	4.49021	4.3935	0.25516	0.13799	-0.0383358	0.111129	0.0120971	0.139474	0.127646	0.0779336	-0.207669	0.118271	0.147738	0.0875666	0.016365	-0.000696599	0.180959	1	3
YML083C		1	13.5773	13.7721	13.8588	8.01088	7.16432	7.80386	11.3446	11.6337	12.0625	7.82066	7.19143	7.69884	5.56645	6.60779	6.05493	3.54029	4.49021	4.3935	2.23276	2.13843	1.7963	0.19022	-0.0271083	0.105015	2.02616	2.11758	1.66143	2.05583	0.229654	0.0893755	0.0491934	1.93506	0.241337	1.85487e-07	3
YMR147W		1	10.4396	11.174	11.7183	8.05872	7.2507	7.85364	11.3446	11.6337	12.0625	7.82066	7.19143	7.69884	2.38084	3.9233	3.8647	3.54029	4.49021	4.3935	-0.905009	-0.459676	-0.344147	0.23806	0.0592722	0.1548	-1.15945	-0.566908	-0.528807	-0.569611	0.296151	0.150711	0.04807	-0.751723	0.353619	0.00632358	3
YML082W		1	13.0268	13.8043	14.025	7.96943	7.24579	7.7658	11.3446	11.6337	12.0625	7.82066	7.19143	7.69884	5.05735	6.55854	6.2592	3.54029	4.49021	4.3935	1.68221	2.17065	1.96251	0.148768	0.0543565	0.0669576	1.51706	2.06833	1.86569	1.93846	0.245104	0.0900275	0.0472334	1.81703	0.278839	6.07439e-07	3
YMR148W		1	11.7834	12.0352	12.5169	7.80791	7.14235	7.72746	11.3446	11.6337	12.0625	7.82066	7.19143	7.69884	3.97553	4.89284	4.78942	3.54029	4.49021	4.3935	0.438879	0.401522	0.454396	-0.0127472	-0.049075	0.0286152	0.435241	0.402637	0.395921	0.431599	0.0271783	-0.011069	0.0238806	0.411267	0.0210325	0.0646274	3
YML081W		1	13.5322	13.5445	13.7422	7.95333	7.29392	7.84054	11.3446	11.6337	12.0625	7.82066	7.19143	7.69884	5.57891	6.2506	5.90167	3.54029	4.49021	4.3935	2.18767	1.91085	1.67972	0.132671	0.102494	0.141694	2.03861	1.76039	1.50817	1.92608	0.254315	0.12562	0.00520964	1.76906	0.265328	9.64714e-07	3
YMR151W	YIM2	1	11.568	11.6791	12.1022	7.76242	7.09126	7.62387	11.3446	11.6337	12.0625	7.82066	7.19143	7.69884	3.80556	4.5878	4.47833	3.54029	4.49021	4.3935	0.223409	0.045389	0.0397191	-0.0582402	-0.100167	-0.0749713	0.265264	0.0975962	0.0848307	0.102839	0.104455	-0.0777928	0.00965969	0.14923	0.100691	0.374327	3
YML080W	DUS1	1	13.4313	13.4362	13.8279	7.61907	6.96121	7.41875	11.3446	11.6337	12.0625	7.82066	7.19143	7.69884	5.81226	6.47497	6.40911	3.54029	4.49021	4.3935	2.08676	1.80251	1.76537	-0.201593	-0.230217	-0.28009	2.27197	1.98477	2.0156	1.88488	0.175816	-0.2373	0.0453205	2.09078	0.15767	3.86428e-08	3
YMR150C	IMP1	1	12.1606	12.2929	12.5702	7.90504	7.19588	7.68378	11.3446	11.6337	12.0625	7.82066	7.19143	7.69884	4.2556	5.09706	4.88639	3.54029	4.49021	4.3935	0.816078	0.659267	0.507686	0.0843808	0.00445007	-0.0150601	0.715312	0.606858	0.492887	0.661011	0.154204	0.0245903	0.0574123	0.605019	0.111224	0.0184622	3
YML079W		1	13.9201	13.4895	13.5529	8.01536	7.23357	7.68678	11.3446	11.6337	12.0625	7.82066	7.19143	7.69884	5.90475	6.25596	5.86614	3.54029	4.49021	4.3935	2.57554	1.85586	1.49044	0.194698	0.0421444	-0.0120606	2.36446	1.76575	1.47264	1.97394	0.552107	0.0749273	0.119372	1.86762	0.454553	3.62591e-07	3
YMR152W	YIM1	1	11.079	11.3623	11.5823	7.70635	7.2722	7.78858	11.3446	11.6337	12.0625	7.82066	7.19143	7.69884	3.3726	4.09014	3.79368	3.54029	4.49021	4.3935	-0.265616	-0.271337	-0.480221	-0.114314	0.0807735	0.0897388	-0.167688	-0.400071	-0.59982	-0.339058	0.122284	0.0187329	0.11781	-0.389193	0.216271	0.0737927	3
YML078W	CPR3	1	13.3568	13.6137	13.9649	7.78726	7.10717	7.66893	11.3446	11.6337	12.0625	7.82066	7.19143	7.69884	5.5695	6.50652	6.29597	3.54029	4.49021	4.3935	2.01219	1.98001	1.90241	-0.033402	-0.0842634	-0.0299156	2.02921	2.01631	1.90247	1.96487	0.0564352	-0.0491936	0.00201289	1.98266	0.0697512	1.15206e-07	3
YML063W	RPS1B	1	11.5732	11.0453	11.2334	7.65872	7.17611	7.7905	11.3446	11.6337	12.0625	7.82066	7.19143	7.69884	3.91451	3.86921	3.44291	3.54029	4.49021	4.3935	0.228658	-0.588355	-0.829073	-0.161942	-0.0153182	0.091659	0.374215	-0.620996	-0.950592	-0.396257	0.554414	-0.0285336	0.146416	-0.399125	0.689709	0.0695763	3
YMR153W	NUP53	1	13.3212	13.402	13.7231	7.75839	7.025	7.46675	11.3446	11.6337	12.0625	7.82066	7.19143	7.69884	5.56278	6.37697	6.25632	3.54029	4.49021	4.3935	1.97661	1.76829	1.66058	-0.0622697	-0.166432	-0.232097	2.02249	1.88676	1.86281	1.80182	0.160663	-0.1536	0.0980497	1.92402	0.0861138	2.10122e-07	3
YMR153C-A		1	12.0611	11.3831	11.498	7.70247	7.15316	7.83761	11.3446	11.6337	12.0625	7.82066	7.19143	7.69884	4.35861	4.22993	3.66037	3.54029	4.49021	4.3935	0.716513	-0.250583	-0.564502	-0.118188	-0.0382688	0.138768	0.818316	-0.260274	-0.73313	-0.0328573	0.667685	-0.00589624	0.148354	-0.0583626	0.795187	0.718166	3
YML062C	MFT1	1	11.5476	12.0315	12.3621	6.64494	6.05696	6.55491	11.3446	11.6337	12.0625	7.82066	7.19143	7.69884	4.9027	5.97456	5.80718	3.54029	4.49021	4.3935	0.20307	0.397843	0.299598	-1.17572	-1.13447	-1.14393	1.3624	1.48435	1.41367	0.30017	0.0973881	-1.15137	0.0183507	1.42014	0.0612303	2.44401e-05	3
YMR155W		1	11.3626	11.7829	12.0318	7.8824	7.10626	7.67334	11.3446	11.6337	12.0625	7.82066	7.19143	7.69884	3.48016	4.67669	4.35847	3.54029	4.49021	4.3935	0.0179958	0.149266	-0.0306716	0.0617427	-0.0851723	-0.0254985	-0.0601321	0.186479	-0.0350328	0.0455302	0.0930755	-0.0163094	0.0503687	0.0304381	0.135717	0.850792	3
YML061C	PIF1	1	13.5444	12.9614	13.2654	7.77723	7.00155	7.49419	11.3446	11.6337	12.0625	7.82066	7.19143	7.69884	5.76717	5.95982	5.7712	3.54029	4.49021	4.3935	2.19983	1.32769	1.2029	-0.0434336	-0.189884	-0.204656	2.22688	1.46962	1.3777	1.57681	0.543146	-0.145991	0.0930816	1.6914	0.46601	2.03277e-06	3
YMR156C	TPP1	1	11.3384	11.2884	12.0628	7.70083	7.1313	7.5856	11.3446	11.6337	12.0625	7.82066	7.19143	7.69884	3.63761	4.15709	4.47725	3.54029	4.49021	4.3935	-0.00612148	-0.345288	0.000362518	-0.119828	-0.0601263	-0.113243	0.097321	-0.333121	0.0837462	-0.117016	0.197716	-0.0977324	0.0038014	-0.0506846	0.244691	0.75345	3
YML060W	OGG1	1	11.3608	10.9885	11.8942	7.7022	7.24934	7.77708	11.3446	11.6337	12.0625	7.82066	7.19143	7.69884	3.65864	3.73914	4.11709	3.54029	4.49021	4.3935	0.0162706	-0.645197	-0.168311	-0.118461	0.0579132	0.0782409	0.118346	-0.75107	-0.276411	-0.265746	0.341329	0.00589783	0.113566	-0.303045	0.43532	0.122857	3
YMR157C		1	11.8323	12.2045	12.5585	7.71643	7.17111	7.63481	11.3446	11.6337	12.0625	7.82066	7.19143	7.69884	4.11586	5.03341	4.92369	3.54029	4.49021	4.3935	0.487722	0.570842	0.496022	-0.104235	-0.0203231	-0.0640287	0.575572	0.543205	0.530191	0.518195	0.0457818	-0.0628622	0.0232131	0.549656	0.0233682	0.0273574	3
YML059C	NTE1	1	11.0501	10.8811	10.9931	7.79512	7.22437	7.84456	11.3446	11.6337	12.0625	7.82066	7.19143	7.69884	3.25498	3.65675	3.14852	3.54029	4.49021	4.3935	-0.294467	-0.75255	-1.06941	-0.025539	0.0329424	0.145713	-0.285313	-0.833453	-1.24498	-0.705475	0.389609	0.0510388	0.0988723	-0.787915	0.481451	0.00472336	3
YMR158W-A		1	10.4495	11.6293	12.2737	8.049	7.11378	7.5169	11.3446	11.6337	12.0625	7.82066	7.19143	7.69884	2.40047	4.51557	4.75677	3.54029	4.49021	4.3935	-0.895095	-0.00432638	0.211177	0.228338	-0.0776456	-0.181947	-1.13982	0.0253595	0.363265	-0.229415	0.586479	-0.0104181	0.236878	-0.250398	0.788572	0.173716	3
YAL036C	RBG1	1	11.0908	11.3759	11.8336	7.80501	7.16311	7.69982	11.3446	11.6337	12.0625	7.82066	7.19143	7.69884	3.28576	4.21277	4.13377	3.54029	4.49021	4.3935	-0.253792	-0.257798	-0.228894	-0.0156478	-0.0283239	0.000976672	-0.254529	-0.277434	-0.25973	-0.246828	0.0156598	-0.0143317	0.00959813	-0.263898	0.0120074	0.159435	3
YMR145C	NDE1	1	12.4147	12.7785	12.6704	8.16677	7.53293	8.16669	11.3446	11.6337	12.0625	7.82066	7.19143	7.69884	4.24797	5.24558	4.50371	3.54029	4.49021	4.3935	1.07017	1.14484	0.607918	0.346107	0.341505	0.467851	0.70768	0.755376	0.110206	0.940977	0.290844	0.385155	0.0702891	0.524421	0.359512	0.0322514	3
YAL035W	FUN12	1	10.6282	11.0485	11.3289	7.8666	7.18359	7.73931	11.3446	11.6337	12.0625	7.82066	7.19143	7.69884	2.76158	3.86492	3.58964	3.54029	4.49021	4.3935	-0.71639	-0.585162	-0.73354	0.0459371	-0.00783817	0.0404666	-0.778712	-0.625284	-0.803867	-0.678364	0.0811695	0.0261885	0.00315835	-0.735954	0.0966652	0.00709631	3
YLR083C	EMP70	1	10.2131	10.6183	11.5691	7.58283	7.04171	7.63113	11.3446	11.6337	12.0625	7.82066	7.19143	7.69884	2.63024	3.57661	3.93796	3.54029	4.49021	4.3935	-1.13149	-1.01536	-0.493404	-0.237825	-0.149718	-0.0677166	-0.910054	-0.913601	-0.455547	-0.880086	0.339874	-0.151753	0.0982122	-0.759734	0.26344	0.00596748	3
YAL034C	FUN19	1	11.1351	11.4227	11.6247	7.7248	7.15181	7.65872	11.3446	11.6337	12.0625	7.82066	7.19143	7.69884	3.41031	4.27086	3.96602	3.54029	4.49021	4.3935	-0.209454	-0.211011	-0.43775	-0.0958574	-0.0396204	-0.040124	-0.129981	-0.219351	-0.427485	-0.286071	0.131359	-0.0585339	0.0321777	-0.258939	0.152652	0.164958	3
YLR082C	SRL2	1	10.816	10.7862	11.5775	7.69058	7.16127	7.65745	11.3446	11.6337	12.0625	7.82066	7.19143	7.69884	3.12545	3.62498	3.92009	3.54029	4.49021	4.3935	-0.528541	-0.847433	-0.484946	-0.13008	-0.0301637	-0.0413977	-0.414847	-0.865229	-0.473408	-0.620307	0.197901	-0.0672137	0.0512005	-0.584495	0.24488	0.0215852	3
YAL031C	GIP4	1	10.6812	11.2118	11.6858	7.69223	7.09686	7.65274	11.3446	11.6337	12.0625	7.82066	7.19143	7.69884	2.98895	4.1149	4.03304	3.54029	4.49021	4.3935	-0.663382	-0.421917	-0.376709	-0.128427	-0.0945683	-0.0461032	-0.55134	-0.375308	-0.360466	-0.487336	0.154127	-0.0896995	0.0475296	-0.429038	0.106177	0.0582418	3
YLR081W	GAL2	1	11.4282	11.2596	11.4185	7.68449	7.13574	7.67164	11.3446	11.6337	12.0625	7.82066	7.19143	7.69884	3.7437	4.1239	3.74681	3.54029	4.49021	4.3935	0.0836199	-0.374035	-0.644029	-0.136175	-0.0556863	-0.0271998	0.20341	-0.366309	-0.646689	-0.311481	0.367836	-0.0730203	0.0629167	-0.269863	0.433178	0.15415	3
YAL030W	SNC1	1	11.3374	11.7151	12.0093	7.72658	7.10852	7.62234	11.3446	11.6337	12.0625	7.82066	7.19143	7.69884	3.61083	4.60662	4.38692	3.54029	4.49021	4.3935	-0.00715425	0.0814645	-0.053232	-0.0940767	-0.0829043	-0.076508	0.0705373	0.116409	-0.00658367	0.00702608	0.0684587	-0.0844963	0.0101433	0.0601209	0.0621545	0.706579	3
YLR080W	EMP46	1	10.6286	10.6148	11.8303	7.98858	7.35866	7.89275	11.3446	11.6337	12.0625	7.82066	7.19143	7.69884	2.64001	3.25618	3.93757	3.54029	4.49021	4.3935	-0.715981	-1.01884	-0.23216	0.167921	0.167227	0.193908	-0.900287	-1.23402	-0.455928	-0.655659	0.396792	0.176352	0.0150039	-0.863413	0.390356	0.00260304	3
YAL029C	MYO4	1	11.3737	12.4798	12.8047	7.62943	7.29465	7.84267	11.3446	11.6337	12.0625	7.82066	7.19143	7.69884	3.74432	5.18513	4.96198	3.54029	4.49021	4.3935	0.0291798	0.846104	0.742167	-0.191234	0.103222	0.143827	0.204028	0.694923	0.56848	0.53915	0.444695	0.0186051	0.193447	0.489144	0.254883	0.0403408	3
YLR079W	SIC1	1	13.0593	12.6936	12.6682	8.66979	7.61595	8.38623	11.3446	11.6337	12.0625	7.82066	7.19143	7.69884	4.3895	5.07763	4.28194	3.54029	4.49021	4.3935	1.71473	1.0599	0.605685	0.849133	0.424519	0.687389	0.849209	0.587418	-0.111563	1.12677	0.557537	0.65368	0.0933828	0.441688	0.496688	0.0540324	3
YAL028W	FRT2	1	11.2285	10.7728	11.5456	7.91096	7.25509	7.89852	11.3446	11.6337	12.0625	7.82066	7.19143	7.69884	3.31751	3.51774	3.64706	3.54029	4.49021	4.3935	-0.116089	-0.860845	-0.51691	0.0903046	0.0636616	0.199672	-0.222779	-0.972467	-0.746442	-0.497948	0.37274	0.11788	0.0631436	-0.647229	0.384565	0.0138833	3
YLR077W	FMP25	1	11.668	11.9332	12.2646	7.74689	7.09356	7.55555	11.3446	11.6337	12.0625	7.82066	7.19143	7.69884	3.92113	4.8396	4.70909	3.54029	4.49021	4.3935	0.323448	0.299489	0.202147	-0.0737748	-0.0978669	-0.143295	0.380838	0.349396	0.315582	0.275028	0.0642434	-0.104979	0.0401374	0.348605	0.0326348	0.0934175	3
YAL027W	SAW1	1	10.9921	11.1203	12.0041	7.78655	7.21141	7.80791	11.3446	11.6337	12.0625	7.82066	7.19143	7.69884	3.20556	3.90885	4.1962	3.54029	4.49021	4.3935	-0.352462	-0.513416	-0.0583783	-0.0341147	0.0199788	0.109064	-0.334733	-0.581355	-0.197302	-0.308086	0.230742	0.0316428	0.0826644	-0.37113	0.194596	0.081788	3
YLR074C	BUD20	1	9.1499	12.3551	12.6268	8.11044	7.44851	8.0615	11.3446	11.6337	12.0625	7.82066	7.19143	7.69884	1.03946	4.90659	4.56527	3.54029	4.49021	4.3935	-2.19467	0.72142	0.564282	0.289779	0.25708	0.362659	-2.50083	0.416381	0.171763	-0.302989	1.64013	0.303173	0.0420771	-0.637563	1.61827	0.0146554	3
YAL026C	DRS2	1	13.4095	13.3721	13.4272	8.09689	7.37385	7.77427	11.3446	11.6337	12.0625	7.82066	7.19143	7.69884	5.31256	5.99825	5.65295	3.54029	4.49021	4.3935	2.06489	1.73842	1.36474	0.27623	0.182419	0.0754294	1.77227	1.50804	1.25945	1.72268	0.350339	0.178026	0.115932	1.51326	0.25645	1.06465e-05	3
YLR073C		1	10.7857	11.527	11.9272	7.57413	7.06786	7.51857	11.3446	11.6337	12.0625	7.82066	7.19143	7.69884	3.21157	4.45916	4.40866	3.54029	4.49021	4.3935	-0.558863	-0.106653	-0.135258	-0.24653	-0.123565	-0.180272	-0.328718	-0.0310476	0.0151546	-0.266924	0.25323	-0.183456	0.0382543	-0.11487	0.186633	0.488509	3
YAL023C	PMT2	1	14.2767	14.2832	14.3843	8.5843	7.85377	8.20447	11.3446	11.6337	12.0625	7.82066	7.19143	7.69884	5.69244	6.4294	6.17981	3.54029	4.49021	4.3935	2.93217	2.6495	2.32179	0.763638	0.662341	0.505623	2.15215	1.9392	1.78631	2.63449	0.305467	0.643868	0.148965	1.95922	0.18374	1.48096e-07	3
YLR072W		1	11.1313	11.6173	12.1975	7.83411	7.12233	7.55269	11.3446	11.6337	12.0625	7.82066	7.19143	7.69884	3.29721	4.49499	4.64477	3.54029	4.49021	4.3935	-0.213249	-0.0163633	0.134978	0.0134451	-0.0691024	-0.14615	-0.243079	0.00477944	0.251268	-0.0315447	0.174609	-0.0672689	0.092142	0.0043227	0.247174	0.989409	3
YAL022C	FUN26	1	11.1355	11.0426	11.168	7.67032	7.22899	7.76193	11.3446	11.6337	12.0625	7.82066	7.19143	7.69884	3.4652	3.8136	3.40609	3.54029	4.49021	4.3935	-0.209052	-0.591077	-0.894466	-0.150341	0.0375658	0.0630882	-0.0750961	-0.676603	-0.987414	-0.564865	0.343458	-0.0165623	0.123223	-0.579704	0.463814	0.0223388	3
YLR070C	XYL2	1	12.2339	12.956	13.4862	7.60806	7.01861	7.36139	11.3446	11.6337	12.0625	7.82066	7.19143	7.69884	4.62585	5.93737	6.12484	3.54029	4.49021	4.3935	0.889342	1.32231	1.42375	-0.212605	-0.172815	-0.33745	1.08556	1.44716	1.73134	1.2118	0.283825	-0.240957	0.0720794	1.42135	0.323661	2.44401e-05	3
YLR069C	MEF1	1	12.1444	12.4445	12.7295	7.71229	7.11536	7.58517	11.3446	11.6337	12.0625	7.82066	7.19143	7.69884	4.4321	5.32909	5.1443	3.54029	4.49021	4.3935	0.799826	0.810776	0.66699	-0.10837	-0.0760713	-0.113668	0.891811	0.838887	0.750798	0.759197	0.0800413	-0.09937	0.0030588	0.827166	0.0712332	0.00351266	3
YML058W	SML1	1	11.2374	11.2343	11.1534	7.89863	7.31254	7.87115	11.3446	11.6337	12.0625	7.82066	7.19143	7.69884	3.33876	3.92178	3.28228	3.54029	4.49021	4.3935	-0.107171	-0.399349	-0.909057	0.0779746	0.121113	0.172311	-0.201531	-0.568422	-1.11123	-0.471859	0.40583	0.1238	0.054465	-0.62706	0.457674	0.0160278	3
YMR159C	ATG16	1	10.8013	11.1878	11.717	7.67868	7.08952	7.6902	11.3446	11.6337	12.0625	7.82066	7.19143	7.69884	3.12264	4.09827	4.02684	3.54029	4.49021	4.3935	-0.543251	-0.445887	-0.345448	-0.141983	-0.101906	-0.00864314	-0.417653	-0.391941	-0.366665	-0.444862	0.0989052	-0.0841775	0.076984	-0.392086	0.0254942	0.072716	3
YML057W	CMP2	1	10.5525	10.4674	11.2359	7.78234	7.06637	7.66207	11.3446	11.6337	12.0625	7.82066	7.19143	7.69884	2.77017	3.40099	3.57386	3.54029	4.49021	4.3935	-0.792048	-1.16631	-0.826562	-0.0383159	-0.125055	-0.0367741	-0.770118	-1.08922	-0.819648	-0.928308	0.206839	-0.0667151	0.000890125	-0.892994	0.171729	0.00204395	3
YMR161W	HLJ1	1	11.1353	11.4742	12.1052	7.75281	7.17927	7.67899	11.3446	11.6337	12.0625	7.82066	7.19143	7.69884	3.38244	4.29489	4.42621	3.54029	4.49021	4.3935	-0.209309	-0.159511	0.0427032	-0.0678458	-0.012158	-0.0198582	-0.157848	-0.195312	0.0327018	-0.108705	0.133467	-0.0332874	0.0277057	-0.10682	0.122272	0.516371	3
YML058C-A		1	10.3231	10.3731	11.0101	7.74143	7.03428	7.68083	11.3446	11.6337	12.0625	7.82066	7.19143	7.69884	2.58167	3.33886	3.32929	3.54029	4.49021	4.3935	-1.02146	-1.26053	-1.05236	-0.0792252	-0.157146	-0.018012	-0.958619	-1.15134	-1.06421	-1.11145	0.130027	-0.0847943	0.0353414	-1.05806	0.0965094	0.000530254	3
YMR162C	DNF3	1	10.6323	11.2944	11.491	7.75018	7.20306	7.76899	11.3446	11.6337	12.0625	7.82066	7.19143	7.69884	2.88208	4.09134	3.72202	3.54029	4.49021	4.3935	-0.712307	-0.339278	-0.57148	-0.0704847	0.0116287	0.0701432	-0.658208	-0.398867	-0.671483	-0.541022	0.18837	0.00376239	0.0811915	-0.576186	0.153706	0.0227241	3
YML056C	IMD4	1	11.4776	11.671	12.4425	8.02729	7.25747	7.84715	11.3446	11.6337	12.0625	7.82066	7.19143	7.69884	3.45026	4.41358	4.59536	3.54029	4.49021	4.3935	0.132984	0.0373738	0.380023	0.206627	0.0660431	0.148312	-0.0900284	-0.076629	0.201852	0.18346	0.176814	0.140327	0.0336686	0.0117316	0.164786	0.95132	3
YMR163C	INP2	1	11.1155	11.3784	11.5507	8.00707	7.25129	7.88987	11.3446	11.6337	12.0625	7.82066	7.19143	7.69884	3.10839	4.12716	3.66078	3.54029	4.49021	4.3935	-0.229103	-0.255229	-0.511836	0.186414	0.0598593	0.191031	-0.431903	-0.363048	-0.732727	-0.332056	0.156241	0.145768	0.00266563	-0.509226	0.196596	0.0355311	3
YML055W	SPC2	1	11.472	11.7727	12.2461	7.82768	7.12686	7.72927	11.3446	11.6337	12.0625	7.82066	7.19143	7.69884	3.64436	4.64583	4.51682	3.54029	4.49021	4.3935	0.127468	0.139021	0.183599	0.0070166	-0.0645665	0.0304267	0.104067	0.155627	0.123313	0.150029	0.0296405	-0.00904105	0.0135158	0.127669	0.026055	0.436364	3
YMR164C	MSS11	1	10.9557	11.109	11.6876	7.8229	7.26933	7.84921	11.3446	11.6337	12.0625	7.82066	7.19143	7.69884	3.13284	3.83971	3.83836	3.54029	4.49021	4.3935	-0.388829	-0.524635	-0.374919	0.00223944	0.0779025	0.150365	-0.407454	-0.650497	-0.555144	-0.429461	0.0827158	0.0768357	0.0855203	-0.537698	0.122457	0.0292328	3
YML054C	CYB2	1	10.8691	11.1446	11.528	7.71162	7.17186	7.65841	11.3446	11.6337	12.0625	7.82066	7.19143	7.69884	3.15753	3.97276	3.86961	3.54029	4.49021	4.3935	-0.475424	-0.48905	-0.534464	-0.109043	-0.0195658	-0.0404288	-0.382766	-0.517444	-0.523895	-0.499646	0.0309134	-0.0563459	0.0396146	-0.474702	0.0796841	0.0443004	3
YMR166C		1	11.9221	12.5737	12.7364	8.07377	7.43483	7.93873	11.3446	11.6337	12.0625	7.82066	7.19143	7.69884	3.84836	5.13887	4.79764	3.54029	4.49021	4.3935	0.57756	0.940026	0.673885	0.25311	0.243404	0.239885	0.308065	0.648663	0.40414	0.73049	0.187746	0.245466	0.00763522	0.453622	0.175608	0.0500915	3
YML053C		1	11.1552	10.7625	11.5688	7.98028	7.33412	7.89944	11.3446	11.6337	12.0625	7.82066	7.19143	7.69884	3.17495	3.42836	3.66931	3.54029	4.49021	4.3935	-0.189343	-0.8712	-0.493736	0.159616	0.142686	0.200595	-0.365345	-1.06185	-0.72419	-0.518093	0.34158	0.167633	0.0236593	-0.717127	0.348305	0.00826388	3
YMR167W	MLH1	1	11.4976	12.1782	12.3073	7.95669	7.63851	8.01107	11.3446	11.6337	12.0625	7.82066	7.19143	7.69884	3.54087	4.53971	4.29628	3.54029	4.49021	4.3935	0.152986	0.544542	0.244857	0.136026	0.447084	0.312224	0.000575269	0.0494983	-0.0972264	0.314128	0.204763	0.298444	0.101728	-0.0157176	0.074707	0.926003	3
YML052W	SUR7	1	12.2909	11.8761	12.5786	7.82642	7.11418	7.56972	11.3446	11.6337	12.0625	7.82066	7.19143	7.69884	4.46446	4.76191	5.00893	3.54029	4.49021	4.3935	0.946312	0.242409	0.516158	0.00575658	-0.0772509	-0.129128	0.924171	0.2717	0.615426	0.568293	0.354836	-0.0668741	0.0778756	0.603766	0.326392	0.0187884	3
YMR169C	ALD3	1	11.3962	11.3993	11.8246	7.76863	7.18159	7.72388	11.3446	11.6337	12.0625	7.82066	7.19143	7.69884	3.62761	4.21768	4.10077	3.54029	4.49021	4.3935	0.0516704	-0.234408	-0.237844	-0.0520314	-0.00983971	0.025035	0.0873166	-0.272528	-0.292738	-0.140194	0.166168	-0.0122787	0.0444943	-0.159316	0.213829	0.346475	3
YML051W	GAL80	1	13.4564	12.0895	12.1709	7.72623	7.15475	7.60405	11.3446	11.6337	12.0625	7.82066	7.19143	7.69884	5.7302	4.93471	4.56682	3.54029	4.49021	4.3935	2.11186	0.45579	0.108381	-0.0944277	-0.036675	-0.0947909	2.1899	0.444505	0.173313	0.892011	1.07061	-0.0752979	0.000209696	0.935907	1.09443	0.00144766	3
YMR170C	ALD2	1	11.0322	10.9273	12.1751	8.01922	7.28851	7.69829	11.3446	11.6337	12.0625	7.82066	7.19143	7.69884	3.01295	3.63882	4.47684	3.54029	4.49021	4.3935	-0.312391	-0.706346	0.112641	0.198561	0.0970826	-0.00055801	-0.527338	-0.851388	0.0833395	-0.302032	0.409592	0.0983619	0.114961	-0.431795	0.474631	0.0573775	3
YML050W		1	11.2196	11.0562	11.2335	7.8385	7.13352	7.66648	11.3446	11.6337	12.0625	7.82066	7.19143	7.69884	3.38113	3.92266	3.56705	3.54029	4.49021	4.3935	-0.124939	-0.5775	-0.828959	0.0178396	-0.0579093	-0.0323664	-0.159164	-0.567551	-0.826452	-0.510466	0.356765	-0.0241454	0.0289864	-0.517722	0.336423	0.0333148	3
YMR172C-A		1	11.4719	11.7048	11.5988	7.68118	7.04499	7.76559	11.3446	11.6337	12.0625	7.82066	7.19143	7.69884	3.79071	4.65981	3.83317	3.54029	4.49021	4.3935	0.12732	0.0711234	-0.463725	-0.139481	-0.14644	0.0667454	0.250416	0.169604	-0.56033	-0.0884273	0.32623	-0.0730586	0.119065	-0.0467702	0.446588	0.777378	3
YML048W	GSF2	1	12.0071	12.331	12.5246	7.92761	7.26317	7.85387	11.3446	11.6337	12.0625	7.82066	7.19143	7.69884	4.07952	5.06783	4.67069	3.54029	4.49021	4.3935	0.662562	0.697325	0.462073	0.106947	0.0717397	0.155028	0.53923	0.577626	0.277186	0.60732	0.126983	0.111238	0.0277596	0.464681	0.163506	0.0471199	3
YMR173W-A		1	11.5532	11.6851	12.1384	7.78245	7.05385	7.63367	11.3446	11.6337	12.0625	7.82066	7.19143	7.69884	3.77076	4.63122	4.50478	3.54029	4.49021	4.3935	0.208639	0.0514026	0.0759603	-0.038214	-0.137575	-0.0651752	0.230468	0.141018	0.111276	0.112001	0.084587	-0.0803214	0.0155661	0.16092	0.0620382	0.339834	3
YML048W-A		1	10.9187	11.4134	11.9678	7.88777	7.09485	7.68579	11.3446	11.6337	12.0625	7.82066	7.19143	7.69884	3.03089	4.3186	4.28204	3.54029	4.49021	4.3935	-0.425901	-0.220233	-0.0946563	0.0671116	-0.0965814	-0.0130504	-0.509398	-0.171611	-0.111466	-0.24693	0.167228	-0.0141734	0.0462816	-0.264158	0.214502	0.159435	3
YLR068W	FYV7	1	10.1385	9.9118	8.8965	7.95441	6.92574	8.04475	11.3446	11.6337	12.0625	7.82066	7.19143	7.69884	2.18413	2.98606	0.851752	3.54029	4.49021	4.3935	-1.20603	-1.72188	-3.16599	0.133751	-0.265691	0.345906	-1.35616	-1.50415	-3.54175	-2.0313	1.01595	0.071322	0.122488	-2.13402	1.22137	2.49405e-08	3
YAL019W	FUN30	1	10.5356	11.0404	11.5921	7.6774	7.0289	7.56307	11.3446	11.6337	12.0625	7.82066	7.19143	7.69884	2.85818	4.01151	4.02899	3.54029	4.49021	4.3935	-0.80899	-0.593269	-0.470422	-0.143259	-0.162531	-0.135773	-0.682115	-0.478698	-0.364508	-0.624227	0.171394	-0.147188	0.0043222	-0.50844	0.160879	0.0355311	3
YLR067C	PET309	1	11.8699	12.375	12.5746	7.92287	7.19683	7.70225	11.3446	11.6337	12.0625	7.82066	7.19143	7.69884	3.94701	5.17818	4.87239	3.54029	4.49021	4.3935	0.52531	0.741332	0.512149	0.102212	0.00539888	0.00340585	0.406713	0.687973	0.478883	0.59293	0.128688	0.0370054	0.0570455	0.524523	0.146079	0.0322514	3
YAL018C		1	10.8676	11.3555	11.7379	7.63746	7.06553	7.63931	11.3446	11.6337	12.0625	7.82066	7.19143	7.69884	3.23015	4.28998	4.09858	3.54029	4.49021	4.3935	-0.476959	-0.278164	-0.324599	-0.183203	-0.125897	-0.0595368	-0.310141	-0.200227	-0.294921	-0.359907	0.103995	-0.122879	0.0713987	-0.26843	0.0595537	0.15415	3
YLR065C		1	11.001	11.2648	12.179	8.08151	7.26004	7.87133	11.3446	11.6337	12.0625	7.82066	7.19143	7.69884	2.91954	4.00473	4.30768	3.54029	4.49021	4.3935	-0.34352	-0.368905	0.11652	0.260845	0.0686077	0.172488	-0.620751	-0.485472	-0.0858275	-0.198635	0.273227	0.167314	0.051013	-0.39735	0.278136	0.0706081	3
YML035C-A		1	11.4913	11.4833	12.0193	7.73483	7.04381	7.60454	11.3446	11.6337	12.0625	7.82066	7.19143	7.69884	3.75646	4.43948	4.41477	3.54029	4.49021	4.3935	0.146724	-0.150385	-0.0431793	-0.0858331	-0.147614	-0.0943016	0.216172	-0.0507305	0.0212626	-0.0156136	0.15046	-0.10925	0.00488927	0.0622346	0.138088	0.706579	3
YLR064W		1	11.8196	11.7031	12.3382	7.72702	7.05404	7.62281	11.3446	11.6337	12.0625	7.82066	7.19143	7.69884	4.09257	4.64907	4.71539	3.54029	4.49021	4.3935	0.475027	0.0694265	0.275719	-0.0936406	-0.137392	-0.0760316	0.552282	0.158858	0.321891	0.273391	0.20281	-0.102355	0.0101666	0.344344	0.197671	0.0962414	3
YAL015C	NTG1	1	10.9654	11.0815	11.7382	7.90726	7.16895	7.78925	11.3446	11.6337	12.0625	7.82066	7.19143	7.69884	3.05816	3.91259	3.94895	3.54029	4.49021	4.3935	-0.379141	-0.552141	-0.324282	0.0866046	-0.0224805	0.0904106	-0.48213	-0.57762	-0.444553	-0.418521	0.118924	0.0515116	0.00219737	-0.501434	0.0686019	0.0372744	3
YLR063W		1	0	11.1006	11.6765	0	7.02887	7.64071	0	11.6337	12.0625	0	7.19143	7.69884	0	4.0717	4.03581	0	4.49021	4.3935	0	-0.533104	-0.385968	0	-0.162558	-0.0581361	0	-0.418506	-0.357692	-0.459536	0.104041	-0.110347	0.0738374	-0.388099	0.043002	0.101512	2
YAL014C	SYN8	1	11.9818	12.3664	12.7881	7.92948	7.21238	7.80957	11.3446	11.6337	12.0625	7.82066	7.19143	7.69884	4.05231	5.154	4.97854	3.54029	4.49021	4.3935	0.637226	0.732698	0.725625	0.108821	0.0209472	0.110727	0.51202	0.663791	0.585039	0.698516	0.0531967	0.080165	0.00110064	0.58695	0.0759034	0.0212168	3
YLR062C	BUD28	1	8.82496	9.7193	10.402	8.49782	7.70653	8.31691	11.3446	11.6337	12.0625	7.82066	7.19143	7.69884	0.327138	2.01277	2.0851	3.54029	4.49021	4.3935	-2.51961	-1.91438	-1.66048	0.677163	0.5151	0.618063	-3.21315	-2.47744	-2.30841	-2.03149	0.441372	0.603442	0.0341213	-2.66633	0.481044	6.83988e-11	3
YAL013W	DEP1	1	12.6865	12.891	13.2856	7.71825	6.90472	7.40558	11.3446	11.6337	12.0625	7.82066	7.19143	7.69884	4.96827	5.98628	5.87999	3.54029	4.49021	4.3935	1.34195	1.25732	1.22308	-0.102409	-0.286708	-0.29326	1.42798	1.49607	1.48648	1.27412	0.0611891	-0.227459	0.110188	1.47018	0.0368601	1.56403e-05	3
YLR061W	RPL22A	1	8.87299	10.0162	10.0284	8.48719	7.74006	8.21405	11.3446	11.6337	12.0625	7.82066	7.19143	7.69884	0.385796	2.27614	1.81439	3.54029	4.49021	4.3935	-2.47158	-1.61748	-2.03405	0.666532	0.548628	0.515205	-3.1545	-2.21407	-2.57911	-2.04104	0.427092	0.576788	0.0873692	-2.64923	0.474119	8.42878e-11	3
YAL011W	SWC3	1	12.7019	12.6361	12.6778	7.60203	6.86876	7.42174	11.3446	11.6337	12.0625	7.82066	7.19143	7.69884	5.09988	5.76733	5.25604	3.54029	4.49021	4.3935	1.35734	1.00241	0.615289	-0.218634	-0.32267	-0.277104	1.55959	1.27712	0.862534	0.991679	0.37114	-0.272803	0.033758	1.23308	0.350607	0.000123442	3
YLR059C	REX2	1	10.8323	11.5426	12.1777	7.76718	7.02557	7.63172	11.3446	11.6337	12.0625	7.82066	7.19143	7.69884	3.06515	4.51698	4.54598	3.54029	4.49021	4.3935	-0.512243	-0.0911259	0.115208	-0.0534844	-0.165863	-0.0671244	-0.475144	0.0267769	0.152473	-0.16272	0.319794	-0.0954904	0.00787508	-0.0986313	0.332071	0.545399	3
YAL010C	MDM10	1	11.3891	11.6854	12.1308	7.6095	7.03252	7.52115	11.3446	11.6337	12.0625	7.82066	7.19143	7.69884	3.77959	4.65284	4.60968	3.54029	4.49021	4.3935	0.0445276	0.0516775	0.0683452	-0.211158	-0.158911	-0.177696	0.239301	0.162629	0.216182	0.0548501	0.0122217	-0.182588	0.0193194	0.206037	0.0393297	0.240697	3
YLR058C	SHM2	1	11.7682	12.1228	12.9419	7.84441	7.06531	7.57953	11.3446	11.6337	12.0625	7.82066	7.19143	7.69884	3.9238	5.05753	5.36236	3.54029	4.49021	4.3935	0.423646	0.489164	0.879397	0.0237498	-0.126121	-0.119316	0.383511	0.567326	0.968853	0.597402	0.246402	-0.0738958	0.082599	0.639897	0.299343	0.0146554	3
YAL009W	SPO7	1	11.0501	11.9002	12.7112	8.01035	7.13742	7.60356	11.3446	11.6337	12.0625	7.82066	7.19143	7.69884	3.03976	4.76276	5.10767	3.54029	4.49021	4.3935	-0.294454	0.266504	0.648742	0.189692	-0.0540084	-0.0952841	-0.500531	0.272553	0.714167	0.206931	0.474412	0.0134665	0.164531	0.162063	0.61484	0.339834	3
YLR057W		1	11.9013	12.1679	12.312	7.84919	7.2085	7.63043	11.3446	11.6337	12.0625	7.82066	7.19143	7.69884	4.05207	4.95943	4.68156	3.54029	4.49021	4.3935	0.556697	0.534251	0.249503	0.0285349	0.0170677	-0.0684092	0.511777	0.469224	0.288052	0.446817	0.171247	-0.00760221	0.0559707	0.423018	0.118804	0.0600054	3
YAL008W	FUN14	1	11.5898	11.6301	12.0621	7.73873	7.12647	7.57124	11.3446	11.6337	12.0625	7.82066	7.19143	7.69884	3.85108	4.50363	4.49088	3.54029	4.49021	4.3935	0.245247	-0.00357635	-0.000362518	-0.08193	-0.0649626	-0.127603	0.310792	0.0134266	0.097381	0.0804362	0.14274	-0.0914986	0.0263694	0.140533	0.153307	0.396591	3
YLR056W	ERG3	1	9.33684	10.5546	10.9688	8.34332	7.26641	8.05573	11.3446	11.6337	12.0625	7.82066	7.19143	7.69884	0.993518	3.28815	2.91308	3.54029	4.49021	4.3935	-2.00773	-1.07911	-1.09369	0.522664	0.0749827	0.356882	-2.54677	-1.20206	-1.48043	-1.39351	0.531978	0.318176	0.0957145	-1.74309	0.709795	1.22854e-06	3
YAL007C	ERP2	1	12.7164	12.7414	13.2488	7.90507	7.22502	7.64502	11.3446	11.6337	12.0625	7.82066	7.19143	7.69884	4.81136	5.51634	5.60375	3.54029	4.49021	4.3935	1.37187	1.10768	1.18628	0.0844137	0.0335878	-0.0538259	1.27107	1.02613	1.21024	1.22194	0.135658	0.0213919	0.0798127	1.16915	0.127535	0.000212996	3
YLR055C	SPT8	1	13.197	13.0489	13.204	9.22313	8.41291	8.87066	11.3446	11.6337	12.0625	7.82066	7.19143	7.69884	3.97383	4.63595	4.3333	3.54029	4.49021	4.3935	1.85239	1.41519	1.14147	1.40247	1.22148	1.17182	0.433541	0.145747	-0.0602048	1.46969	0.358578	1.26526	0.133164	0.173028	0.248001	0.308509	3
YML037C		1	11.526	11.1296	11.9196	7.99753	7.29723	7.88435	11.3446	11.6337	12.0625	7.82066	7.19143	7.69884	3.52846	3.83237	4.03523	3.54029	4.49021	4.3935	0.181425	-0.504076	-0.142916	0.176874	0.105796	0.185502	-0.0118339	-0.657832	-0.358278	-0.155189	0.342915	0.156057	0.00498156	-0.342648	0.323283	0.0962414	3
YMR176W	ECM5	1	11.2371	11.4845	12.1071	7.99333	7.13279	7.83026	11.3446	11.6337	12.0625	7.82066	7.19143	7.69884	3.24375	4.35173	4.27683	3.54029	4.49021	4.3935	-0.107482	-0.149157	0.0446102	0.172673	-0.0586426	0.13142	-0.29654	-0.138474	-0.11667	-0.0706762	0.101992	0.0818167	0.0238171	-0.183894	0.0981609	0.285627	3
YMR177W	MMT1	1	11.3695	11.5325	12.2873	7.77521	7.02504	7.57973	11.3446	11.6337	12.0625	7.82066	7.19143	7.69884	3.5943	4.50746	4.7076	3.54029	4.49021	4.3935	0.0249448	-0.101178	0.224841	-0.0454454	-0.166386	-0.119116	0.054005	0.0172486	0.314098	0.0495359	0.164395	-0.110316	0.0425339	0.12845	0.161822	0.436364	3
YAL017W	PSK1	1	11.5189	11.4602	11.7924	7.77256	7.12284	7.70454	11.3446	11.6337	12.0625	7.82066	7.19143	7.69884	3.74634	4.3374	4.08789	3.54029	4.49021	4.3935	0.174338	-0.173435	-0.270059	-0.0480997	-0.068588	0.0056968	0.206052	-0.152806	-0.305615	-0.0897185	0.233727	-0.036997	0.0310594	-0.0841231	0.262657	0.606815	3
YMR178W		1	11.4744	11.5923	12.2758	7.70861	7.03784	7.60653	11.3446	11.6337	12.0625	7.82066	7.19143	7.69884	3.76577	4.55446	4.66923	3.54029	4.49021	4.3935	0.129805	-0.0413796	0.213273	-0.112054	-0.153592	-0.0923091	0.225474	0.0642525	0.275723	0.100566	0.12982	-0.119318	0.0113996	0.188483	0.110481	0.274881	3
YML033W		1	12.2278	11.9587	12.4733	7.77552	7.09021	7.59845	11.3446	11.6337	12.0625	7.82066	7.19143	7.69884	4.45227	4.86853	4.87485	3.54029	4.49021	4.3935	0.88322	0.325061	0.410807	-0.0451406	-0.101223	-0.100398	0.911975	0.378324	0.481345	0.539696	0.300574	-0.0822537	0.0319027	0.590548	0.28309	0.0204964	3
YMR179W	SPT21	1	12.3362	12.2987	12.3464	8.46516	7.4573	7.94401	11.3446	11.6337	12.0625	7.82066	7.19143	7.69884	3.87106	4.84135	4.40242	3.54029	4.49021	4.3935	0.991649	0.664979	0.283944	0.644496	0.265873	0.24517	0.330768	0.351146	0.00891394	0.646858	0.3542	0.38518	0.230551	0.230276	0.191976	0.200174	3
YML032C	RAD52	1	13.2151	12.7189	12.3302	8.6664	7.73749	8.5854	11.3446	11.6337	12.0625	7.82066	7.19143	7.69884	4.54871	4.98145	3.74483	3.54029	4.49021	4.3935	1.87055	1.08526	0.267741	0.845741	0.546061	0.886552	1.00842	0.491239	-0.648671	1.07452	0.801458	0.759451	0.0235623	0.283663	0.847824	0.139606	3
YMR180C	CTL1	1	10.8312	10.7163	11.6273	7.81262	7.33889	7.82052	11.3446	11.6337	12.0625	7.82066	7.19143	7.69884	3.01853	3.3774	3.8068	3.54029	4.49021	4.3935	-0.513411	-0.917386	-0.435161	-0.00803769	0.147457	0.121679	-0.521758	-1.1128	-0.5867	-0.621986	0.258798	0.0870327	0.0748919	-0.74042	0.324123	0.00682943	3
YML030W		1	11.8246	12.0127	12.572	7.79403	7.08044	7.61138	11.3446	11.6337	12.0625	7.82066	7.19143	7.69884	4.03054	4.93224	4.96059	3.54029	4.49021	4.3935	0.480003	0.379005	0.509479	-0.0266262	-0.110993	-0.0874634	0.490244	0.442038	0.567083	0.456162	0.0684262	-0.0750274	0.0351244	0.499788	0.0630664	0.0378713	3
YMR182C	RGM1	1	12.0719	11.8161	12.3022	7.93102	7.23495	7.76381	11.3446	11.6337	12.0625	7.82066	7.19143	7.69884	4.14086	4.58114	4.53835	3.54029	4.49021	4.3935	0.727317	0.182415	0.239676	0.11036	0.0435236	0.0649703	0.600572	0.0909314	0.144846	0.383136	0.299442	0.0729515	0.026206	0.278783	0.279978	0.144247	3
YML029W	USA1	1	10.8963	11.1027	12.1465	7.69533	7.10914	7.53293	11.3446	11.6337	12.0625	7.82066	7.19143	7.69884	3.20101	3.99354	4.61358	3.54029	4.49021	4.3935	-0.448224	-0.530997	0.0840275	-0.125328	-0.082291	-0.165909	-0.33928	-0.496666	0.220076	-0.298398	0.333766	-0.124509	0.0234289	-0.20529	0.376689	0.240697	3
YMR183C	SSO2	1	11.36	11.3703	11.7182	7.85408	7.17041	7.73637	11.3446	11.6337	12.0625	7.82066	7.19143	7.69884	3.50587	4.19991	3.98185	3.54029	4.49021	4.3935	0.0153835	-0.263354	-0.344265	0.0334236	-0.0210203	0.0375311	-0.0344252	-0.290294	-0.411656	-0.197412	0.188675	0.0166448	0.00237146	-0.245458	0.192571	0.179891	3
YML028W	TSA1	1	8.89574	13.7245	14.0438	7.72761	7.81284	8.20599	11.3446	11.6337	12.0625	7.82066	7.19143	7.69884	1.16813	5.9117	5.83777	3.54029	4.49021	4.3935	-2.44882	2.09087	1.98128	-0.0930462	0.621411	0.507147	-2.37216	1.4215	1.44427	0.541106	2.58994	0.345171	0.346522	0.164534	2.19687	0.33332	3
YMR184W	ADD37	1	0	12.0748	12.4141	0	7.03789	7.57767	0	11.6337	12.0625	0	7.19143	7.69884	0	5.03693	4.83641	0	4.49021	4.3935	0	0.441139	0.351589	0	-0.153544	-0.121177	0	0.546724	0.442906	0.396364	0.0633221	-0.137361	0.0228866	0.494815	0.07341	0.0656346	2
YML026C	RPS18B	1	12.0332	11.575	12.1345	7.56648	6.98659	7.4818	11.3446	11.6337	12.0625	7.82066	7.19143	7.69884	4.46672	4.58844	4.65272	3.54029	4.49021	4.3935	0.688638	-0.0586419	0.0720348	-0.254179	-0.204836	-0.21704	0.926432	0.0982342	0.259215	0.23401	0.399104	-0.225352	0.0214422	0.42796	0.439129	0.0582418	3
YMR186W	HSC82	1	10.4093	10.2068	11.7451	7.90126	7.26899	7.82231	11.3446	11.6337	12.0625	7.82066	7.19143	7.69884	2.50806	2.93778	3.92276	3.54029	4.49021	4.3935	-0.93525	-1.42691	-0.317424	0.0806015	0.077559	0.123463	-1.03224	-1.55243	-0.470747	-0.893194	0.555937	0.0938746	0.0247462	-1.01847	0.540972	0.000737009	3
YML024W	RPS17A	1	10.7873	10.5587	11.1095	7.98225	7.30824	7.8272	11.3446	11.6337	12.0625	7.82066	7.19143	7.69884	2.80503	3.25046	3.28228	3.54029	4.49021	4.3935	-0.557288	-1.07498	-0.953005	0.16159	0.116807	0.128355	-0.735263	-1.23975	-1.11122	-0.861758	0.270639	0.135584	0.0191878	-1.02874	0.26216	0.000678847	3
YMR187C		1	11.2661	11.2211	11.1832	7.82527	7.20471	7.81217	11.3446	11.6337	12.0625	7.82066	7.19143	7.69884	3.44088	4.01641	3.37107	3.54029	4.49021	4.3935	-0.0784183	-0.41256	-0.879251	0.00460552	0.0132809	0.113325	-0.099409	-0.473801	-1.02244	-0.456743	0.402241	0.0437373	0.0627694	-0.531882	0.464247	0.0307105	3
YML020W		1	10.2522	11.3313	11.1048	7.8082	7.21557	7.68212	11.3446	11.6337	12.0625	7.82066	7.19143	7.69884	2.44403	4.11575	3.42264	3.54029	4.49021	4.3935	-1.09234	-0.302351	-0.957728	-0.0124628	0.024142	-0.0167203	-1.09627	-0.374453	-0.970867	-0.784141	0.422637	-0.00168038	0.0024581	-0.813862	0.385671	0.00387879	3
YMR188C	MRPS17	1	11.828	11.9995	12.4202	7.89786	7.27246	7.53633	11.3446	11.6337	12.0625	7.82066	7.19143	7.69884	3.93013	4.72701	4.88385	3.54029	4.49021	4.3935	0.483424	0.365792	0.357693	0.0771977	0.0810335	-0.162515	0.389841	0.236799	0.490348	0.402303	0.0703692	-0.00142785	0.138398	0.372329	0.127679	0.081788	3
YAL004W		1	10.8065	11.7008	11.254	7.93443	7.30538	7.7991	11.3446	11.6337	12.0625	7.82066	7.19143	7.69884	2.87207	4.39538	3.4549	3.54029	4.49021	4.3935	-0.53807	0.0670827	-0.808487	0.113766	0.113948	0.100256	-0.668221	-0.0948247	-0.938602	-0.426491	0.448322	0.109323	0.00779985	-0.567216	0.430862	0.0243236	3
YLR054C	OSW2	1	10.8657	11.6043	11.792	7.80838	7.29566	7.82745	11.3446	11.6337	12.0625	7.82066	7.19143	7.69884	3.05734	4.30864	3.96452	3.54029	4.49021	4.3935	-0.478843	-0.0293804	-0.270513	-0.0122774	0.104227	0.12861	-0.482951	-0.181568	-0.428983	-0.259579	0.224931	0.0735201	0.0813414	-0.364501	0.160706	0.0854817	3
YAL005C	SSA1	1	11.0648	11.2878	11.8974	7.89859	7.42599	7.95571	11.3446	11.6337	12.0625	7.82066	7.19143	7.69884	3.16623	3.86179	3.94172	3.54029	4.49021	4.3935	-0.279741	-0.345891	-0.165054	0.0779315	0.234562	0.25687	-0.374058	-0.628412	-0.451783	-0.263562	0.0914976	0.189788	0.10331	-0.484751	0.130343	0.0416258	3
YLR053C		1	10.4538	11.3087	11.0907	8.0117	7.21742	7.96359	11.3446	11.6337	12.0625	7.82066	7.19143	7.69884	2.44205	4.09133	3.1271	3.54029	4.49021	4.3935	-0.890817	-0.324928	-0.97179	0.191037	0.0259924	0.264751	-1.09824	-0.39888	-1.2664	-0.729178	0.352424	0.160593	0.0425589	-0.921173	0.460068	0.00163553	3
YAL002W	VPS8	1	13.4673	13.5231	13.8322	8.34078	7.65272	8.20483	11.3446	11.6337	12.0625	7.82066	7.19143	7.69884	5.12653	5.87036	5.62742	3.54029	4.49021	4.3935	2.12275	1.88941	1.76975	0.520121	0.461291	0.505982	1.58624	1.38016	1.23391	1.9273	0.179521	0.495798	0.00816347	1.4001	0.177008	2.91643e-05	3
YLR049C		1	10.9689	11.0209	11.426	7.8239	7.25657	7.843	11.3446	11.6337	12.0625	7.82066	7.19143	7.69884	3.14504	3.76436	3.58295	3.54029	4.49021	4.3935	-0.375632	-0.612746	-0.636529	0.00323982	0.0651379	0.144161	-0.395257	-0.725844	-0.81055	-0.541636	0.144255	0.0708462	0.0813608	-0.643884	0.219443	0.0141365	3
YLR048W	RPS0B	1	10.9102	10.9814	11.4805	7.70832	6.88485	7.6235	11.3446	11.6337	12.0625	7.82066	7.19143	7.69884	3.20187	4.09655	3.85705	3.54029	4.49021	4.3935	-0.434378	-0.652271	-0.58194	-0.112337	-0.306576	-0.075344	-0.338426	-0.393655	-0.536456	-0.556196	0.111204	-0.164753	0.0213581	-0.422845	0.102191	0.0600054	3
YAR003W	SWD1	1	9.82214	10.3172	10.7894	8.50447	7.438	8.18623	11.3446	11.6337	12.0625	7.82066	7.19143	7.69884	1.31767	2.87916	2.60313	3.54029	4.49021	4.3935	-1.52243	-1.31652	-1.27313	0.683808	0.24657	0.487385	-2.22262	-1.61105	-1.79037	-1.37069	0.133187	0.472588	0.113405	-1.87468	0.314383	3.45119e-07	3
YLR047C	FRE8	1	12.2689	12.7851	13.1095	7.88296	7.11494	7.62757	11.3446	11.6337	12.0625	7.82066	7.19143	7.69884	4.38595	5.6702	5.48194	3.54029	4.49021	4.3935	0.924344	1.15146	1.04703	0.0623028	-0.0764916	-0.0712718	0.845656	1.18	1.08844	1.04095	0.113682	-0.0284869	0.0771193	1.03803	0.172776	0.00062523	3
YAR014C	BUD14	1	14.2563	14.1077	14.2833	8.81193	7.95076	8.27203	11.3446	11.6337	12.0625	7.82066	7.19143	7.69884	5.44437	6.15692	6.01123	3.54029	4.49021	4.3935	2.91173	2.47401	2.22077	0.991271	0.759333	0.573185	1.90408	1.66672	1.61773	2.53551	0.34956	0.774596	0.241382	1.72951	0.153152	1.41947e-06	3
YLR046C		1	10.9462	11.1568	11.7697	7.98282	7.22026	7.75582	11.3446	11.6337	12.0625	7.82066	7.19143	7.69884	2.9634	3.93653	4.0139	3.54029	4.49021	4.3935	-0.398348	-0.476881	-0.292767	0.162163	0.0288325	0.0569738	-0.576896	-0.553673	-0.379601	-0.389332	0.0923875	0.0826563	0.0607308	-0.50339	0.107832	0.0366854	3
YAR015W	ADE1	1	13.0856	13.1922	13.5306	7.94488	7.20403	7.6852	11.3446	11.6337	12.0625	7.82066	7.19143	7.69884	5.14072	5.98815	5.84535	3.54029	4.49021	4.3935	1.74103	1.5585	1.46806	0.124215	0.0125996	-0.0136387	1.60043	1.49794	1.45184	1.5892	0.139046	0.0410587	0.07959	1.51674	0.0760533	1.04068e-05	3
YLR044C	PDC1	1	13.6597	13.7181	13.9281	8.23834	7.48933	8.00006	11.3446	11.6337	12.0625	7.82066	7.19143	7.69884	5.4214	6.22876	5.92804	3.54029	4.49021	4.3935	2.31518	2.08442	1.86561	0.417684	0.297906	0.301214	1.88111	1.73856	1.53454	2.0884	0.224809	0.338935	0.0672442	1.71807	0.17419	1.56257e-06	3
YAR018C	KIN3	1	13.6536	13.5924	13.7939	8.56342	7.88015	8.23375	11.3446	11.6337	12.0625	7.82066	7.19143	7.69884	5.0902	5.71224	5.56017	3.54029	4.49021	4.3935	2.30905	1.95871	1.73144	0.742757	0.688718	0.53491	1.54991	1.22203	1.16667	1.99973	0.290983	0.655461	0.120001	1.31287	0.20714	6.2451e-05	3
YLR043C	TRX1	1	0	11.0365	11.7329	0	7.15134	7.73223	0	11.6337	12.0625	0	7.19143	7.69884	0	3.88512	4.00067	0	4.49021	4.3935	0	-0.597214	-0.329592	0	-0.0400912	0.0333853	0	-0.605082	-0.392837	-0.463403	0.189237	-0.00335295	0.0519557	-0.49896	0.15008	0.064353	2
YAR020C	PAU7	1	11.2891	11.752	12.5779	7.74743	7.08801	7.649	11.3446	11.6337	12.0625	7.82066	7.19143	7.69884	3.54171	4.66402	4.92894	3.54029	4.49021	4.3935	-0.0554291	0.118358	0.515447	-0.0732287	-0.103418	-0.0498473	0.00141439	0.173816	0.535435	0.192792	0.292626	-0.075498	0.0134992	0.236888	0.27254	0.193106	3
YLR042C		1	11.7415	11.6337	12.2312	7.8531	7.06056	7.56002	11.3446	11.6337	12.0625	7.82066	7.19143	7.69884	3.88836	4.57312	4.67119	3.54029	4.49021	4.3935	0.396897	0	0.168724	0.0324423	-0.130872	-0.138826	0.348069	0.0829121	0.27769	0.18854	0.199189	-0.0790851	0.0988816	0.236224	0.137356	0.193106	3
YAR023C		1	11.2192	11.4783	12.0544	7.74618	7.09417	7.52187	11.3446	11.6337	12.0625	7.82066	7.19143	7.69884	3.47302	4.38413	4.53253	3.54029	4.49021	4.3935	-0.125367	-0.155375	-0.00808426	-0.0744787	-0.0972558	-0.176975	-0.0672729	-0.106078	0.139031	-0.0962751	0.0778354	-0.116237	0.0591762	-0.0114401	0.131748	0.95132	3
YLR028C	ADE16	1	10.7114	12.28	12.4472	7.60704	7.10529	7.58975	11.3446	11.6337	12.0625	7.82066	7.19143	7.69884	3.10438	5.17473	4.85746	3.54029	4.49021	4.3935	-0.633143	0.646343	0.384719	-0.213618	-0.0861388	-0.109097	-0.43591	0.684522	0.463957	0.13264	0.675965	-0.136285	0.0603452	0.237523	0.593545	0.189689	3
YAR027W	UIP3	1	11.3796	11.9384	12.3439	7.71068	7.09956	7.5466	11.3446	11.6337	12.0625	7.82066	7.19143	7.69884	3.6689	4.83883	4.79729	3.54029	4.49021	4.3935	0.0350068	0.304714	0.2814	-0.109985	-0.0918689	-0.152248	0.128607	0.348623	0.403788	0.20704	0.149441	-0.118034	0.0244004	0.293673	0.145588	0.130888	3
YAR028W		1	11.036	12.0558	12.1616	7.7559	7.12609	7.54757	11.3446	11.6337	12.0625	7.82066	7.19143	7.69884	3.28014	4.92974	4.614	3.54029	4.49021	4.3935	-0.308521	0.422149	0.0990855	-0.0647552	-0.0653436	-0.151271	-0.260151	0.439533	0.220497	0.0709045	0.366149	-0.0937901	0.0499501	0.133293	0.3579	0.420053	3
YLR025W	SNF7	1	12.3987	12.1162	11.5387	8.22862	7.49303	7.99433	11.3446	11.6337	12.0625	7.82066	7.19143	7.69884	4.17013	4.62313	3.54441	3.54029	4.49021	4.3935	1.05418	0.482487	-0.523749	0.407958	0.301604	0.295482	0.629837	0.132923	-0.84909	0.337639	0.798875	0.335015	0.0649383	-0.0287767	0.752607	0.863226	3
YML019W	OST6	1	11.7955	12.4283	11.9992	8.13279	7.50445	8.08992	11.3446	11.6337	12.0625	7.82066	7.19143	7.69884	3.66274	4.92383	3.9093	3.54029	4.49021	4.3935	0.450968	0.794608	-0.0632712	0.312131	0.313021	0.391074	0.122452	0.433628	-0.484205	0.394102	0.431758	0.338742	0.0455779	0.0239584	0.466776	0.888228	3
YMR189W	GCV2	1	12.2293	12.3702	12.5929	8.00365	7.32462	7.87028	11.3446	11.6337	12.0625	7.82066	7.19143	7.69884	4.2256	5.04563	4.72264	3.54029	4.49021	4.3935	0.884687	0.736569	0.530433	0.182992	0.13319	0.171441	0.685309	0.55542	0.329132	0.71723	0.177917	0.162541	0.00666893	0.523287	0.18025	0.0322514	3
YML018C		1	11.2567	11.6191	11.7112	7.78185	7.26532	7.8326	11.3446	11.6337	12.0625	7.82066	7.19143	7.69884	3.47482	4.35376	3.87862	3.54029	4.49021	4.3935	-0.0878979	-0.014601	-0.351266	-0.0388091	0.0738899	0.133757	-0.065474	-0.136451	-0.514883	-0.151255	0.177049	0.0562792	0.099631	-0.238936	0.241598	0.189689	3
YMR190C	SGS1	1	11.5421	11.7242	11.9865	7.79118	7.0645	7.6322	11.3446	11.6337	12.0625	7.82066	7.19143	7.69884	3.75092	4.65974	4.35428	3.54029	4.49021	4.3935	0.197531	0.0905562	-0.0760126	-0.0294839	-0.126932	-0.0666444	0.21063	0.169529	-0.0392279	0.0706916	0.13785	-0.0743535	0.0214546	0.113644	0.133976	0.488509	3
YML017W	PSP2	1	10.8043	11.5702	12.4723	8.07959	7.43825	8.04685	11.3446	11.6337	12.0625	7.82066	7.19143	7.69884	2.72468	4.13193	4.42547	3.54029	4.49021	4.3935	-0.540297	-0.063493	0.409838	0.258927	0.246822	0.348007	-0.81561	-0.358275	0.0319713	-0.0646509	0.475069	0.284585	0.0514301	-0.380638	0.424233	0.0771181	3
YML016C	PPZ1	1	10.2169	11.057	11.727	7.50654	7.06288	7.58052	11.3446	11.6337	12.0625	7.82066	7.19143	7.69884	2.71037	3.99409	4.1465	3.54029	4.49021	4.3935	-1.12765	-0.576708	-0.33546	-0.314117	-0.128547	-0.118321	-0.829918	-0.49612	-0.246999	-0.679939	0.406059	-0.186995	0.113043	-0.524346	0.292483	0.0322514	3
YMR192W	GYL1	1	11.1182	11.3676	11.9836	7.74395	7.07797	7.59389	11.3446	11.6337	12.0625	7.82066	7.19143	7.69884	3.37423	4.28964	4.38976	3.54029	4.49021	4.3935	-0.226383	-0.266066	-0.0788375	-0.0767057	-0.113458	-0.104956	-0.166062	-0.200567	-0.00374154	-0.190429	0.0986568	-0.0983732	0.01631	-0.123457	0.105102	0.453211	3
YML014W	TRM9	1	9.75643	10.0858	10.706	8.6311	7.5684	8.18705	11.3446	11.6337	12.0625	7.82066	7.19143	7.69884	1.12533	2.51739	2.51892	3.54029	4.49021	4.3935	-1.58813	-1.54789	-1.35651	0.81044	0.376968	0.488211	-2.41496	-1.97282	-1.87458	-1.49751	0.123756	0.55854	0.186039	-2.08745	0.287849	4.0676e-08	3
YMR193W	MRPL24	1	11.4541	11.0626	11.2756	7.80379	7.36973	7.90015	11.3446	11.6337	12.0625	7.82066	7.19143	7.69884	3.65026	3.69285	3.37549	3.54029	4.49021	4.3935	0.109486	-0.571095	-0.786847	-0.0168683	0.178302	0.20131	0.109969	-0.797356	-1.01802	-0.416152	0.467823	0.120915	0.125966	-0.568468	0.597813	0.0239149	3
YML013W	UBX2	1	12.8959	12.9011	13.4642	7.89438	7.07352	7.56848	11.3446	11.6337	12.0625	7.82066	7.19143	7.69884	5.00154	5.82759	5.89571	3.54029	4.49021	4.3935	1.55136	1.26743	1.4017	0.0737224	-0.117912	-0.130363	1.46125	1.33738	1.50221	1.40683	0.142033	-0.0581842	0.117829	1.43361	0.0858173	2.18729e-05	3
YMR194W	RPL36A	1	11.0863	11.0148	11.3693	7.96893	7.25805	7.87641	11.3446	11.6337	12.0625	7.82066	7.19143	7.69884	3.11737	3.75677	3.49288	3.54029	4.49021	4.3935	-0.258261	-0.618861	-0.693197	0.148274	0.0666207	0.177566	-0.42292	-0.733441	-0.900622	-0.523439	0.23264	0.13082	0.0169117	-0.685661	0.242409	0.0103514	3
YMR193C-A		1	11.175	11.618	11.2441	8.00244	7.39239	7.9301	11.3446	11.6337	12.0625	7.82066	7.19143	7.69884	3.17254	4.22556	3.31398	3.54029	4.49021	4.3935	-0.169581	-0.0157241	-0.818408	0.181785	0.200959	0.231258	-0.367751	-0.264643	-1.07953	-0.334571	0.426018	0.204667	0.0285635	-0.57064	0.443713	0.0235121	3
YML012W	ERV25	1	13.2367	13.3563	13.7411	8.19008	7.45156	7.90075	11.3446	11.6337	12.0625	7.82066	7.19143	7.69884	5.04663	5.90477	5.84038	3.54029	4.49021	4.3935	1.89215	1.72265	1.67864	0.369423	0.260129	0.201905	1.50634	1.41456	1.44688	1.76448	0.112734	0.277152	0.0967165	1.45593	0.0465543	1.78938e-05	3
YMR195W	ICY1	1	0	10.5268	11.6155	0	7.07469	7.62792	0	11.6337	12.0625	0	7.19143	7.69884	0	3.45215	3.98759	0	4.49021	4.3935	0	-1.10683	-0.446982	0	-0.116737	-0.0709261	0	-1.03805	-0.405916	-0.776906	0.466584	-0.0938316	0.0323934	-0.721984	0.446989	0.0253766	2
YML011C	RAD33	1	11.1858	11.6808	12.2281	7.87906	7.14817	7.62525	11.3446	11.6337	12.0625	7.82066	7.19143	7.69884	3.30674	4.53265	4.60282	3.54029	4.49021	4.3935	-0.158761	0.0471419	0.165584	0.0584037	-0.0432611	-0.0735919	-0.233549	0.0424433	0.209316	0.0179884	0.164126	-0.0194831	0.0762077	0.00606999	0.223662	0.976703	3
YMR196W		1	11.3371	11.8271	12.6695	7.85529	7.15948	7.72324	11.3446	11.6337	12.0625	7.82066	7.19143	7.69884	3.48183	4.66767	4.9463	3.54029	4.49021	4.3935	-0.00744281	0.193472	0.607047	0.0346302	-0.0319532	0.0243945	-0.0584582	0.177465	0.552793	0.264359	0.313318	0.00902384	0.0059096	0.223933	0.308264	0.211392	3
YMR198W	CIK1	1	12.5335	12.8688	13.2136	8.66865	7.64155	8.14992	11.3446	11.6337	12.0625	7.82066	7.19143	7.69884	3.86482	5.2273	5.06372	3.54029	4.49021	4.3935	1.1889	1.23517	1.15115	0.847986	0.450117	0.451072	0.324532	0.737091	0.670214	1.19174	0.042083	0.583058	0.229158	0.577279	0.221425	0.0227241	3
YML008C	ERG6	1	11.577	11.7264	11.617	7.76307	7.16943	7.68282	11.3446	11.6337	12.0625	7.82066	7.19143	7.69884	3.81392	4.55694	3.9342	3.54029	4.49021	4.3935	0.23242	0.0927003	-0.445473	-0.0575886	-0.0219948	-0.0160245	0.273623	0.0667354	-0.459308	-0.0401176	0.357931	-0.0318693	0.023997	-0.0396498	0.377869	0.813807	3
YMR199W	CLN1	1	11.2075	11.2464	11.3273	7.96018	7.37104	7.90463	11.3446	11.6337	12.0625	7.82066	7.19143	7.69884	3.24737	3.8754	3.42271	3.54029	4.49021	4.3935	-0.137018	-0.387233	-0.735147	0.139519	0.179615	0.205787	-0.292922	-0.614807	-0.970794	-0.419799	0.300391	0.174974	0.0382601	-0.626174	0.339079	0.0160278	3
YML007W	YAP1	1	11.4012	12.2853	12.6707	8.00796	7.30313	7.71639	11.3446	11.6337	12.0625	7.82066	7.19143	7.69884	3.39321	4.98212	4.95432	3.54029	4.49021	4.3935	0.0565972	0.651575	0.608218	0.187299	0.111698	0.0175422	-0.147087	0.491917	0.560816	0.438797	0.331704	0.105513	0.0980094	0.301882	0.390342	0.124805	3
YMR201C	RAD14	1	11.9235	12.2074	12.5208	7.85649	7.1471	7.59708	11.3446	11.6337	12.0625	7.82066	7.19143	7.69884	4.067	5.06033	4.92375	3.54029	4.49021	4.3935	0.578918	0.57375	0.458344	0.0358256	-0.0443306	-0.101765	0.526707	0.570121	0.530249	0.537004	0.0681706	-0.0367566	0.0794378	0.542359	0.0241078	0.0287539	3
YAR029W		1	10.4799	10.8805	12.0649	7.99993	7.285	7.87597	11.3446	11.6337	12.0625	7.82066	7.19143	7.69884	2.47995	3.59554	4.18889	3.54029	4.49021	4.3935	-0.864686	-0.753142	0.00236968	0.17927	0.093568	0.177127	-1.06034	-0.89467	-0.204617	-0.538486	0.471704	0.149988	0.00123705	-0.719876	0.453851	0.00810876	3
YLR024C	UBR2	1	11.4317	11.602	11.7202	7.89198	7.33652	7.90132	11.3446	11.6337	12.0625	7.82066	7.19143	7.69884	3.53972	4.26544	3.81885	3.54029	4.49021	4.3935	0.087134	-0.0317142	-0.342323	0.0713241	0.145088	0.202472	-0.000575269	-0.224762	-0.574655	-0.0956344	0.221749	0.139628	0.0757185	-0.266664	0.289325	0.156764	3
YAR031W	PRM9	1	10.5799	11.1083	11.3409	7.73828	7.21022	7.72458	11.3446	11.6337	12.0625	7.82066	7.19143	7.69884	2.84163	3.89812	3.61635	3.54029	4.49021	4.3935	-0.764666	-0.525344	-0.721553	-0.0823837	0.0187871	0.0257371	-0.698667	-0.592091	-0.77715	-0.670521	0.127561	-0.0126198	0.0624236	-0.689303	0.0928841	0.0101605	3
YLR023C	IZH3	1	11.3356	10.5625	11.203	7.79769	7.19846	7.65728	11.3446	11.6337	12.0625	7.82066	7.19143	7.69884	3.53795	3.36404	3.54572	3.54029	4.49021	4.3935	-0.00893269	-1.07117	-0.859486	-0.0229722	0.00702876	-0.0415618	-0.00234563	-1.12616	-0.847784	-0.646531	0.562229	-0.0191684	0.0107327	-0.658764	0.585267	0.0126774	3
YAR030C		1	11.2352	11.3425	11.6516	7.78493	7.32161	7.78935	11.3446	11.6337	12.0625	7.82066	7.19143	7.69884	3.45027	4.02086	3.86226	3.54029	4.49021	4.3935	-0.109362	-0.291214	-0.410874	-0.035728	0.130176	0.0905094	-0.0900188	-0.46935	-0.531243	-0.270483	0.151822	0.0616525	0.0728832	-0.363537	0.238887	0.0854817	3
YLR021W	IRC25	1	10.0177	10.4319	10.9464	8.22559	7.41959	8.15182	11.3446	11.6337	12.0625	7.82066	7.19143	7.69884	1.79207	3.01233	2.79454	3.54029	4.49021	4.3935	-1.32691	-1.20176	-1.11613	0.404926	0.228161	0.452973	-1.74822	-1.47788	-1.59897	-1.21493	0.106004	0.36202	0.02774	-1.60836	0.135415	4.43057e-06	3
YAR035W	YAT1	1	11.4898	11.6281	12.1848	7.72335	7.22528	7.69391	11.3446	11.6337	12.0625	7.82066	7.19143	7.69884	3.76644	4.40282	4.49092	3.54029	4.49021	4.3935	0.145223	-0.00558261	0.122351	-0.0973144	0.0338466	-0.00493003	0.226152	-0.0873889	0.0974211	0.0873304	0.0812736	-0.0227993	0.0533382	0.0787282	0.157604	0.628234	3
YLR020C	YEH2	1	11.9263	11.5793	12.2626	7.76572	7.02065	7.58541	11.3446	11.6337	12.0625	7.82066	7.19143	7.69884	4.16056	4.55868	4.67716	3.54029	4.49021	4.3935	0.581709	-0.0543398	0.200085	-0.0549389	-0.170774	-0.113435	0.620263	0.0684748	0.28366	0.242485	0.320137	-0.113049	0.0337725	0.324133	0.278112	0.10857	3
YAR037W		1	11.3841	11.4059	12.2458	7.69418	7.04533	7.55521	11.3446	11.6337	12.0625	7.82066	7.19143	7.69884	3.68994	4.36053	4.69054	3.54029	4.49021	4.3935	0.039548	-0.227809	0.183267	-0.126482	-0.146095	-0.143633	0.149644	-0.129674	0.29704	-0.00166482	0.208614	-0.138737	0.00990259	0.10567	0.216729	0.516371	3
YLR019W	PSR2	1	11.2209	11.4328	12.0978	7.80745	7.05848	7.57185	11.3446	11.6337	12.0625	7.82066	7.19143	7.69884	3.41341	4.3743	4.526	3.54029	4.49021	4.3935	-0.123717	-0.2009	0.0353615	-0.0132148	-0.13295	-0.12699	-0.126887	-0.11591	0.132492	-0.0964184	0.120473	-0.0910514	0.0656882	-0.0367685	0.146687	0.826079	3
YAR040C		1	10.5183	11.0234	12.0434	7.87662	7.19592	7.66721	11.3446	11.6337	12.0625	7.82066	7.19143	7.69884	2.64169	3.82748	4.37621	3.54029	4.49021	4.3935	-0.826258	-0.610277	-0.0190737	0.0559551	0.00449408	-0.0316369	-0.898598	-0.662731	-0.0172964	-0.485203	0.417875	0.00960409	0.0505712	-0.526208	0.456237	0.0317306	3
YLR018C	POM34	1	11.9446	11.8729	12.3228	7.67528	6.97604	7.48569	11.3446	11.6337	12.0625	7.82066	7.19143	7.69884	4.26935	4.89691	4.83707	3.54029	4.49021	4.3935	0.600062	0.23927	0.260265	-0.145385	-0.215394	-0.213158	0.729061	0.406704	0.443564	0.366532	0.202515	-0.191312	0.0391291	0.526443	0.176438	0.0317306	3
YAR042W	SWH1	1	11.9815	12.0548	12.2873	7.80895	7.2969	7.75606	11.3446	11.6337	12.0625	7.82066	7.19143	7.69884	4.17258	4.75794	4.53126	3.54029	4.49021	4.3935	0.636967	0.421162	0.224835	-0.0117059	0.105466	0.0572151	0.632288	0.267736	0.13776	0.427655	0.206143	0.0503251	0.0397915	0.345928	0.256369	0.0948176	3
YLR017W	MEU1	1	11.5453	11.3083	12.5328	7.80094	7.06581	7.58791	11.3446	11.6337	12.0625	7.82066	7.19143	7.69884	3.74433	4.24247	4.94487	3.54029	4.49021	4.3935	0.200709	-0.325396	0.470294	-0.0197167	-0.125616	-0.11093	0.204041	-0.24774	0.551364	0.115202	0.404678	-0.0854206	0.0526618	0.169221	0.400688	0.320668	3
YAR043C		1	11.4078	11.6385	12.6261	7.82254	7.17205	7.60734	11.3446	11.6337	12.0625	7.82066	7.19143	7.69884	3.5853	4.46642	5.01876	3.54029	4.49021	4.3935	0.0632734	0.00480137	0.563613	0.00187669	-0.0193745	-0.0915066	0.0450116	-0.0237838	0.62526	0.210563	0.307145	-0.0363348	0.0539149	0.215496	0.35653	0.223393	3
YLR016C	PML1	1	11.8771	11.5151	12.4652	7.77696	7.12055	7.63889	11.3446	11.6337	12.0625	7.82066	7.19143	7.69884	4.10011	4.39454	4.82635	3.54029	4.49021	4.3935	0.532503	-0.11858	0.402749	-0.0437034	-0.0708766	-0.0599532	0.559821	-0.0956631	0.432842	0.272224	0.344608	-0.0581777	0.0093818	0.299	0.347635	0.126792	3
YAR044W		1	12.2889	12.6107	13.1829	7.81909	7.12554	7.56265	11.3446	11.6337	12.0625	7.82066	7.19143	7.69884	4.46984	5.48521	5.62026	3.54029	4.49021	4.3935	0.944371	0.977071	1.12043	-0.00156639	-0.0658896	-0.136189	0.929552	0.995001	1.22676	1.01396	0.0936448	-0.0678816	0.0777242	1.05044	0.156165	0.000564068	3
YLR015W	BRE2	1	10.5738	11.1776	12.3686	7.74118	7.2668	7.76989	11.3446	11.6337	12.0625	7.82066	7.19143	7.69884	2.83258	3.91085	4.59871	3.54029	4.49021	4.3935	-0.770809	-0.456033	0.306107	-0.0794813	0.075368	0.0710449	-0.707713	-0.579361	0.205202	-0.306912	0.553728	0.0223105	0.0869063	-0.360624	0.494205	0.0867519	3
YAR047C		1	10.5949	11.1168	12.0379	7.90985	7.21304	7.68022	11.3446	11.6337	12.0625	7.82066	7.19143	7.69884	2.68503	3.90374	4.35764	3.54029	4.49021	4.3935	-0.749693	-0.516899	-0.0246211	0.0891857	0.021612	-0.0186185	-0.855264	-0.586471	-0.0358623	-0.430405	0.370194	0.0307264	0.0622408	-0.492532	0.4177	0.0390895	3
YLR014C	PPR1	1	10.7198	11.1726	12.1648	7.90127	7.34229	7.81836	11.3446	11.6337	12.0625	7.82066	7.19143	7.69884	2.81858	3.83032	4.34647	3.54029	4.49021	4.3935	-0.624723	-0.461067	0.102352	0.0806081	0.15086	0.119521	-0.721717	-0.659887	-0.0470288	-0.327813	0.381415	0.116996	0.0224662	-0.476211	0.372966	0.0436184	3
YLL001W	DNM1	1	10.9281	11.5935	12.0555	7.63415	7.15906	7.60162	11.3446	11.6337	12.0625	7.82066	7.19143	7.69884	3.29394	4.43447	4.45386	3.54029	4.49021	4.3935	-0.416472	-0.0401554	-0.00700016	-0.186507	-0.0323734	-0.0972206	-0.24635	-0.0557417	0.0603608	-0.154542	0.227442	-0.105367	0.0515496	-0.0805769	0.154856	0.617468	3
YLR013W	GAT3	1	11.9676	12.1293	12.3116	7.83352	7.14796	7.56691	11.3446	11.6337	12.0625	7.82066	7.19143	7.69884	4.13405	4.98137	4.74465	3.54029	4.49021	4.3935	0.622998	0.49566	0.249074	0.0128584	-0.0434668	-0.131936	0.593755	0.491167	0.35115	0.455911	0.190105	-0.0541815	0.0835971	0.478691	0.121783	0.0429454	3
YLL002W	RTT109	1	13.3	13.4962	13.646	8.76084	8.17737	8.63926	11.3446	11.6337	12.0625	7.82066	7.19143	7.69884	4.53913	5.31888	5.0067	3.54029	4.49021	4.3935	1.9554	1.86257	1.58347	0.940183	0.985937	0.940418	0.998837	0.828671	0.613196	1.80048	0.193583	0.955512	0.000135663	0.813568	0.193263	0.00387879	3
YLR012C		1	11.19	11.8038	12.108	8.02489	7.17459	7.55755	11.3446	11.6337	12.0625	7.82066	7.19143	7.69884	3.16506	4.6292	4.55046	3.54029	4.49021	4.3935	-0.154616	0.170115	0.0455228	0.204234	-0.01684	-0.14129	-0.375235	0.138995	0.156954	0.0203405	0.163823	0.0153679	0.199489	-0.0264289	0.302209	0.875706	3
YML006C	GIS4	1	12.5001	12.8838	12.8031	8.0041	7.26786	7.70184	11.3446	11.6337	12.0625	7.82066	7.19143	7.69884	4.49597	5.61589	5.10126	3.54029	4.49021	4.3935	1.1555	1.25008	0.740605	0.183442	0.0764328	0.00299331	0.955674	1.12568	0.707752	1.04873	0.271	0.0876226	0.104182	0.929704	0.210173	0.00153879	3
YML005W	TRM12	1	10.9487	12.1875	12.5835	7.84747	7.16658	7.66889	11.3446	11.6337	12.0625	7.82066	7.19143	7.69884	3.10118	5.02096	4.91465	3.54029	4.49021	4.3935	-0.395917	0.553866	0.52105	0.0268135	-0.0248457	-0.0299535	-0.439116	0.530752	0.521144	0.226333	0.539134	-0.00932855	0.0327745	0.20426	0.557201	0.245268	3
YMR204C	INP1	1	11.43	11.6425	11.8174	7.74984	7.25884	7.72524	11.3446	11.6337	12.0625	7.82066	7.19143	7.69884	3.68013	4.3837	4.09217	3.54029	4.49021	4.3935	0.0854033	0.00886257	-0.24507	-0.070819	0.0674082	0.0263988	0.139837	-0.106505	-0.301329	-0.0502681	0.17299	0.00766268	0.0561287	-0.0893323	0.221084	0.58586	3
YML004C	GLO1	1	10.3402	10.967	11.4383	8.1033	7.25613	7.72345	11.3446	11.6337	12.0625	7.82066	7.19143	7.69884	2.23686	3.71082	3.7149	3.54029	4.49021	4.3935	-1.0044	-0.666723	-0.624143	0.282644	0.064701	0.0246045	-1.30343	-0.779384	-0.678608	-0.76509	0.208342	0.123983	0.148979	-0.920475	0.335457	0.00163553	3
YMR205C	PFK2	1	11.5643	11.7616	11.956	7.75947	7.13962	7.61194	11.3446	11.6337	12.0625	7.82066	7.19143	7.69884	3.8048	4.62196	4.3441	3.54029	4.49021	4.3935	0.219698	0.127907	-0.106451	-0.0611929	-0.0518078	-0.0869023	0.264506	0.131755	-0.0494081	0.0803846	0.168187	-0.0666343	0.0148433	0.115617	0.157578	0.479485	3
YML003W		1	11.6039	10.6312	12.385	8.06667	7.32728	7.86261	11.3446	11.6337	12.0625	7.82066	7.19143	7.69884	3.53722	3.30393	4.52234	3.54029	4.49021	4.3935	0.259328	-1.00247	0.322469	0.246012	0.135849	0.16377	-0.0030692	-1.18627	0.12884	-0.140223	0.747391	0.181877	0.0474827	-0.353501	0.724212	0.0906861	3
YMR206W		1	11.2904	11.2184	11.9299	7.81331	7.12027	7.64927	11.3446	11.6337	12.0625	7.82066	7.19143	7.69884	3.47713	4.09813	4.28066	3.54029	4.49021	4.3935	-0.0541317	-0.415272	-0.132551	-0.00735282	-0.071157	-0.049569	-0.063164	-0.392075	-0.112842	-0.200652	0.189957	-0.0426929	0.0243735	-0.18936	0.177304	0.274881	3
YML002W		1	11.0707	11.3986	11.8216	7.83359	7.31383	7.8251	11.3446	11.6337	12.0625	7.82066	7.19143	7.69884	3.23709	4.08478	3.99655	3.54029	4.49021	4.3935	-0.27389	-0.235071	-0.240838	0.012932	0.122399	0.126259	-0.303207	-0.405429	-0.396957	-0.249933	0.0209468	0.0871965	0.0654294	-0.368531	0.0567305	0.0830003	3
YML001W	YPT7	1	12.0861	12.3762	12.8545	8.46372	7.80091	8.19883	11.3446	11.6337	12.0625	7.82066	7.19143	7.69884	3.62241	4.57533	4.65565	3.54029	4.49021	4.3935	0.74156	0.742561	0.792001	0.643061	0.609479	0.499991	0.0821133	0.0851232	0.262151	0.758708	0.0288375	0.584177	0.0826018	0.143129	0.103087	0.389038	3
YMR210W		1	11.4904	11.7811	12.1887	7.66565	7.08626	7.55343	11.3446	11.6337	12.0625	7.82066	7.19143	7.69884	3.82478	4.69487	4.63528	3.54029	4.49021	4.3935	0.145869	0.14745	0.126225	-0.155005	-0.105169	-0.145413	0.284489	0.204659	0.241779	0.139848	0.0118243	-0.135196	0.00553775	0.243642	0.0399478	0.183084	3
YMR002W	MIC17	1	11.614	11.6033	12.1633	7.77723	7.09456	7.56893	11.3446	11.6337	12.0625	7.82066	7.19143	7.69884	3.83679	4.50872	4.59436	3.54029	4.49021	4.3935	0.269452	-0.030394	0.100797	-0.0434269	-0.0968652	-0.129916	0.296493	0.0185115	0.200854	0.113285	0.150312	-0.0900695	0.0499348	0.171953	0.141227	0.314527	3
YMR214W	SCJ1	1	12.3364	12.7937	13.0986	7.8995	7.24616	7.65499	11.3446	11.6337	12.0625	7.82066	7.19143	7.69884	4.43689	5.54749	5.44359	3.54029	4.49021	4.3935	0.991826	1.15998	1.0361	0.0788402	0.0547298	-0.0438523	0.896601	1.05729	1.05009	1.06263	0.0871586	0.0299059	0.0708366	1.00133	0.0907653	0.00085089	3
YMR003W		1	11.0415	11.3366	11.8894	7.7154	7.17221	7.72123	11.3446	11.6337	12.0625	7.82066	7.19143	7.69884	3.32614	4.1644	4.16813	3.54029	4.49021	4.3935	-0.303027	-0.297059	-0.173127	-0.105264	-0.019217	0.022388	-0.214148	-0.325802	-0.225374	-0.257738	0.0733359	-0.0340311	0.0737	-0.255108	0.0614795	0.167813	3
YMR215W	GAS3	1	11.4426	10.9978	11.8208	7.95788	7.22011	7.74837	11.3446	11.6337	12.0625	7.82066	7.19143	7.69884	3.48474	3.77769	4.07242	3.54029	4.49021	4.3935	0.0980451	-0.635878	-0.241703	0.137215	0.0286807	0.0495244	-0.0555552	-0.712519	-0.321088	-0.259846	0.367298	0.0718067	0.0506282	-0.363054	0.330486	0.0854817	3
YMR006C	PLB2	1	10.791	11.663	11.8719	8.05872	7.33311	7.98125	11.3446	11.6337	12.0625	7.82066	7.19143	7.69884	2.73231	4.32986	3.8907	3.54029	4.49021	4.3935	-0.553532	0.0292873	-0.190538	0.238065	0.141679	0.282409	-0.807982	-0.160352	-0.502807	-0.238261	0.294326	0.220718	0.0256024	-0.49038	0.323994	0.039711	3
YMR216C	SKY1	1	12.3223	12.7021	13.3767	8.11439	7.28613	7.62167	11.3446	11.6337	12.0625	7.82066	7.19143	7.69884	4.20794	5.41597	5.75499	3.54029	4.49021	4.3935	0.977763	1.06842	1.31417	0.293734	0.0947041	-0.0771727	0.667644	0.925759	1.36148	1.12012	0.174059	0.103755	0.214143	0.984962	0.350687	0.000982136	3
YMR007W		1	12.1577	12.3865	12.6438	7.904	7.29479	7.69427	11.3446	11.6337	12.0625	7.82066	7.19143	7.69884	4.25366	5.09168	4.94952	3.54029	4.49021	4.3935	0.813094	0.752788	0.581302	0.0833416	0.103358	-0.00457043	0.713368	0.60147	0.556013	0.715728	0.120258	0.0607098	0.0507561	0.623617	0.0809814	0.0163157	3
YMR219W	ESC1	1	12.6605	12.8548	12.8895	7.77978	7.06359	7.53914	11.3446	11.6337	12.0625	7.82066	7.19143	7.69884	4.88076	5.79119	5.35037	3.54029	4.49021	4.3935	1.31597	1.22111	0.827028	-0.0408752	-0.12784	-0.159699	1.34046	1.30099	0.956868	1.12137	0.259283	-0.109471	0.0686031	1.19944	0.210998	0.000165715	3
YMR008C	PLB1	1	11.2573	11.7603	11.9046	7.89006	7.49789	7.8685	11.3446	11.6337	12.0625	7.82066	7.19143	7.69884	3.36728	4.26244	4.03606	3.54029	4.49021	4.3935	-0.0872356	0.126657	-0.157931	0.0693959	0.306461	0.169657	-0.173017	-0.227764	-0.357447	-0.0395031	0.148177	0.181838	0.0578857	-0.252742	0.0947185	0.170732	3
YMR221C		1	11.6438	11.9853	12.3926	7.7195	7.09486	7.57028	11.3446	11.6337	12.0625	7.82066	7.19143	7.69884	3.92429	4.89047	4.8223	3.54029	4.49021	4.3935	0.299223	0.351658	0.330092	-0.101163	-0.0965701	-0.128568	0.384001	0.400268	0.4288	0.326991	0.0263544	-0.108767	0.0158221	0.404356	0.0226775	0.0675555	3
YMR009W	ADI1	1	11.3032	12.1376	12.6297	7.73115	7.13673	7.55936	11.3446	11.6337	12.0625	7.82066	7.19143	7.69884	3.57202	5.00086	5.07032	3.54029	4.49021	4.3935	-0.0413933	0.503918	0.567195	-0.089506	-0.0546958	-0.139483	0.0317275	0.510654	0.676818	0.34324	0.334601	-0.0945617	0.0288544	0.4064	0.334944	0.066566	3
YMR222C	FSH2	1	10.9774	11.7725	11.2896	7.79245	7.34829	7.72506	11.3446	11.6337	12.0625	7.82066	7.19143	7.69884	3.18498	4.42419	3.56455	3.54029	4.49021	4.3935	-0.367138	0.1388	-0.772883	-0.0282091	0.156858	0.0262148	-0.355314	-0.0660171	-0.828958	-0.33374	0.456758	0.0516211	0.0314216	-0.416763	0.385164	0.062741	3
YLR011W	LOT6	1	10.9978	11.797	11.7294	7.85088	7.28192	7.81061	11.3446	11.6337	12.0625	7.82066	7.19143	7.69884	3.14696	4.51511	3.91878	3.54029	4.49021	4.3935	-0.346732	0.163353	-0.333098	0.0302164	0.0904921	0.111768	-0.393333	0.0249012	-0.474726	-0.172159	0.290642	0.0774921	0.0470838	-0.281053	0.268071	0.141902	3
YLL006W	MMM1	1	12.4925	12.6918	13.0474	7.82972	7.0728	7.548	11.3446	11.6337	12.0625	7.82066	7.19143	7.69884	4.6628	5.61899	5.49943	3.54029	4.49021	4.3935	1.14795	1.05812	0.984945	0.00905508	-0.118625	-0.150842	1.12251	1.12878	1.10593	1.06367	0.0816439	-0.086804	0.0923164	1.11907	0.0118097	0.000322868	3
YLR004C	THI73	1	11.4686	11.7327	12.0407	7.77373	7.12841	7.53888	11.3446	11.6337	12.0625	7.82066	7.19143	7.69884	3.69484	4.60428	4.50185	3.54029	4.49021	4.3935	0.124004	0.099015	-0.0217572	-0.0469294	-0.0630187	-0.159966	0.154549	0.114074	0.10835	0.0670874	0.0779496	-0.0899715	0.065262	0.125657	0.0251837	0.44472	3
YLL009C	COX17	1	11.0527	11.5986	11.6768	7.80196	7.36826	7.87351	11.3446	11.6337	12.0625	7.82066	7.19143	7.69884	3.2507	4.23031	3.80326	3.54029	4.49021	4.3935	-0.291908	-0.0351115	-0.385717	-0.0186995	0.176829	0.174671	-0.289594	-0.2599	-0.590247	-0.237579	0.181507	0.110934	0.111642	-0.379914	0.182758	0.0782595	3
YLR003C	CMS1	1	11.5159	11.8714	11.9377	7.81988	7.2516	7.83205	11.3446	11.6337	12.0625	7.82066	7.19143	7.69884	3.69606	4.61978	4.10566	3.54029	4.49021	4.3935	0.171374	0.237712	-0.124777	-0.000776807	0.060174	0.133202	0.155766	0.129578	-0.287839	0.0947695	0.193005	0.0641996	0.0773525	-0.000831686	0.2489	1	3
YLL010C	PSR1	1	11.1264	11.5734	12.0166	7.7478	7.19143	7.66509	11.3446	11.6337	12.0625	7.82066	7.19143	7.69884	3.37857	4.38195	4.35148	3.54029	4.49021	4.3935	-0.218198	-0.0602954	-0.0459186	-0.0728566	0	-0.0337543	-0.161727	-0.108255	-0.042024	-0.108137	0.0955861	-0.0355369	0.0225757	-0.104002	0.0599646	0.525919	3
YLR001C		1	11.1138	11.0504	11.5412	7.79234	7.15089	7.70324	11.3446	11.6337	12.0625	7.82066	7.19143	7.69884	3.32143	3.89951	3.83797	3.54029	4.49021	4.3935	-0.230803	-0.583279	-0.521275	-0.0283231	-0.0405434	0.00439896	-0.218865	-0.590695	-0.555534	-0.445119	0.188174	-0.0214892	0.0188921	-0.455031	0.20528	0.0493339	3
YLL012W	YEH1	1	10.7949	11.5096	12.2077	7.68079	7.0579	7.57796	11.3446	11.6337	12.0625	7.82066	7.19143	7.69884	3.11414	4.45173	4.62975	3.54029	4.49021	4.3935	-0.549636	-0.124046	0.145222	-0.139873	-0.133528	-0.120884	-0.426148	-0.0384777	0.236246	-0.176153	0.350347	-0.131428	0.0109635	-0.0761264	0.332798	0.639112	3
YLL063C	AYT1	1	11.0111	11.6328	12.2755	7.88086	7.12558	7.6602	11.3446	11.6337	12.0625	7.82066	7.19143	7.69884	3.13025	4.5072	4.61531	3.54029	4.49021	4.3935	-0.333466	-0.000902007	0.213025	0.060195	-0.06585	-0.0386386	-0.410046	0.0169883	0.221804	-0.0404476	0.275383	-0.0147646	0.0570616	-0.0570845	0.322372	0.729842	3
YLL013C	PUF3	1	12.5018	12.7036	12.6646	8.01225	7.52253	7.86084	11.3446	11.6337	12.0625	7.82066	7.19143	7.69884	4.48952	5.18103	4.80375	3.54029	4.49021	4.3935	1.15721	1.06989	0.6021	0.191591	0.331104	0.161992	0.94923	0.690822	0.410249	0.943064	0.298494	0.228229	0.0170891	0.683433	0.269567	0.0105455	3
YLL062C	MHT1	1	10.9284	11.5661	12.3409	7.74437	7.0659	7.6001	11.3446	11.6337	12.0625	7.82066	7.19143	7.69884	3.184	4.50016	4.7408	3.54029	4.49021	4.3935	-0.416202	-0.0676077	0.278412	-0.0762935	-0.125525	-0.0987446	-0.356293	0.00995774	0.347297	-0.0684659	0.347307	-0.100188	0.0129622	0.000320346	0.351894	1	3
YLL014W		1	12.4816	12.5754	13.2053	7.92925	7.21329	7.59148	11.3446	11.6337	12.0625	7.82066	7.19143	7.69884	4.55236	5.36211	5.61383	3.54029	4.49021	4.3935	1.13704	0.94172	1.14282	0.108587	0.0218617	-0.107365	1.01207	0.871898	1.22032	1.07386	0.114474	0.00769467	0.12468	1.03476	0.175318	0.000651493	3
YLL061W	MMP1	1	11.1907	11.1927	11.7443	7.81143	7.26816	7.71905	11.3446	11.6337	12.0625	7.82066	7.19143	7.69884	3.37929	3.92456	4.02521	3.54029	4.49021	4.3935	-0.15385	-0.440958	-0.318235	-0.00922998	0.0767327	0.0202028	-0.161006	-0.565651	-0.368298	-0.304348	0.144057	0.0292352	0.016993	-0.364985	0.202343	0.0854817	3
YLL015W	BPT1	1	10.4123	11.024	11.6096	7.97969	7.35931	7.97048	11.3446	11.6337	12.0625	7.82066	7.19143	7.69884	2.43261	3.66466	3.63911	3.54029	4.49021	4.3935	-0.932272	-0.609707	-0.452898	0.159029	0.167879	0.271639	-1.10769	-0.825546	-0.754396	-0.664959	0.244417	0.199516	0.0650149	-0.895876	0.186851	0.00200304	3
YLL060C	GTT2	1	10.6302	11.416	11.8164	7.78358	7.21739	7.67375	11.3446	11.6337	12.0625	7.82066	7.19143	7.69884	2.84659	4.19857	4.14264	3.54029	4.49021	4.3935	-0.714392	-0.217721	-0.246096	-0.037078	0.0259608	-0.0250899	-0.693699	-0.291641	-0.250866	-0.392736	0.278923	-0.0120691	0.00692133	-0.412069	0.24475	0.0646274	3
YLL016W	SDC25	1	11.2124	11.5933	12.4846	7.72888	7.05735	7.51553	11.3446	11.6337	12.0625	7.82066	7.19143	7.69884	3.48356	4.53591	4.9691	3.54029	4.49021	4.3935	-0.132135	-0.0404159	0.422146	-0.0917844	-0.134077	-0.183312	-0.0567353	0.0457012	0.575599	0.0831985	0.297098	-0.136391	0.0528436	0.188188	0.339394	0.274881	3
YLL058W		1	11.3068	11.8597	12.5836	7.74121	7.11877	7.52255	11.3446	11.6337	12.0625	7.82066	7.19143	7.69884	3.56557	4.74094	5.06109	3.54029	4.49021	4.3935	-0.0377823	0.226029	0.521155	-0.0794494	-0.0726625	-0.176295	0.025282	0.250732	0.66759	0.236467	0.279615	-0.109469	0.055914	0.314535	0.325873	0.11544	3
YLL017W		1	10.4427	11.4562	11.3106	7.68426	7.27339	7.75083	11.3446	11.6337	12.0625	7.82066	7.19143	7.69884	2.75847	4.18283	3.55979	3.54029	4.49021	4.3935	-0.901842	-0.177465	-0.75187	-0.136402	0.0819565	0.0519837	-0.781825	-0.307381	-0.833714	-0.610392	0.382352	-0.000820764	0.108765	-0.640973	0.290062	0.0143938	3
YLL057C	JLP1	1	10.914	11.5652	11.4923	7.74327	7.18239	7.66581	11.3446	11.6337	12.0625	7.82066	7.19143	7.69884	3.17069	4.38279	3.82654	3.54029	4.49021	4.3935	-0.430611	-0.0684966	-0.570145	-0.0773935	-0.00903544	-0.0330365	-0.369602	-0.107421	-0.566968	-0.356417	0.258923	-0.0398218	0.0256095	-0.347997	0.230534	0.0934175	3
YLL019C	KNS1	1	10.6985	11.2912	11.6621	7.98566	7.40176	7.85019	11.3446	11.6337	12.0625	7.82066	7.19143	7.69884	2.71283	3.8894	3.81193	3.54029	4.49021	4.3935	-0.646076	-0.342517	-0.40036	0.165001	0.210335	0.15135	-0.827462	-0.600811	-0.58157	-0.462984	0.161178	0.175562	0.00788132	-0.669948	0.13675	0.0117817	3
YLL056C		1	11.4678	12.0223	12.6666	7.7056	7.11758	7.46258	11.3446	11.6337	12.0625	7.82066	7.19143	7.69884	3.76215	4.90468	5.20402	3.54029	4.49021	4.3935	0.123183	0.388586	0.60411	-0.11506	-0.0738502	-0.236263	0.221858	0.414476	0.810513	0.37196	0.240894	-0.141724	0.0699766	0.482283	0.300128	0.0422812	3
YLL020C		1	10.9093	11.9568	11.9103	7.98927	7.35423	7.82085	11.3446	11.6337	12.0625	7.82066	7.19143	7.69884	2.92001	4.60255	4.08944	3.54029	4.49021	4.3935	-0.435288	0.323106	-0.152193	0.168606	0.1628	0.122008	-0.620279	0.112346	-0.304061	-0.0881252	0.383235	0.151138	0.0269035	-0.270665	0.367453	0.151594	3
YLL055W	YCT1	1	11.0822	11.6942	11.7009	7.79399	7.18634	7.68099	11.3446	11.6337	12.0625	7.82066	7.19143	7.69884	3.28824	4.50788	4.01988	3.54029	4.49021	4.3935	-0.262331	0.0605447	-0.361617	-0.0266659	-0.00508581	-0.017858	-0.25205	0.0176708	-0.373619	-0.187801	0.220729	-0.0165366	0.0050852	-0.202666	0.200265	0.245268	3
YMR010W		1	9.54557	10.465	10.1886	7.69898	7.37084	7.85528	11.3446	11.6337	12.0625	7.82066	7.19143	7.69884	1.84658	3.09413	2.33327	3.54029	4.49021	4.3935	-1.799	-1.16871	-1.87393	-0.121676	0.179407	0.156441	-1.69371	-1.39608	-2.06023	-1.61388	0.387345	0.0713904	0.160571	-1.71667	0.332672	1.6005e-06	3
YMR223W	UBP8	1	11.1947	11.732	11.8623	8.492	7.76486	8.32207	11.3446	11.6337	12.0625	7.82066	7.19143	7.69884	2.70273	3.96717	3.54022	3.54029	4.49021	4.3935	-0.149829	0.0983572	-0.20019	0.671345	0.573435	0.62323	-0.837559	-0.523038	-0.85328	-0.0838873	0.159824	0.62267	0.0277792	-0.737959	0.186293	0.00696168	3
YMR011W	HXT2	1	11.172	11.846	11.8609	7.82684	7.27918	7.75932	11.3446	11.6337	12.0625	7.82066	7.19143	7.69884	3.34514	4.56681	4.10162	3.54029	4.49021	4.3935	-0.172589	0.212309	-0.201551	0.00618019	0.0877486	0.060472	-0.195155	0.0766007	-0.291883	-0.0539438	0.231036	0.0514669	0.0313454	-0.136812	0.191044	0.412099	3
YLL053C		1	11.4149	11.5589	11.8694	7.7873	7.13411	7.61109	11.3446	11.6337	12.0625	7.82066	7.19143	7.69884	3.6276	4.4248	4.25831	3.54029	4.49021	4.3935	0.0703332	-0.0747671	-0.19308	-0.0333552	-0.0573163	-0.0877503	0.0873033	-0.0654105	-0.13519	-0.0658381	0.131934	-0.0594739	0.031405	-0.0377657	0.113794	0.813807	3
YMR012W	CLU1	1	11.2723	11.7894	11.7998	7.85582	7.38677	7.92605	11.3446	11.6337	12.0625	7.82066	7.19143	7.69884	3.41653	4.4026	3.87374	3.54029	4.49021	4.3935	-0.0722241	0.155692	-0.262694	0.0351554	0.195338	0.227211	-0.123765	-0.0876054	-0.519764	-0.0597419	0.209472	0.152568	0.110883	-0.243712	0.239752	0.183084	3
YMR225C	MRPL44	1	11.3005	11.7231	12.1666	7.74715	7.17133	7.65912	11.3446	11.6337	12.0625	7.82066	7.19143	7.69884	3.55336	4.55181	4.50749	3.54029	4.49021	4.3935	-0.0440586	0.089465	0.104129	-0.0735124	-0.0200993	-0.0397195	0.0130686	0.0616046	0.113989	0.0498453	0.081653	-0.0444437	0.0195103	0.0628875	0.0504726	0.695086	3
YMR014W	BUD22	1	11.467	11.3479	12.1171	7.90831	7.23244	7.82712	11.3446	11.6337	12.0625	7.82066	7.19143	7.69884	3.55867	4.11549	4.29001	3.54029	4.49021	4.3935	0.12241	-0.285742	0.0546413	0.0876478	0.0410125	0.128277	0.018377	-0.374714	-0.103495	-0.0362301	0.218724	0.0856458	0.0234573	-0.153277	0.201218	0.360142	3
YMR226C		1	11.265	11.6969	11.8704	7.83371	7.34139	7.8271	11.3446	11.6337	12.0625	7.82066	7.19143	7.69884	3.43133	4.35554	4.04327	3.54029	4.49021	4.3935	-0.0795231	0.0632542	-0.192118	0.0130496	0.149964	0.128255	-0.108958	-0.13467	-0.350233	-0.0694622	0.127983	0.0970897	0.0665141	-0.197953	0.132503	0.254715	3
YMR015C	ERG5	1	12.7919	11.885	12.8115	8.31342	7.45352	8.05871	11.3446	11.6337	12.0625	7.82066	7.19143	7.69884	4.47851	4.43143	4.75282	3.54029	4.49021	4.3935	1.44737	0.251275	0.749037	0.492764	0.262093	0.359864	0.938222	-0.0587768	0.359313	0.815894	0.600844	0.371574	0.07673	0.412919	0.500656	0.0636778	3
YMR228W	MTF1	1	12.7658	12.6876	13.2566	7.98513	7.24642	7.71826	11.3446	11.6337	12.0625	7.82066	7.19143	7.69884	4.78065	5.44117	5.53832	3.54029	4.49021	4.3935	1.42121	1.05391	1.1941	0.16447	0.0549873	0.019418	1.24036	0.950967	1.14482	1.22308	0.185356	0.0796252	0.083746	1.11205	0.147452	0.00034358	3
YMR016C	SOK2	1	10.3235	10.1293	11.0745	8.2318	7.41436	7.9529	11.3446	11.6337	12.0625	7.82066	7.19143	7.69884	2.09165	2.71489	3.12159	3.54029	4.49021	4.3935	-1.02111	-1.50442	-0.987997	0.411143	0.222935	0.25406	-1.44864	-1.77532	-1.27192	-1.17118	0.289074	0.296046	0.0906918	-1.49863	0.255396	1.22011e-05	3
YMR230W	RPS10B	1	12.2657	12.4232	12.9067	7.67858	6.9868	7.48782	11.3446	11.6337	12.0625	7.82066	7.19143	7.69884	4.58711	5.43641	5.41889	3.54029	4.49021	4.3935	0.921124	0.789532	0.844217	-0.142075	-0.20463	-0.211026	1.04681	0.946202	1.02538	0.851624	0.0661079	-0.185911	0.0398089	1.00613	0.0529963	0.000816686	3
YMR017W	SPO20	1	10.4882	11.2065	11.8437	7.9313	7.22048	7.79774	11.3446	11.6337	12.0625	7.82066	7.19143	7.69884	2.55691	3.98603	4.04591	3.54029	4.49021	4.3935	-0.856359	-0.42717	-0.218829	0.11064	0.0290478	0.098901	-0.983384	-0.504178	-0.34759	-0.500786	0.325078	0.0795295	0.00677731	-0.611717	0.331258	0.0178248	3
YMR231W	PEP5	1	10.7806	10.5115	10.9747	8.01838	7.47392	7.88063	11.3446	11.6337	12.0625	7.82066	7.19143	7.69884	2.7622	3.03759	3.09411	3.54029	4.49021	4.3935	-0.563991	-1.12216	-1.08775	0.19772	0.282491	0.181789	-0.778096	-1.45261	-1.2994	-0.924633	0.312799	0.220667	0.00919737	-1.1767	0.353601	0.000200063	3
YMR018W		1	10.7906	11.3871	11.9812	7.87419	7.30055	7.80064	11.3446	11.6337	12.0625	7.82066	7.19143	7.69884	2.91638	4.08656	4.18059	3.54029	4.49021	4.3935	-0.553998	-0.246562	-0.0812521	0.0535303	0.109124	0.101797	-0.623914	-0.403646	-0.212908	-0.293938	0.239907	0.0881504	0.0278665	-0.413489	0.205679	0.0636778	3
YMR232W	FUS2	1	10.9353	11.3709	11.2317	7.8439	7.25844	7.66578	11.3446	11.6337	12.0625	7.82066	7.19143	7.69884	3.09142	4.11249	3.56589	3.54029	4.49021	4.3935	-0.409246	-0.262751	-0.83081	0.0232428	0.06701	-0.0330597	-0.448874	-0.377721	-0.82761	-0.500936	0.29492	0.0190643	0.0325063	-0.551402	0.241835	0.0269051	3
YMR019W	STB4	1	11.4337	11.4516	12.3237	7.88176	7.3243	7.715	11.3446	11.6337	12.0625	7.82066	7.19143	7.69884	3.55194	4.12731	4.6087	3.54029	4.49021	4.3935	0.0891307	-0.182058	0.26121	0.0611009	0.132875	0.0161544	0.0116446	-0.362893	0.215196	0.0560944	0.223473	0.0700436	0.0259499	-0.0453507	0.293229	0.777378	3
YMR233W	TRI1	1	10.8958	11.7463	12.0264	7.77019	7.14415	7.61022	11.3446	11.6337	12.0625	7.82066	7.19143	7.69884	3.12564	4.60215	4.4162	3.54029	4.49021	4.3935	-0.448739	0.112619	-0.0360649	-0.0504687	-0.0472829	-0.0886247	-0.414656	0.111942	0.0227001	-0.124062	0.290841	-0.0621254	0.0220293	-0.0933377	0.281824	0.565384	3
YMR020W	FMS1	1	11.3344	11.5326	12.2462	7.75123	7.15272	7.57109	11.3446	11.6337	12.0625	7.82066	7.19143	7.69884	3.58315	4.37984	4.67508	3.54029	4.49021	4.3935	-0.0101865	-0.101109	0.183687	-0.0694335	-0.0387065	-0.127749	0.0428619	-0.110362	0.281576	0.0241305	0.145466	-0.0786296	0.0336685	0.0713586	0.197517	0.661192	3
YMR234W	RNH1	1	10.8844	11.4755	12.3803	7.78897	7.19007	7.53242	11.3446	11.6337	12.0625	7.82066	7.19143	7.69884	3.09539	4.28546	4.84789	3.54029	4.49021	4.3935	-0.46021	-0.158155	0.317828	-0.0316932	-0.00136321	-0.166422	-0.444902	-0.204751	0.45439	-0.100179	0.392246	-0.0664927	0.0777856	-0.0650877	0.46563	0.683688	3
YMR237W	BCH1	1	11.832	11.8895	12.0308	7.82786	7.14687	7.51916	11.3446	11.6337	12.0625	7.82066	7.19143	7.69884	4.00418	4.7426	4.51159	3.54029	4.49021	4.3935	0.487469	0.255798	-0.0317349	0.00719934	-0.0445573	-0.179686	0.463885	0.252395	0.118092	0.237177	0.260102	-0.072348	0.107898	0.278124	0.174326	0.144247	3
YMR022W	UBC7	1	12.7295	12.6052	13.1645	7.89745	7.19216	7.62403	11.3446	11.6337	12.0625	7.82066	7.19143	7.69884	4.83202	5.41304	5.54049	3.54029	4.49021	4.3935	1.3849	0.971519	1.10203	0.0767922	0.000728685	-0.0748086	1.29172	0.92283	1.14698	1.15282	0.211319	0.000904082	0.0875268	1.12051	0.185866	0.000316241	3
YMR238W	DFG5	1	13.2715	13.3742	13.4782	8.18675	7.47162	7.74348	11.3446	11.6337	12.0625	7.82066	7.19143	7.69884	5.08475	5.90254	5.73477	3.54029	4.49021	4.3935	1.92693	1.74049	1.41576	0.36609	0.280195	0.0446323	1.54446	1.41233	1.34127	1.69439	0.258684	0.230306	0.185594	1.43269	0.103111	2.18729e-05	3
YLL021W	SPA2	1	9.42161	9.71297	9.58004	8.12159	7.5798	8.14669	11.3446	11.6337	12.0625	7.82066	7.19143	7.69884	1.30003	2.13317	1.43335	3.54029	4.49021	4.3935	-1.92295	-1.92071	-2.48245	0.300929	0.388368	0.447844	-2.24027	-2.35703	-2.96015	-2.1087	0.323678	0.379047	0.0848211	-2.51915	0.386357	3.83915e-10	3
YLL054C		1	11.0054	12.1311	11.8049	7.81163	7.24199	7.65114	11.3446	11.6337	12.0625	7.82066	7.19143	7.69884	3.19373	4.88907	4.15374	3.54029	4.49021	4.3935	-0.339215	0.497383	-0.257608	-0.0090342	0.0505633	-0.0477057	-0.346566	0.39886	-0.239762	-0.0331466	0.461261	-0.00205884	0.022327	-0.0624893	0.403094	0.706579	3
YMR224C	MRE11	1	13.5223	13.686	13.7706	8.61738	7.91212	8.51848	11.3446	11.6337	12.0625	7.82066	7.19143	7.69884	4.90488	5.77388	5.2521	3.54029	4.49021	4.3935	2.1777	2.05233	1.70809	0.796725	0.720695	0.819636	1.36459	1.28367	0.858595	1.97937	0.243154	0.779019	0.013228	1.16895	0.271804	0.000212996	3
YLL023C		1	11.5645	12.2335	12.1985	7.85166	7.31095	7.75877	11.3446	11.6337	12.0625	7.82066	7.19143	7.69884	3.71283	4.92255	4.43978	3.54029	4.49021	4.3935	0.219925	0.599827	0.136063	0.0309997	0.11952	0.0599232	0.17254	0.432347	0.0462798	0.318605	0.247129	0.0701477	0.0166989	0.217056	0.196846	0.223393	3
YLL052C	AQY2	1	10.5848	11.3983	12.033	8.11583	7.37363	7.81448	11.3446	11.6337	12.0625	7.82066	7.19143	7.69884	2.46897	4.02463	4.21848	3.54029	4.49021	4.3935	-0.759774	-0.235416	-0.0295274	0.295167	0.182205	0.115637	-1.07133	-0.465581	-0.175024	-0.341573	0.37652	0.19767	0.103652	-0.570644	0.457294	0.0235121	3
YLL024C	SSA2	1	10.7699	11.3404	11.4274	7.80764	7.35046	7.84985	11.3446	11.6337	12.0625	7.82066	7.19143	7.69884	2.96231	3.98993	3.57758	3.54029	4.49021	4.3935	-0.574624	-0.293293	-0.635064	-0.0130249	0.159028	0.151004	-0.577984	-0.500281	-0.815927	-0.500993	0.182395	0.0990024	0.0947019	-0.631397	0.164462	0.0154657	3
YLL051C	FRE6	1	10.2588	11.2023	11.5359	8.0587	7.34788	8.02881	11.3446	11.6337	12.0625	7.82066	7.19143	7.69884	2.20012	3.85446	3.50706	3.54029	4.49021	4.3935	-1.08575	-0.431336	-0.526621	0.238041	0.156449	0.329962	-1.34018	-0.635745	-0.886443	-0.681236	0.353545	0.241484	0.0530708	-0.954121	0.357059	0.00125517	3
YLL025W	PAU17	1	10.8547	11.2247	11.2648	7.71604	7.15483	7.72821	11.3446	11.6337	12.0625	7.82066	7.19143	7.69884	3.1387	4.0699	3.53661	3.54029	4.49021	4.3935	-0.489823	-0.408944	-0.797666	-0.104615	-0.0365989	0.029369	-0.401593	-0.420305	-0.856895	-0.565478	0.205107	-0.0372817	0.0773558	-0.559598	0.257637	0.0255863	3
YLL047W		1	10.5601	11.2797	10.7109	7.96892	7.35914	8.02368	11.3446	11.6337	12.0625	7.82066	7.19143	7.69884	2.59118	3.92056	2.68721	3.54029	4.49021	4.3935	-0.784471	-0.353972	-1.3516	0.148256	0.167713	0.324837	-0.949113	-0.569645	-1.70629	-0.830013	0.500368	0.213602	0.101949	-1.07502	0.578688	0.000458954	3
YLL026W	HSP104	1	11.1192	11.4063	12.0078	7.71355	7.12795	7.65561	11.3446	11.6337	12.0625	7.82066	7.19143	7.69884	3.40567	4.27834	4.35221	3.54029	4.49021	4.3935	-0.225353	-0.227385	-0.0546604	-0.107113	-0.0634777	-0.0432301	-0.134625	-0.211867	-0.04129	-0.169133	0.0991414	-0.0712737	0.0368831	-0.129261	0.0854151	0.436364	3
YLL046C	RNP1	1	10.6078	11.3087	11.6792	7.63933	7.09757	7.59776	11.3446	11.6337	12.0625	7.82066	7.19143	7.69884	2.96846	4.21117	4.08142	3.54029	4.49021	4.3935	-0.736776	-0.32493	-0.383303	-0.18133	-0.0938557	-0.101081	-0.571831	-0.279034	-0.312081	-0.48167	0.222848	-0.125422	0.0463316	-0.387649	0.16036	0.0737927	3
YLL028W	TPO1	1	11.9952	12.0955	12.7944	7.79577	7.14513	7.61099	11.3446	11.6337	12.0625	7.82066	7.19143	7.69884	4.19944	4.95041	5.1834	3.54029	4.49021	4.3935	0.650642	0.461867	0.731895	-0.0248934	-0.0462997	-0.0878564	0.65915	0.460207	0.789892	0.614801	0.138536	-0.0530165	0.0363517	0.636416	0.166014	0.0149212	3
YLL045C	RPL8B	1	11.5848	11.8747	12.9607	9.3499	8.79272	9.38469	11.3446	11.6337	12.0625	7.82066	7.19143	7.69884	2.23485	3.08195	3.57605	3.54029	4.49021	4.3935	0.240185	0.240997	0.898254	1.52924	1.60129	1.68584	-1.30544	-1.40825	-0.81745	0.459812	0.379702	1.60546	0.0904131	-1.17705	0.315636	0.000200063	3
YLL029W	FRA1	1	12.6235	13.004	13.1481	7.86838	7.17896	7.67605	11.3446	11.6337	12.0625	7.82066	7.19143	7.69884	4.75508	5.82502	5.47209	3.54029	4.49021	4.3935	1.2789	1.3703	1.08565	0.0477238	-0.012468	-0.0227932	1.21479	1.33481	1.07859	1.24495	0.145329	0.0041542	0.040713	1.2094	0.128197	0.000152371	3
YLL043W	FPS1	1	10.7544	9.66399	7.95288	8.98971	8.01699	7.90037	11.3446	11.6337	12.0625	7.82066	7.19143	7.69884	1.76474	1.647	0.0525053	3.54029	4.49021	4.3935	-0.590124	-1.96968	-4.10961	1.16905	0.825562	0.201531	-1.77556	-2.84321	-4.341	-2.22314	1.77338	0.732047	0.558596	-2.98659	1.28872	1.21235e-12	3
YLL032C		1	10.1048	11.2744	11.8771	7.62326	7.12724	7.50253	11.3446	11.6337	12.0625	7.82066	7.19143	7.69884	2.48152	4.14711	4.37457	3.54029	4.49021	4.3935	-1.23979	-0.359324	-0.18539	-0.197403	-0.0641879	-0.196315	-1.05877	-0.343095	-0.0189342	-0.594835	0.565278	-0.152635	0.000628331	-0.473601	0.532062	0.0443004	3
YLL042C	ATG10	1	11.5606	11.5027	10.7693	8.03709	7.42663	7.83844	11.3446	11.6337	12.0625	7.82066	7.19143	7.69884	3.52348	4.07608	2.93084	3.54029	4.49021	4.3935	0.216011	-0.130972	-1.2932	0.216435	0.2352	0.139599	-0.0168095	-0.414131	-1.46266	-0.402721	0.790454	0.197078	0.0443613	-0.631201	0.746968	0.0154657	3
YLL033W	IRC19	1	12.8886	13.2381	13.5	7.90259	7.17971	7.4559	11.3446	11.6337	12.0625	7.82066	7.19143	7.69884	4.98601	6.05843	6.04411	3.54029	4.49021	4.3935	1.54403	1.60446	1.43753	0.0819257	-0.0117214	-0.242944	1.44571	1.56822	1.65061	1.52867	0.0845195	-0.0575798	0.187564	1.55485	0.103101	7.38092e-06	3
YLL041C	SDH2	1	11.1956	11.8976	11.9371	7.72627	7.12657	7.50865	11.3446	11.6337	12.0625	7.82066	7.19143	7.69884	3.46935	4.771	4.42844	3.54029	4.49021	4.3935	-0.148953	0.263894	-0.125398	-0.0943929	-0.0648615	-0.190196	-0.0709454	0.280795	0.0349387	-0.00348586	0.231857	-0.116484	0.0553122	0.0815962	0.180452	0.617468	3
YLL038C	ENT4	1	12.9855	13.2678	13.4802	7.90908	7.14127	7.43673	11.3446	11.6337	12.0625	7.82066	7.19143	7.69884	5.07641	6.12649	6.04348	3.54029	4.49021	4.3935	1.64093	1.63409	1.41772	0.0884207	-0.0501583	-0.262115	1.53612	1.63628	1.64998	1.56425	0.126937	-0.0746174	0.202382	1.60746	0.0621615	4.5353e-06	3
YLL039C	UBI4	1	11.8129	12.4675	12.5265	7.73825	7.2464	7.65859	11.3446	11.6337	12.0625	7.82066	7.19143	7.69884	4.07462	5.22108	4.86792	3.54029	4.49021	4.3935	0.468299	0.833803	0.464028	-0.0824108	0.0549726	-0.0402537	0.534325	0.73087	0.474422	0.58871	0.212267	-0.022564	0.0243394	0.579872	0.134154	0.0223388	3
YLL040C	VPS13	1	13.6185	13.6172	13.9056	8.09041	7.24518	7.57762	11.3446	11.6337	12.0625	7.82066	7.19143	7.69884	5.52812	6.37198	6.32795	3.54029	4.49021	4.3935	2.27396	1.98349	1.84309	0.269754	0.053751	-0.121221	1.98783	1.88178	1.93445	2.03351	0.219751	0.067428	0.225729	1.93468	0.0530252	1.90175e-07	3
YMR023C	MSS1	1	11.49	11.456	11.6108	7.74647	7.28196	7.92522	11.3446	11.6337	12.0625	7.82066	7.19143	7.69884	3.74348	4.17399	3.68561	3.54029	4.49021	4.3935	0.145386	-0.177722	-0.451653	-0.0741917	0.0905341	0.226378	0.203192	-0.316216	-0.70789	-0.16133	0.298857	0.0809067	0.173534	-0.273638	0.457031	0.149092	3
YMR241W	YHM2	1	12.2157	12.7776	12.5004	7.7863	7.23174	7.76286	11.3446	11.6337	12.0625	7.82066	7.19143	7.69884	4.42944	5.54587	4.7375	3.54029	4.49021	4.3935	0.871172	1.14393	0.437871	-0.0343583	0.0403159	0.0640134	0.889145	1.05566	0.343998	0.817659	0.356061	0.0233237	0.056795	0.762934	0.37224	0.00574063	3
YCR095W-A		1	11.9462	12.7279	12.8749	7.85233	7.27424	7.66547	11.3446	11.6337	12.0625	7.82066	7.19143	7.69884	4.09392	5.45365	5.20943	3.54029	4.49021	4.3935	0.601682	1.09421	0.81242	0.0316669	0.0828131	-0.0333686	0.55363	0.963438	0.815929	0.836105	0.247117	0.0270371	0.0375483	0.777666	0.207566	0.00510789	3
YMR024W	MRPL3	1	12.3235	12.6755	12.8586	8.0016	7.33438	7.6558	11.3446	11.6337	12.0625	7.82066	7.19143	7.69884	4.32189	5.34111	5.20281	3.54029	4.49021	4.3935	0.97892	1.04181	0.796131	0.18094	0.142948	-0.0430399	0.781594	0.850905	0.809311	0.938954	0.127624	0.0936161	0.129315	0.813937	0.0348866	0.00387879	3
YMR242C	RPL20A	1	9.66009	9.31997	10.0294	7.79425	7.00008	7.64463	11.3446	11.6337	12.0625	7.82066	7.19143	7.69884	1.86583	2.3199	2.38478	3.54029	4.49021	4.3935	-1.68448	-2.3137	-2.03308	-0.0264083	-0.191353	-0.0542135	-1.67446	-2.17031	-2.00872	-2.01042	0.315223	-0.0906584	0.0160534	-1.95116	0.252888	1.59652e-07	3
YMR025W	CSI1	1	11.4626	11.959	12.2195	7.66937	7.1322	7.64627	11.3446	11.6337	12.0625	7.82066	7.19143	7.69884	3.79328	4.82683	4.57321	3.54029	4.49021	4.3935	0.11808	0.325356	0.156997	-0.15129	-0.0592273	-0.0525711	0.252985	0.336624	0.179708	0.200144	0.110169	-0.0876962	0.0569955	0.256439	0.0785148	0.167813	3
YMR243C	ZRC1	1	10.1796	10.1985	10.0272	8.00702	7.39153	8.07805	11.3446	11.6337	12.0625	7.82066	7.19143	7.69884	2.17262	2.80697	1.94914	3.54029	4.49021	4.3935	-1.16492	-1.43517	-2.0353	0.186364	0.200101	0.379204	-1.36767	-1.68323	-2.44436	-1.54513	0.445486	0.255223	0.111336	-1.83176	0.553498	5.24435e-07	3
YMR026C	PEX12	1	13.5365	13.4985	13.8206	7.94182	7.10405	7.59049	11.3446	11.6337	12.0625	7.82066	7.19143	7.69884	5.59467	6.39442	6.23011	3.54029	4.49021	4.3935	2.19193	1.86479	1.75811	0.121162	-0.0873806	-0.108352	2.05438	1.90422	1.8366	1.93828	0.22605	-0.0248567	0.13251	1.93173	0.111465	1.9498e-07	3
YMR244W		1	10.494	11.2727	11.4988	7.6785	7.20672	7.83912	11.3446	11.6337	12.0625	7.82066	7.19143	7.69884	2.81553	4.06594	3.65971	3.54029	4.49021	4.3935	-0.850536	-0.361013	-0.563664	-0.142163	0.0152951	0.140273	-0.724758	-0.424268	-0.733797	-0.591738	0.245966	0.0044685	0.163065	-0.627608	0.176156	0.0157445	3
YMR027W		1	11.5708	11.7854	12.3595	7.79928	7.12808	7.56411	11.3446	11.6337	12.0625	7.82066	7.19143	7.69884	3.77147	4.6573	4.79542	3.54029	4.49021	4.3935	0.226189	0.151707	0.297043	-0.0213756	-0.0633496	-0.134738	0.231179	0.167097	0.401922	0.22498	0.0726755	-0.0731545	0.0654499	0.266733	0.121382	0.156764	3
YMR245W		1	10.8208	11.6507	11.4933	7.74629	7.23669	7.70801	11.3446	11.6337	12.0625	7.82066	7.19143	7.69884	3.07452	4.41403	3.78525	3.54029	4.49021	4.3935	-0.523755	0.0170423	-0.569228	-0.0743709	0.0452625	0.00916684	-0.465769	-0.0761799	-0.608254	-0.358647	0.32615	-0.00664718	0.0482305	-0.383401	0.275435	0.0759935	3
YMR029C	FAR8	1	12.5553	12.7429	12.92	7.98287	7.26414	7.6994	11.3446	11.6337	12.0625	7.82066	7.19143	7.69884	4.57247	5.47872	5.22058	3.54029	4.49021	4.3935	1.21077	1.10919	0.857496	0.162208	0.0727155	0.00055801	1.03217	0.988517	0.827079	1.05915	0.181873	0.0784939	0.0933288	0.949256	0.108037	0.00130744	3
YMR244C-A		1	11.2763	11.9713	12.2963	7.71177	7.18383	7.65171	11.3446	11.6337	12.0625	7.82066	7.19143	7.69884	3.56451	4.7875	4.6446	3.54029	4.49021	4.3935	-0.0682889	0.337654	0.233829	-0.108892	-0.00760064	-0.0471292	0.0242183	0.297295	0.251099	0.167731	0.210889	-0.0545407	0.035659	0.190871	0.146162	0.269676	3
YMR030W	RSF1	1	11.8983	11.455	12.2184	8.01872	7.31771	7.85012	11.3446	11.6337	12.0625	7.82066	7.19143	7.69884	3.87956	4.13726	4.3683	3.54029	4.49021	4.3935	0.55371	-0.178708	0.155929	0.198062	0.126279	0.151274	0.339263	-0.352946	-0.0252046	0.176977	0.366662	0.158538	0.0270132	-0.0129627	0.346267	0.938651	3
YMR246W	FAA4	1	10.8469	11.3893	11.6858	7.77439	7.28188	7.82322	11.3446	11.6337	12.0625	7.82066	7.19143	7.69884	3.07252	4.10746	3.86254	3.54029	4.49021	4.3935	-0.497649	-0.244334	-0.376724	-0.0462659	0.0904483	0.124375	-0.467769	-0.382742	-0.530958	-0.372902	0.126701	0.0561859	0.0985197	-0.46049	0.0743758	0.0478482	3
YMR247C	RKR1	1	10.4058	10.6873	11.2572	7.66069	7.22437	7.69698	11.3446	11.6337	12.0625	7.82066	7.19143	7.69884	2.74511	3.46295	3.56026	3.54029	4.49021	4.3935	-0.938768	-0.946359	-0.805248	-0.159969	0.032939	-0.00186546	-0.795184	-1.02726	-0.833243	-0.896792	0.0793697	-0.0429653	0.0912814	-0.885228	0.124464	0.00217164	3
YMR031C		1	11.2727	11.5	11.9577	7.76449	7.11877	7.53224	11.3446	11.6337	12.0625	7.82066	7.19143	7.69884	3.50818	4.38127	4.42547	3.54029	4.49021	4.3935	-0.0718941	-0.133638	-0.104774	-0.0561689	-0.0726583	-0.166601	-0.0321104	-0.108939	0.0319674	-0.103435	0.0308935	-0.0984761	0.0637581	-0.0363607	0.0705493	0.826079	3
YMR250W	GAD1	1	11.316	11.7077	12.2269	7.95853	7.39378	7.78623	11.3446	11.6337	12.0625	7.82066	7.19143	7.69884	3.35751	4.3139	4.44064	3.54029	4.49021	4.3935	-0.0285264	0.0740047	0.164377	0.137869	0.202352	0.087385	-0.18278	-0.176307	0.0471321	0.0699517	0.0965154	0.142535	0.0291468	-0.103985	0.130911	0.525919	3
YMR251W	GTO3	1	11.2848	11.7061	12.352	7.73469	7.13996	7.58378	11.3446	11.6337	12.0625	7.82066	7.19143	7.69884	3.55012	4.56609	4.76819	3.54029	4.49021	4.3935	-0.05976	0.0723749	0.289479	-0.0859689	-0.0514647	-0.115068	0.00982379	0.0758799	0.374687	0.100698	0.176334	-0.0841671	0.0168002	0.153464	0.194411	0.360142	3
YMR034C		1	11.414	12.0315	12.4651	7.87799	7.21235	7.56429	11.3446	11.6337	12.0625	7.82066	7.19143	7.69884	3.53605	4.81918	4.90086	3.54029	4.49021	4.3935	0.0694754	0.397853	0.402659	0.0573284	0.0209212	-0.134556	-0.00423815	0.328972	0.507355	0.289996	0.190991	-0.0187687	0.110784	0.277363	0.259672	0.146644	3
YMR251W-A	HOR7	1	11.6901	12.2974	12.2649	7.79661	7.16156	7.54146	11.3446	11.6337	12.0625	7.82066	7.19143	7.69884	3.89352	5.13582	4.72341	3.54029	4.49021	4.3935	0.345556	0.663702	0.202385	-0.0240524	-0.0298674	-0.157379	0.353223	0.645609	0.329905	0.403881	0.236124	-0.070433	0.0769762	0.442912	0.175927	0.0532233	3
YMR252C		2	12.1888	11.1034	12.2866	7.71309	7.27648	7.65413	12.1581	11.3697	12.2064	7.80495	7.19015	7.71957	4.47574	3.82692	4.6325	4.41464	4.1786	4.51887	0.0307421	-0.266334	0.0801955	-0.0918633	0.0863276	-0.0654422	0.061106	-0.351689	0.11363	-0.0517988	0.187431	-0.0236593	0.0152543	-0.0589842	0.254846	0.718166	3
YNL276C		2	11.8151	10.8922	11.8163	7.68171	6.97375	7.62774	12.1581	11.3697	12.2064	7.80495	7.19015	7.71957	4.13343	3.91841	4.18859	4.41464	4.1786	4.51887	-0.342944	-0.477569	-0.390102	-0.123241	-0.216404	-0.0918316	-0.281203	-0.260193	-0.330277	-0.403538	0.0683107	-0.143825	0.0181341	-0.290558	0.0359666	0.133	3
YMR253C		2	11.964	10.8568	12.3539	7.85194	7.05434	7.69948	12.1581	11.3697	12.2064	7.80495	7.19015	7.71957	4.11206	3.80242	4.65439	4.41464	4.1786	4.51887	-0.194098	-0.512968	0.147436	0.0469828	-0.135813	-0.0200899	-0.30258	-0.376182	0.135518	-0.186544	0.330267	-0.0363068	0.0387244	-0.181082	0.276642	0.291171	3
YNL275W	BOR1	2	12.0626	10.8609	11.6406	7.79105	7.02871	7.63656	12.1581	11.3697	12.2064	7.80495	7.19015	7.71957	4.27152	3.83223	4.00401	4.41464	4.1786	4.51887	-0.0955204	-0.508787	-0.565867	-0.0139084	-0.161444	-0.0830148	-0.143112	-0.346371	-0.51486	-0.390058	0.256669	-0.0861224	0.0398986	-0.334781	0.186145	0.102187	3
YMR254C		2	12.2413	10.9585	11.8878	7.77628	7.06226	7.68258	12.1581	11.3697	12.2064	7.80495	7.19015	7.71957	4.46502	3.89623	4.20527	4.41464	4.1786	4.51887	0.083203	-0.411238	-0.318588	-0.0286779	-0.127892	-0.0369955	0.0503814	-0.282373	-0.3136	-0.215541	0.262834	-0.0645219	0.00480215	-0.181864	0.201735	0.291171	3
YNL273W	TOF1	2	12.7099	9.88131	12.1529	7.97045	7.09356	7.79099	12.1581	11.3697	12.2064	7.80495	7.19015	7.71957	4.73944	2.78774	4.36192	4.41464	4.1786	4.51887	0.551798	-1.48842	-0.0535211	0.165494	-0.096588	0.071423	0.324804	-1.39086	-0.156952	-0.330048	1.04784	0.0467764	0.054312	-0.407669	0.884884	0.0655901	3
YMR255W	GFD1	2	12.3341	11.292	11.7548	7.79675	7.09099	7.70397	12.1581	11.3697	12.2064	7.80495	7.19015	7.71957	4.53739	4.20099	4.05078	4.41464	4.1786	4.51887	0.176048	-0.0777513	-0.451681	-0.00820345	-0.0991608	-0.0155992	0.122752	0.0223822	-0.468089	-0.117795	0.315775	-0.0409878	0.00426995	-0.107652	0.316157	0.506953	3
YNL271C	BNI1	2	13.5505	12.5532	12.5362	8.91505	8.15975	8.9129	12.1581	11.3697	12.2064	7.80495	7.19015	7.71957	4.63542	4.39345	3.6233	4.41464	4.1786	4.51887	1.39237	1.18347	0.329763	1.11009	0.969595	1.19333	0.22078	0.214849	-0.895573	0.968536	0.562968	1.09101	0.0480562	-0.153315	0.642821	0.360142	3
YNL270C	ALP1	2	12.1281	10.7158	11.4264	7.77653	6.95216	7.70897	12.1581	11.3697	12.2064	7.80495	7.19015	7.71957	4.3516	3.76362	3.71741	4.41464	4.1786	4.51887	-0.0299612	-0.653947	-0.780047	-0.0284274	-0.23799	-0.0105973	-0.0630333	-0.414985	-0.801457	-0.487985	0.40164	-0.0923381	0.0102942	-0.426492	0.369346	0.0591177	3
YMR256C	COX7	2	13.0654	11.7339	12.6161	7.81957	7.15947	7.69448	12.1581	11.3697	12.2064	7.80495	7.19015	7.71957	5.24581	4.57438	4.92167	4.41464	4.1786	4.51887	0.907286	0.364127	0.409714	0.0146114	-0.03068	-0.0250912	0.831175	0.39578	0.402797	0.560376	0.301297	-0.0137199	0.0229223	0.543251	0.249374	0.0282818	3
YMR257C	PET111	2	12.8977	11.7893	12.6466	7.80495	7.21365	7.7529	12.1581	11.3697	12.2064	7.80495	7.19015	7.71957	5.0927	4.57563	4.89372	4.41464	4.1786	4.51887	0.739564	0.419561	0.440187	0	0.0235027	0.0333337	0.678065	0.397031	0.374846	0.533104	0.179097	0.0189455	0.0192452	0.483314	0.169024	0.0416258	3
YMR258C		2	11.953	11.2298	12.1265	7.73709	7.17255	7.60297	12.1581	11.3697	12.2064	7.80495	7.19015	7.71957	4.2159	4.05727	4.52354	4.41464	4.1786	4.51887	-0.205105	-0.139905	-0.07993	-0.0678655	-0.0176008	-0.116601	-0.198739	-0.121332	0.00466403	-0.141647	0.0626057	-0.0673559	0.0281377	-0.105136	0.102664	0.516371	3
YMR259C		2	12.2028	11.0436	12.4051	7.70442	7.00878	7.61882	12.1581	11.3697	12.2064	7.80495	7.19015	7.71957	4.49835	4.03485	4.78628	4.41464	4.1786	4.51887	0.0446764	-0.326096	0.198658	-0.100536	-0.181373	-0.100754	0.0837128	-0.14375	0.267404	-0.027587	0.269737	-0.127554	0.000125775	0.0691226	0.205965	0.672389	3
YNL266W		2	12.4692	10.0851	11.6275	7.75372	7.09755	7.90103	12.1581	11.3697	12.2064	7.80495	7.19015	7.71957	4.71552	2.98755	3.72644	4.41464	4.1786	4.51887	0.311148	-1.28462	-0.578967	-0.051232	-0.0926012	0.181459	0.300881	-1.19105	-0.792433	-0.51748	0.799661	0.0125418	0.134344	-0.560867	0.772451	0.0251593	3
YMR261C	TPS3	2	13.6059	13.019	13.3528	7.82268	7.15476	7.62666	12.1581	11.3697	12.2064	7.80495	7.19015	7.71957	5.78323	5.86428	5.72616	4.41464	4.1786	4.51887	1.44782	1.64932	1.14638	0.0177279	-0.0353881	-0.0929083	1.36859	1.68568	1.20729	1.41451	0.253117	-0.0368562	0.0638759	1.42052	0.243389	2.44401e-05	3
YNL265C	IST1	2	12.5221	11.5745	0	7.76288	6.99897	0	12.1581	11.3697	0	7.80495	7.19015	0	4.75925	4.57551	0	4.41464	4.1786	0	0.36404	0.204753	0	-0.0420702	-0.191179	0	0.344611	0.396905	0	0.284396	0.112633	-0.116625	0.105436	0.370758	0.0369775	0.11013	2
YMR262W		2	12.4105	11.001	12.0149	7.75889	7.12324	7.80476	12.1581	11.3697	12.2064	7.80495	7.19015	7.71957	4.65158	3.87781	4.21013	4.41464	4.1786	4.51887	0.252382	-0.368684	-0.191537	-0.0460631	-0.0669131	0.0851934	0.236946	-0.300799	-0.308738	-0.102613	0.31994	-0.00926092	0.075781	-0.124197	0.312784	0.453211	3
YNL047C	SLM2	2	12.5366	10.7212	12.3592	7.74323	7.07453	7.66461	12.1581	11.3697	12.2064	7.80495	7.19015	7.71957	4.79342	3.64663	4.69456	4.41464	4.1786	4.51887	0.378558	-0.648572	0.152741	-0.0617217	-0.115622	-0.0549573	0.37878	-0.531977	0.175691	-0.0390908	0.539767	-0.0774337	0.00390543	0.00749815	0.478107	0.976703	3
YOR088W		2	11.7055	10.865	11.6864	7.84352	7.17189	7.78388	12.1581	11.3697	12.2064	7.80495	7.19015	7.71957	3.86195	3.69307	3.9025	4.41464	4.1786	4.51887	-0.452627	-0.504765	-0.52006	0.0385623	-0.0182612	0.0643043	-0.552688	-0.485531	-0.616372	-0.492484	0.0353545	0.0282018	0.0148621	-0.551531	0.0654279	0.0269051	3
YOL019W		2	12.3925	10.8576	12.0706	7.81904	7.13923	7.67084	12.1581	11.3697	12.2064	7.80495	7.19015	7.71957	4.57348	3.71834	4.39978	4.41464	4.1786	4.51887	0.234431	-0.512152	-0.135812	0.0140861	-0.0509191	-0.0487267	0.158845	-0.460261	-0.119093	-0.137845	0.373296	-0.0285199	0.036265	-0.14017	0.310091	0.396591	3
YOL020W	TAT2	2	12.4221	11.4926	11.952	7.73791	7.09881	7.59363	12.1581	11.3697	12.2064	7.80495	7.19015	7.71957	4.68417	4.39375	4.35837	4.41464	4.1786	4.51887	0.263986	0.122827	-0.254437	-0.0670455	-0.0913434	-0.125939	0.269532	0.215143	-0.160505	0.0441254	0.268023	-0.0947761	0.0340024	0.108057	0.234166	0.506953	3
YOR090C	PTC5	2	12.9609	12.1372	12.4504	7.8575	7.21001	7.7008	12.1581	11.3697	12.2064	7.80495	7.19015	7.71957	5.10344	4.92723	4.74963	4.41464	4.1786	4.51887	0.802851	0.767514	0.243993	0.0525491	0.0198619	-0.0187697	0.688803	0.748624	0.230755	0.604786	0.312955	0.0178805	0.041176	0.556061	0.283306	0.0260196	3
YOR091W	TMA46	2	12.1341	10.74	11.912	7.71511	7.24742	7.64922	12.1581	11.3697	12.2064	7.80495	7.19015	7.71957	4.41898	3.49258	4.26277	4.41464	4.1786	4.51887	-0.0240097	-0.629726	-0.294452	-0.089848	0.057267	-0.0703559	0.00433878	-0.68602	-0.256103	-0.316062	0.303436	-0.0343123	0.0112538	-0.312595	0.348629	0.11544	3
YOL024W		2	12.308	11.4828	12.1939	7.71935	7.09764	7.53863	12.1581	11.3697	12.2064	7.80495	7.19015	7.71957	4.58862	4.38518	4.65528	4.41464	4.1786	4.51887	0.149879	0.113091	-0.0125281	-0.0855999	-0.0925158	-0.180945	0.173979	0.206579	0.13641	0.0834805	0.0851561	-0.119687	0.0550478	0.172323	0.035114	0.314527	3
YOR092W	ECM3	2	12.2328	10.6429	11.9774	7.70753	7.08877	7.65092	12.1581	11.3697	12.2064	7.80495	7.19015	7.71957	4.52522	3.55414	4.3265	4.41464	4.1786	4.51887	0.0746664	-0.726821	-0.22901	-0.0974201	-0.101383	-0.0686495	0.110587	-0.624465	-0.192368	-0.293722	0.404643	-0.0891508	0.0166107	-0.235416	0.369412	0.193106	3
YOL025W	LAG2	2	12.847	11.6319	12.3087	7.78259	7.28501	7.73388	12.1581	11.3697	12.2064	7.80495	7.19015	7.71957	5.06437	4.34685	4.57485	4.41464	4.1786	4.51887	0.688868	0.26213	0.102301	-0.0223661	0.0948571	0.0143097	0.649734	0.168246	0.0559836	0.3511	0.303236	0.0289336	0.0211748	0.291321	0.315429	0.133	3
YOR093C		2	11.8921	10.6918	11.8931	7.57159	7.01668	7.56378	12.1581	11.3697	12.2064	7.80495	7.19015	7.71957	4.3205	3.67514	4.32936	4.41464	4.1786	4.51887	-0.265998	-0.677913	-0.313302	-0.233364	-0.173472	-0.155794	-0.094133	-0.503468	-0.189516	-0.419071	0.225408	-0.187543	0.0447853	-0.262372	0.214172	0.162166	3
YOL027C	MDM38	2	13.3987	13.104	13.2595	7.80487	7.16199	7.59606	12.1581	11.3697	12.2064	7.80495	7.19015	7.71957	5.59385	5.94206	5.66343	4.41464	4.1786	4.51887	1.24062	1.73432	1.05306	-8.46172e-05	-0.0281663	-0.123507	1.17921	1.76346	1.14456	1.34267	0.351906	-0.0505861	0.0712581	1.36241	0.34775	4.1402e-05	3
YOL028C	YAP7	2	12.4706	11.4098	12.0889	7.68319	7.09515	7.55224	12.1581	11.3697	12.2064	7.80495	7.19015	7.71957	4.78744	4.31462	4.5367	4.41464	4.1786	4.51887	0.312546	0.0400398	-0.117489	-0.121761	-0.0950041	-0.16733	0.372808	0.136017	0.0178336	0.0783655	0.217564	-0.128032	0.0263092	0.175553	0.18076	0.302611	3
YOR094W	ARF3	2	12.1154	10.5506	11.6192	7.70888	7.1918	7.60629	12.1581	11.3697	12.2064	7.80495	7.19015	7.71957	4.40649	3.35883	4.01293	4.41464	4.1786	4.51887	-0.0427257	-0.819099	-0.587217	-0.0960741	0.00165302	-0.113284	-0.008151	-0.819779	-0.50594	-0.483014	0.398538	-0.069235	0.00993607	-0.444623	0.409273	0.0532233	3
YOR289W		2	12.1239	10.9451	11.8534	7.69811	7.14075	7.70466	12.1581	11.3697	12.2064	7.80495	7.19015	7.71957	4.42582	3.80437	4.14876	4.41464	4.1786	4.51887	-0.0341585	-0.424615	-0.353015	-0.106843	-0.0494038	-0.014908	0.0111847	-0.374239	-0.370114	-0.270596	0.207867	-0.0570515	0.0530785	-0.244389	0.221343	0.183084	3
YOL029C		2	12.3941	10.8362	12.2646	7.66481	7.08918	7.63665	12.1581	11.3697	12.2064	7.80495	7.19015	7.71957	4.72928	3.74701	4.62795	4.41464	4.1786	4.51887	0.235996	-0.533543	0.0581594	-0.140146	-0.100976	-0.0829254	0.314643	-0.431594	0.109077	-0.0797958	0.402891	-0.108016	0.0330364	-0.00262472	0.385455	0.989409	3
YOL030W	GAS5	2	12.0991	11.4816	12.2477	7.81289	7.15965	7.65152	12.1581	11.3697	12.2064	7.80495	7.19015	7.71957	4.28623	4.32192	4.59615	4.41464	4.1786	4.51887	-0.0589757	0.111835	0.0412396	0.00793388	-0.030504	-0.0680463	-0.128409	0.143311	0.0772785	0.0313663	0.0858322	-0.0302055	0.0438672	0.030727	0.141716	0.850792	3
YOR291W		2	11.9708	11.4226	11.5543	7.83382	7.51019	7.70917	12.1581	11.3697	12.2064	7.80495	7.19015	7.71957	4.13701	3.91242	3.84515	4.41464	4.1786	4.51887	-0.187259	0.0528806	-0.652118	0.0288642	0.320035	-0.0104036	-0.277623	-0.266182	-0.673722	-0.262166	0.358419	0.112832	0.0226713	-0.405842	0.232061	0.066566	3
YOL031C	SIL1	2	12.1344	11.6909	12.3622	7.69382	7.11457	7.60697	12.1581	11.3697	12.2064	7.80495	7.19015	7.71957	4.4406	4.57628	4.75522	4.41464	4.1786	4.51887	-0.023672	0.321123	0.155749	-0.111132	-0.0755796	-0.112604	0.0259602	0.397675	0.236345	0.151067	0.172445	-0.0997716	0.000849783	0.219994	0.186396	0.219303	3
YOR292C		2	12.3316	11.8573	12.3744	7.68488	7.16671	7.64078	12.1581	11.3697	12.2064	7.80495	7.19015	7.71957	4.64676	4.69062	4.73362	4.41464	4.1786	4.51887	0.173549	0.487604	0.167961	-0.120072	-0.0234437	-0.0787954	0.232122	0.51202	0.214749	0.276371	0.182954	-0.0741036	0.023831	0.31963	0.166841	0.11194	3
YOL032W	OPI10	2	11.6856	10.8378	11.6468	7.65613	7.13168	7.79261	12.1581	11.3697	12.2064	7.80495	7.19015	7.71957	4.02946	3.70617	3.85421	4.41464	4.1786	4.51887	-0.472494	-0.531881	-0.559613	-0.148822	-0.0584758	0.0730422	-0.385171	-0.472433	-0.664663	-0.521329	0.0445077	-0.0447519	0.128093	-0.507422	0.142993	0.0361044	3
YMR264W	CUE1	2	12.7592	11.7416	12.1526	7.99208	7.17258	7.76498	12.1581	11.3697	12.2064	7.80495	7.19015	7.71957	4.76712	4.56905	4.3876	4.41464	4.1786	4.51887	0.601107	0.371906	-0.0538546	0.187122	-0.0175709	0.0454076	0.352486	0.39045	-0.13127	0.306386	0.33236	0.0716529	0.0818189	0.203889	0.290876	0.245268	3
YNL257C	SIP3	2	13.0336	11.6937	12.4243	7.77362	7.27755	7.58457	12.1581	11.3697	12.2064	7.80495	7.19015	7.71957	5.26	4.41612	4.83975	4.41464	4.1786	4.51887	0.875523	0.323942	0.217892	-0.0313349	0.0873987	-0.134996	0.845359	0.237516	0.32088	0.472452	0.353074	-0.0263107	0.0598488	0.467918	0.32952	0.0456916	3
YMR265C		2	12.4109	10.9034	11.8288	7.77039	7.08272	7.6773	12.1581	11.3697	12.2064	7.80495	7.19015	7.71957	4.64052	3.82068	4.1515	4.41464	4.1786	4.51887	0.252819	-0.466322	-0.377635	-0.0345679	-0.107427	-0.0422739	0.225887	-0.357922	-0.367368	-0.197046	0.39211	-0.0614229	0.00444905	-0.166468	0.339822	0.326932	3
YNL255C	GIS2	2	11.7533	10.418	11.5074	7.79182	7.2376	7.69002	12.1581	11.3697	12.2064	7.80495	7.19015	7.71957	3.96152	3.18041	3.81738	4.41464	4.1786	4.51887	-0.40475	-0.951715	-0.699032	-0.0131356	0.0474478	-0.0295532	-0.453113	-0.99819	-0.701487	-0.685166	0.273746	0.0015863	0.0094787	-0.717597	0.272895	0.00810876	3
YMR266W	RSN1	2	12.4369	10.7946	11.9773	7.74714	7.17396	7.71982	12.1581	11.3697	12.2064	7.80495	7.19015	7.71957	4.68974	3.62065	4.2575	4.41464	4.1786	4.51887	0.278789	-0.575119	-0.22911	-0.0578101	-0.01619	0.000250807	0.275099	-0.557957	-0.261369	-0.175147	0.429504	-0.0245831	0.0335215	-0.181409	0.422245	0.291171	3
YNL254C	RTC4	2	12.3975	11.0426	11.8845	7.6891	7.03352	7.53242	12.1581	11.3697	12.2064	7.80495	7.19015	7.71957	4.70838	4.00906	4.35207	4.41464	4.1786	4.51887	0.23939	-0.327145	-0.321943	-0.115857	-0.156632	-0.187147	0.293748	-0.169541	-0.166803	-0.136566	0.325598	-0.153212	0.0411593	-0.0141984	0.266693	0.938651	3
YMR267W	PPA2	2	12.6385	12.5255	12.5734	7.63031	7.16797	7.71243	12.1581	11.3697	12.2064	7.80495	7.19015	7.71957	5.0082	5.35755	4.86102	4.41464	4.1786	4.51887	0.480419	1.15579	0.367013	-0.174649	-0.0221829	-0.00714204	0.593568	1.17894	0.342148	0.66774	0.426448	-0.0679912	0.09671	0.704886	0.42936	0.00908142	3
YNL253W	TEX1	2	10.9247	11.1732	11.783	7.77023	6.92702	7.45967	12.1581	11.3697	12.2064	7.80495	7.19015	7.71957	3.15446	4.24621	4.32329	4.41464	4.1786	4.51887	-1.23339	-0.196498	-0.423474	-0.0347213	-0.263129	-0.259898	-1.26017	0.0676041	-0.195583	-0.617789	0.545076	-0.185916	0.130006	-0.462717	0.703042	0.0471199	3
YNL249C	MPA43	2	12.6345	11.7803	10.1797	7.78584	7.09378	7.95788	12.1581	11.3697	12.2064	7.80495	7.19015	7.71957	4.84866	4.68648	2.22178	4.41464	4.1786	4.51887	0.47641	0.410538	-2.02678	-0.0191167	-0.0963681	0.238311	0.434028	0.507879	-2.29709	-0.379942	1.42658	0.040942	0.148626	-0.451729	1.59856	0.0508591	3
YMR272C	SCS7	2	12.6536	11.467	12.0652	7.79348	7.25773	7.81434	12.1581	11.3697	12.2064	7.80495	7.19015	7.71957	4.86012	4.20928	4.25082	4.41464	4.1786	4.51887	0.495503	0.0972754	-0.141275	-0.0114763	0.0675736	0.0947682	0.44548	0.0306744	-0.268051	0.150501	0.321708	0.0502885	0.0613403	0.0693678	0.358335	0.672389	3
YNL248C	RPA49	2	10.6427	11.4332	11.1862	7.4347	6.79851	7.35528	12.1581	11.3697	12.2064	7.80495	7.19015	7.71957	3.20799	4.63471	3.8309	4.41464	4.1786	4.51887	-1.5154	0.0635009	-1.02025	-0.370252	-0.391637	-0.364293	-1.20665	0.456111	-0.687966	-0.824052	0.807531	-0.375394	0.00344003	-0.479502	0.850757	0.0429454	3
YMR273C	ZDS1	2	12.7172	11.9989	12.4866	7.95724	7.4712	7.92399	12.1581	11.3697	12.2064	7.80495	7.19015	7.71957	4.75993	4.5277	4.56265	4.41464	4.1786	4.51887	0.559082	0.629177	0.280201	0.152287	0.281052	0.204417	0.345296	0.349098	0.0437764	0.489487	0.184604	0.212585	0.0300971	0.246057	0.17519	0.179891	3
YNL246W	VPS75	2	12.0992	11.4439	11.8236	7.77	7.17533	7.85525	12.1581	11.3697	12.2064	7.80495	7.19015	7.71957	4.32919	4.26857	3.96834	4.41464	4.1786	4.51887	-0.0588954	0.0741697	-0.382843	-0.0349516	-0.0148241	0.135682	-0.0854433	0.0899664	-0.550532	-0.122523	0.235056	0.0286356	0.0985156	-0.182003	0.330987	0.291171	3
YMR274C	RCE1	2	10.4883	9.51504	10.9019	7.4785	7.00745	7.68305	12.1581	11.3697	12.2064	7.80495	7.19015	7.71957	3.00977	2.50759	3.21886	4.41464	4.1786	4.51887	-1.66982	-1.85469	-1.30452	-0.326451	-0.182705	-0.0365234	-1.40487	-1.67101	-1.30001	-1.60968	0.27997	-0.181893	0.16739	-1.45863	0.191255	1.74976e-05	3
YOR001W	RRP6	2	11.6681	11.5736	11.1651	7.86753	7.29812	7.85832	12.1581	11.3697	12.2064	7.80495	7.19015	7.71957	3.80056	4.27548	3.30679	4.41464	4.1786	4.51887	-0.490003	0.203872	-1.04133	0.0625777	0.107972	0.138749	-0.61408	0.096873	-1.21208	-0.442485	0.623957	0.1031	0.0439776	-0.57643	0.655289	0.0227241	3
YMR275C	BUL1	2	13.841	13.6611	13.7534	7.91103	7.27426	7.80172	12.1581	11.3697	12.2064	7.80495	7.19015	7.71957	5.92999	6.38689	5.95167	4.41464	4.1786	4.51887	1.68292	2.29142	1.54695	0.106075	0.0841099	0.0821479	1.51535	2.20828	1.4328	1.84043	0.39644	0.0907776	0.0138142	1.71881	0.425901	1.56257e-06	3
YOR002W	ALG6	2	13.7087	13.3766	13.3309	7.77652	7.26901	7.74929	12.1581	11.3697	12.2064	7.80495	7.19015	7.71957	5.93213	6.10758	5.58165	4.41464	4.1786	4.51887	1.55056	2.00686	1.1245	-0.0284317	0.0788584	0.0297162	1.5175	1.92898	1.06278	1.56064	0.441266	0.0267143	0.0335717	1.50308	0.433279	1.16599e-05	3
YMR276W	DSK2	2	12.7687	11.3381	12.0133	7.91441	7.39728	7.88264	12.1581	11.3697	12.2064	7.80495	7.19015	7.71957	4.85429	3.94081	4.1307	4.41464	4.1786	4.51887	0.610606	-0.0316415	-0.193096	0.109452	0.207128	0.163067	0.439655	-0.237796	-0.38817	0.128623	0.425145	0.159882	0.0309545	-0.062104	0.440993	0.706579	3
YOR003W	YSP3	2	12.268	11.3276	11.6829	7.67557	7.3281	7.70779	12.1581	11.3697	12.2064	7.80495	7.19015	7.71957	4.59245	3.99949	3.97513	4.41464	4.1786	4.51887	0.109931	-0.0421426	-0.523516	-0.129382	0.137944	-0.0117803	0.177814	-0.179114	-0.543743	-0.151909	0.330682	-0.00107252	0.0678972	-0.181681	0.360785	0.291171	3
YMR278W	PGM3	2	12.0339	11.1971	12.3784	7.61359	7.16792	7.68064	12.1581	11.3697	12.2064	7.80495	7.19015	7.71957	4.42032	4.02917	4.69777	4.41464	4.1786	4.51887	-0.124185	-0.172637	0.171972	-0.191363	-0.0222336	-0.038935	0.00567879	-0.149431	0.178899	-0.0416167	0.186553	-0.0841772	0.0880043	0.0117157	0.164248	0.95132	3
YOR005C	DNL4	2	11.6765	11.4309	10.687	7.77643	7.41656	7.89449	12.1581	11.3697	12.2064	7.80495	7.19015	7.71957	3.90003	4.01436	2.79254	4.41464	4.1786	4.51887	-0.481632	0.0611967	-1.51941	-0.0285275	0.226409	0.174918	-0.514604	-0.16424	-1.72633	-0.646614	0.803113	0.124266	0.117459	-0.801725	0.819672	0.00428127	3
YMR280C	CAT8	2	12.1389	11.4447	12.3483	7.64262	7.09966	7.67295	12.1581	11.3697	12.2064	7.80495	7.19015	7.71957	4.4963	4.34505	4.67532	4.41464	4.1786	4.51887	-0.0191806	0.0749788	0.141837	-0.162339	-0.0904938	-0.0466221	0.081659	0.166445	0.156451	0.0658783	0.0808935	-0.0998183	0.0668092	0.134852	0.0463366	0.420053	3
YOR006C		2	12.6092	12.4821	12.088	7.54453	6.97226	7.47875	12.1581	11.3697	12.2064	7.80495	7.19015	7.71957	5.06469	5.50981	4.60925	4.41464	4.1786	4.51887	0.451133	1.11234	-0.118436	-0.260421	-0.217895	-0.240825	0.650055	1.33121	0.0903813	0.481678	0.615955	-0.239714	0.0113139	0.690547	0.621402	0.00997285	3
YOR293W	RPS10A	2	10.6048	10.7034	9.94618	7.66713	7.03271	7.49874	12.1581	11.3697	12.2064	7.80495	7.19015	7.71957	2.93763	3.67066	2.44743	4.41464	4.1786	4.51887	-1.55332	-0.66636	-2.26026	-0.13782	-0.157444	-0.220826	-1.477	-0.507943	-2.07144	-1.49331	0.798641	-0.17203	0.0479233	-1.35213	0.789192	4.51643e-05	3
YOL033W	MSE1	2	12.2726	12.0878	12.495	7.66029	7.31953	7.64002	12.1581	11.3697	12.2064	7.80495	7.19015	7.71957	4.61234	4.76828	4.85493	4.41464	4.1786	4.51887	0.114543	0.718083	0.288518	-0.144662	0.129376	-0.0795517	0.197706	0.589679	0.336062	0.373715	0.310659	-0.0316126	0.0375916	0.374482	0.198791	0.0805941	3
YOL035C		2	12.7804	11.7523	12.4456	7.82128	7.18981	7.59029	12.1581	11.3697	12.2064	7.80495	7.19015	7.71957	4.95917	4.56245	4.85534	4.41464	4.1786	4.51887	0.622355	0.382531	0.2392	0.0163244	-0.00033936	-0.129276	0.544531	0.383843	0.336469	0.414695	0.193592	-0.0377636	0.0840624	0.421614	0.109053	0.060905	3
YOR296W		2	12.6599	11.9245	12.2373	7.74331	7.15187	7.71744	12.1581	11.3697	12.2064	7.80495	7.19015	7.71957	4.91658	4.7726	4.51983	4.41464	4.1786	4.51887	0.501801	0.554733	0.030836	-0.0616406	-0.0382859	-0.00212884	0.501942	0.593992	0.00095737	0.362457	0.288409	-0.0340185	0.0343592	0.36563	0.319152	0.0842314	3
YOL036W		2	12.9082	11.392	12.4598	7.83596	7.20069	7.80653	12.1581	11.3697	12.2064	7.80495	7.19015	7.71957	5.07224	4.19133	4.65331	4.41464	4.1786	4.51887	0.750111	0.022295	0.253406	0.0310084	0.0105428	0.0869595	0.657603	0.0127249	0.134439	0.341937	0.371897	0.0428369	0.0323034	0.268256	0.342632	0.15415	3
YOR297C	TIM18	2	0	12.5174	11.9898	0	7.23151	7.67057	0	11.3697	12.2064	0	7.19015	7.71957	0	5.28593	4.31922	0	4.1786	4.51887	0	1.14771	-0.216644	0	0.0413567	-0.0489994	0	1.10733	-0.199652	0.465534	0.964746	-0.00382134	0.0638915	0.453838	0.924175	0.0769727	2
YOL037C		2	12.6369	11.9451	12.2314	7.70579	7.15172	7.5907	12.1581	11.3697	12.2064	7.80495	7.19015	7.71957	4.93107	4.79333	4.64066	4.41464	4.1786	4.51887	0.478766	0.575326	0.0249244	-0.0991686	-0.0384289	-0.128876	0.516435	0.614727	0.121793	0.359672	0.293893	-0.0888245	0.0171515	0.417652	0.260892	0.0618168	3
YOR298W	MUM3	2	11.7209	11.1446	11.1038	7.76875	7.2651	7.78618	12.1581	11.3697	12.2064	7.80495	7.19015	7.71957	3.95212	3.87946	3.31757	4.41464	4.1786	4.51887	-0.437221	-0.225178	-1.10268	-0.0362014	0.0749432	0.0666089	-0.462519	-0.299148	-1.2013	-0.58836	0.45786	0.0351169	0.0593576	-0.654322	0.480687	0.0131479	3
YOL039W	RPP2A	2	13.202	12.5958	11.6189	7.91136	7.30568	7.72103	12.1581	11.3697	12.2064	7.80495	7.19015	7.71957	5.29063	5.29008	3.89784	4.41464	4.1786	4.51887	1.0439	1.22603	-0.587572	0.10641	0.115531	0.00145482	0.875989	1.11148	-0.621034	0.560787	0.998669	0.0744653	0.0605957	0.455477	0.939692	0.0493339	3
YOR299W	BUD7	2	11.379	10.1894	10.1434	7.72962	7.20737	7.9921	12.1581	11.3697	12.2064	7.80495	7.19015	7.71957	3.64939	2.98205	2.15127	4.41464	4.1786	4.51887	-0.779076	-1.18031	-2.06306	-0.0753306	0.0172207	0.272532	-0.765245	-1.19656	-2.3676	-1.34082	0.656867	0.0714742	0.200839	-1.44313	0.829147	2.00088e-05	3
YOR301W	RAX1	2	12.6448	11.6202	12.5326	7.79028	7.22376	7.71932	12.1581	11.3697	12.2064	7.80495	7.19015	7.71957	4.85453	4.39646	4.81328	4.41464	4.1786	4.51887	0.486722	0.250487	0.326161	-0.014675	0.0336032	-0.000250807	0.439898	0.217857	0.294404	0.354457	0.120633	0.00622579	0.00832784	0.317386	0.112791	0.113673	3
YOL042W	NGL1	2	11.8606	10.6207	11.76	7.56937	7.13877	7.755	12.1581	11.3697	12.2064	7.80495	7.19015	7.71957	4.29128	3.48194	4.00504	4.41464	4.1786	4.51887	-0.297444	-0.749023	-0.446389	-0.235586	-0.0513862	0.0354314	-0.123357	-0.696664	-0.513828	-0.497618	0.230107	-0.0838469	0.156472	-0.444616	0.292853	0.0532233	3
YOL043C	NTG2	2	11.2579	10.6877	11.6161	7.55825	7.06117	7.68784	12.1581	11.3697	12.2064	7.80495	7.19015	7.71957	3.69963	3.62655	3.92826	4.41464	4.1786	4.51887	-0.900202	-0.681999	-0.590334	-0.2467	-0.128977	-0.0317321	-0.715002	-0.552049	-0.590609	-0.724178	0.159182	-0.135803	0.124112	-0.61922	0.0851604	0.0169052	3
YOL044W	PEX15	2	13.4605	12.6761	12.5326	7.72344	7.20125	7.75334	12.1581	11.3697	12.2064	7.80495	7.19015	7.71957	5.73703	5.47483	4.77931	4.41464	4.1786	4.51887	1.30238	1.30635	0.326215	-0.0815098	0.0110941	0.0337664	1.32239	1.29623	0.260441	0.978315	0.564739	-0.0122164	0.0665547	0.959687	0.605706	0.00120496	3
YOR304C-A		2	11.7417	11.1718	0	7.6921	7.27437	0	12.1581	11.3697	0	7.80495	7.19015	0	4.04963	3.89742	0	4.41464	4.1786	0	-0.416359	-0.197933	0	-0.112851	0.0842232	0	-0.365008	-0.281183	0	-0.307146	0.154451	-0.0143137	0.139352	-0.323095	0.0592729	0.14041	2
YOL045W	PSK2	2	10.5583	10.1547	11.2654	7.3859	6.91397	7.6087	12.1581	11.3697	12.2064	7.80495	7.19015	7.71957	3.17242	3.24074	3.65671	4.41464	4.1786	4.51887	-1.59977	-1.21502	-0.941016	-0.419051	-0.276185	-0.110866	-1.24222	-0.937862	-0.862157	-1.25194	0.330926	-0.268701	0.177931	-1.01408	0.201169	0.000767913	3
YOR304W	ISW2	2	12.0473	12.306	12.0737	7.97425	7.30356	7.90473	12.1581	11.3697	12.2064	7.80495	7.19015	7.71957	4.073	5.00239	4.16897	4.41464	4.1786	4.51887	-0.110835	0.936222	-0.132731	0.169299	0.113405	0.185159	-0.341634	0.823789	-0.349898	0.230885	0.610937	0.155955	0.0091571	0.0440859	0.675255	0.789453	3
YOL046C		2	10.4127	9.97003	11.1999	7.51568	7.28474	7.56986	12.1581	11.3697	12.2064	7.80495	7.19015	7.71957	2.89706	2.68529	3.63008	4.41464	4.1786	4.51887	-1.74535	-1.3997	-1.00649	-0.289273	0.0945862	-0.149708	-1.51758	-1.49331	-0.888786	-1.38384	0.369687	-0.114798	0.0805781	-1.29989	0.356234	7.10318e-05	3
YOR305W		2	12.5612	12.3227	12.6031	7.61825	7.12435	7.59472	12.1581	11.3697	12.2064	7.80495	7.19015	7.71957	4.94295	5.19831	5.00839	4.41464	4.1786	4.51887	0.403114	0.952924	0.396682	-0.186703	-0.0658067	-0.124847	0.528318	1.0197	0.489521	0.58424	0.319306	-0.125786	0.0357129	0.679181	0.295538	0.0109438	3
YOL047C		2	12.2071	10.3733	12.098	7.65045	7.05538	7.6734	12.1581	11.3697	12.2064	7.80495	7.19015	7.71957	4.55668	3.3179	4.4246	4.41464	4.1786	4.51887	0.0490324	-0.996446	-0.108432	-0.154506	-0.134771	-0.0461685	0.142039	-0.860702	-0.0942709	-0.351949	0.563677	-0.111815	0.0625486	-0.270978	0.524206	0.151594	3
YMR282C	AEP2	2	12.0088	12.1479	12.0389	7.66931	7.13708	7.76031	12.1581	11.3697	12.2064	7.80495	7.19015	7.71957	4.33951	5.01081	4.27857	4.41464	4.1786	4.51887	-0.149263	0.778164	-0.167562	-0.135641	-0.0530678	0.0407347	-0.0751219	0.832204	-0.240304	0.15378	0.54081	-0.0493247	0.10183	0.17226	0.577466	0.314527	3
YOR007C	SGT2	2	11.9756	10.9752	12.1853	7.82114	7.1126	7.68849	12.1581	11.3697	12.2064	7.80495	7.19015	7.71957	4.15448	3.8626	4.49686	4.41464	4.1786	4.51887	-0.18247	-0.394528	-0.021087	0.0161825	-0.0775479	-0.0310812	-0.260152	-0.316008	-0.0220132	-0.199362	0.187293	-0.0308155	0.0272877	-0.199391	0.156132	0.254715	3
YMR283C	RIT1	2	11.1446	11.0501	11.0135	7.92713	7.17591	7.85256	12.1581	11.3697	12.2064	7.80495	7.19015	7.71957	3.2175	3.87418	3.16092	4.41464	4.1786	4.51887	-1.01347	-0.319645	-1.19295	0.122171	-0.0142453	0.132991	-1.19714	-0.304427	-1.35795	-0.842021	0.461207	0.0803056	0.00624656	-0.953172	0.567554	0.00125517	3
YOR008C	SLG1	2	13.7864	13.527	13.306	8.00191	7.32024	7.75752	12.1581	11.3697	12.2064	7.80495	7.19015	7.71957	5.78447	6.2068	5.54843	4.41464	4.1786	4.51887	1.62829	2.15731	1.09952	0.196953	0.130084	0.0379514	1.36983	2.0282	1.02956	1.62837	0.528895	0.121663	0.0917998	1.47586	0.507692	1.49521e-05	3
YMR284W	YKU70	2	12.7426	11.2544	12.3454	7.91242	7.14528	7.73824	12.1581	11.3697	12.2064	7.80495	7.19015	7.71957	4.83014	4.10917	4.60719	4.41464	4.1786	4.51887	0.584468	-0.115281	0.138992	0.107469	-0.0448721	0.0186646	0.4155	-0.0694357	0.0883202	0.202727	0.354201	0.0270871	0.0512711	0.144795	0.247351	0.389038	3
YOR009W	TIR4	2	12.4783	11.43	12.1451	7.78866	7.23643	7.63956	12.1581	11.3697	12.2064	7.80495	7.19015	7.71957	4.68965	4.19353	4.50557	4.41464	4.1786	4.51887	0.320221	0.0602317	-0.0613074	-0.0162894	0.0462746	-0.0800132	0.275011	0.0149297	-0.0133017	0.106382	0.194906	-0.016676	0.0367909	0.0922131	0.158936	0.575561	3
YMR285C	NGL2	2	12.3102	11.5058	12.1727	7.79269	7.1303	7.66483	12.1581	11.3697	12.2064	7.80495	7.19015	7.71957	4.51748	4.37553	4.5079	4.41464	4.1786	4.51887	0.152078	0.136109	-0.0337119	-0.012264	-0.0598478	-0.0547439	0.102843	0.19693	-0.0109754	0.0848251	0.102966	-0.0422852	0.0245258	0.0962656	0.104109	0.555329	3
YOR010C	TIR2	2	12.2221	11.543	9.80376	7.99342	7.47463	8.16308	12.1581	11.3697	12.2064	7.80495	7.19015	7.71957	4.22865	4.06841	1.64068	4.41464	4.1786	4.51887	0.0639816	0.17331	-2.40268	0.18847	0.284475	0.443505	-0.185988	-0.110193	-2.87819	-0.721795	1.45671	0.305483	0.147244	-1.05812	1.57668	0.000530254	3
YMR286W	MRPL33	2	12.884	12.0621	12.8115	7.78722	7.30021	7.69952	12.1581	11.3697	12.2064	7.80495	7.19015	7.71957	5.09678	4.76192	5.11195	4.41464	4.1786	4.51887	0.725907	0.692402	0.605038	-0.0177323	0.110058	-0.0200491	0.68214	0.583317	0.593079	0.674449	0.0624027	0.0240921	0.00133764	0.619512	0.0544566	0.0169052	3
YOR011W	AUS1	2	12.3276	11.2335	12.1661	7.67358	7.19535	7.61491	12.1581	11.3697	12.2064	7.80495	7.19015	7.71957	4.654	4.03818	4.55117	4.41464	4.1786	4.51887	0.169484	-0.136189	-0.0403476	-0.131376	0.0052031	-0.104657	0.23936	-0.14042	0.0323023	-0.00235098	0.156339	-0.0769434	0.0154259	0.0437477	0.190149	0.789453	3
YMR287C	DSS1	2	12.8003	12.4086	12.8202	7.76083	7.25322	7.77085	12.1581	11.3697	12.2064	7.80495	7.19015	7.71957	5.0395	5.1554	5.04939	4.41464	4.1786	4.51887	0.64224	1.03889	0.6138	-0.0441241	0.0630664	0.0512784	0.624864	0.976794	0.530514	0.764976	0.23764	0.0234069	0.0550807	0.710724	0.235203	0.00858238	3
YOR012W		2	11.7403	10.884	11.815	7.65354	7.28585	7.88727	12.1581	11.3697	12.2064	7.80495	7.19015	7.71957	4.08671	3.59811	3.92775	4.41464	4.1786	4.51887	-0.417841	-0.485766	-0.391411	-0.151416	0.0956959	0.167704	-0.327925	-0.580489	-0.591122	-0.431673	0.0486747	0.0373281	0.184244	-0.499845	0.148983	0.0378713	3
YMR289W	ABZ2	2	12.2615	11.1385	11.8038	7.66282	7.27048	7.71019	12.1581	11.3697	12.2064	7.80495	7.19015	7.71957	4.59863	3.86807	4.09361	4.41464	4.1786	4.51887	0.103363	-0.231181	-0.402629	-0.142129	0.0803254	-0.00937886	0.183993	-0.310533	-0.425258	-0.176816	0.25734	-0.0237276	0.0766435	-0.183933	0.323755	0.285627	3
YOR013W	IRC11	2	12.1815	11.3522	12.0373	7.63524	7.10518	7.65593	12.1581	11.3697	12.2064	7.80495	7.19015	7.71957	4.54625	4.24697	4.3814	4.41464	4.1786	4.51887	0.0234033	-0.0175729	-0.169109	-0.169712	-0.0849675	-0.0636413	0.131616	0.0683672	-0.137475	-0.0544261	0.101409	-0.106107	0.0612401	0.0208362	0.140701	0.900787	3
YMR291W		2	12.3308	11.3136	12.3872	7.6666	7.10457	7.6433	12.1581	11.3697	12.2064	7.80495	7.19015	7.71957	4.66421	4.20903	4.74385	4.41464	4.1786	4.51887	0.172723	-0.0561292	0.180716	-0.13835	-0.0855776	-0.0762715	0.249573	0.030421	0.22498	0.0991032	0.134495	-0.100066	0.0358407	0.168325	0.120059	0.320668	3
YOR014W	RTS1	2	14.1878	13.7558	13.7803	8.17728	7.63499	8.323	12.1581	11.3697	12.2064	7.80495	7.19015	7.71957	6.01049	6.12085	5.45733	4.41464	4.1786	4.51887	2.02968	2.3861	1.5739	0.372322	0.444834	0.603426	1.59586	1.94224	0.938463	1.99656	0.407115	0.473528	0.133428	1.49219	0.509856	1.30586e-05	3
YMR292W	GOT1	2	12.3912	11.693	12.1256	7.71008	7.13273	7.74172	12.1581	11.3697	12.2064	7.80495	7.19015	7.71957	4.68108	4.56024	4.38386	4.41464	4.1786	4.51887	0.233068	0.323241	-0.0808476	-0.0948791	-0.0574238	0.022153	0.266448	0.381637	-0.135008	0.158487	0.212117	-0.0433833	0.0675685	0.171026	0.271219	0.314527	3
YOR015W		2	12.5319	11.3833	12.1256	7.81835	7.20656	7.714	12.1581	11.3697	12.2064	7.80495	7.19015	7.71957	4.71358	4.17677	4.41164	4.41464	4.1786	4.51887	0.373835	0.0136006	-0.080796	0.0133933	0.0164081	-0.00557216	0.298943	-0.00183479	-0.107231	0.102213	0.23992	0.00807642	0.0109497	0.0632922	0.210773	0.695086	3
YMR293C	HER2	2	13.1996	12.6009	12.9638	7.84803	7.30075	7.71524	12.1581	11.3697	12.2064	7.80495	7.19015	7.71957	5.35153	5.30015	5.24851	4.41464	4.1786	4.51887	1.04146	1.23117	0.757323	0.0430739	0.1106	-0.00432667	0.93689	1.12154	0.729642	1.00999	0.238487	0.0497823	0.0273667	0.929359	0.19606	0.00153879	3
YOR016C	ERP4	2	11.8945	11.4329	11.8328	7.73994	7.12923	7.75474	12.1581	11.3697	12.2064	7.80495	7.19015	7.71957	4.15461	4.30367	4.07806	4.41464	4.1786	4.51887	-0.263543	0.0631695	-0.373628	-0.0650159	-0.0609211	0.0351736	-0.260026	0.125063	-0.440809	-0.191334	0.227175	-0.0302545	0.0578444	-0.191924	0.289018	0.269676	3
YMR294W	JNM1	2	12.4321	12.4423	12.4585	7.74867	6.99925	7.81923	12.1581	11.3697	12.2064	7.80495	7.19015	7.71957	4.68339	5.44308	4.63925	4.41464	4.1786	4.51887	0.273968	1.0726	0.252043	-0.0562833	-0.190904	0.0996593	0.268751	1.26448	0.120376	0.532871	0.46755	-0.0491761	0.0900335	0.551202	0.622155	0.0269051	3
YOR017W	PET127	2	12.3359	11.5718	12.3171	7.69971	7.07443	7.62778	12.1581	11.3697	12.2064	7.80495	7.19015	7.71957	4.63618	4.4974	4.68931	4.41464	4.1786	4.51887	0.177801	0.2021	0.110662	-0.105244	-0.115722	-0.0917865	0.221546	0.318795	0.170441	0.163521	0.0473623	-0.104251	0.00776985	0.236927	0.0753634	0.193106	3
YMR294W-A		2	11.4537	10.7863	11.8583	7.8666	7.327	7.68567	12.1581	11.3697	12.2064	7.80495	7.19015	7.71957	3.58714	3.45925	4.17259	4.41464	4.1786	4.51887	-0.704348	-0.583476	-0.348177	0.0616446	0.13685	-0.0338996	-0.827492	-0.719353	-0.346284	-0.545333	0.181123	0.0548649	0.0551625	-0.631043	0.252466	0.0154657	3
YOR018W	ROD1	2	11.9718	11.4348	0	7.72573	7.46484	0	12.1581	11.3697	0	7.80495	7.19015	0	4.24607	3.96998	0	4.41464	4.1786	0	-0.186288	0.065087	0	-0.0792244	0.274686	0	-0.168563	-0.208627	0	-0.0606005	0.177749	0.0977309	0.250253	-0.188595	0.0283292	0.331791	2
YOR307C	SLY41	2	12.1581	11.419	12.2026	7.81491	7.12489	7.6886	12.1581	11.3697	12.2064	7.80495	7.19015	7.71957	4.34318	4.2941	4.51402	4.41464	4.1786	4.51887	0	0.0492654	-0.00381016	0.00995368	-0.0652625	-0.0309688	-0.0714531	0.1155	-0.00484883	0.0151517	0.0296046	-0.0287592	0.0236266	0.0130662	0.0947556	0.938651	3
YOL048C		2	12.3399	11.5243	12.1174	7.8349	7.14662	7.69644	12.1581	11.3697	12.2064	7.80495	7.19015	7.71957	4.50505	4.37769	4.42095	4.41464	4.1786	4.51887	0.181858	0.154579	-0.0890482	0.029949	-0.04353	-0.0231355	0.0904095	0.199081	-0.0979202	0.0824628	0.149158	-0.0122388	0.0306484	0.0638569	0.150271	0.695086	3
YOR308C	SNU66	2	12.4393	11.3161	12.1083	7.97477	7.21573	7.71928	12.1581	11.3697	12.2064	7.80495	7.19015	7.71957	4.46454	4.10041	4.38905	4.41464	4.1786	4.51887	0.281215	-0.0535906	-0.0981029	0.169813	0.0255781	-0.000293264	0.0499017	-0.0781961	-0.129817	0.0431737	0.207347	0.0650327	0.0982111	-0.0527038	0.0925317	0.741604	3
YOR311C	DGK1	2	12.9296	11.9885	12.5879	7.92982	7.27015	7.7577	12.1581	11.3697	12.2064	7.80495	7.19015	7.71957	4.99979	4.71838	4.83017	4.41464	4.1786	4.51887	0.771519	0.618802	0.381437	0.12487	0.0799989	0.0381339	0.58515	0.539775	0.311295	0.590586	0.196566	0.0810009	0.050077	0.47874	0.146776	0.0429454	3
YOL050C		2	12.4101	12.6093	11.7704	7.97876	7.25271	7.68115	12.1581	11.3697	12.2064	7.80495	7.19015	7.71957	4.43131	5.35659	4.08926	4.41464	4.1786	4.51887	0.251977	1.23957	-0.436024	0.173804	0.0625557	-0.0384186	0.0166745	1.17798	-0.429613	0.35184	0.842247	0.0659802	0.122526	0.255015	0.829877	0.167813	3
YOL051W	GAL11	2	12.3737	11.4459	12.1126	7.72872	7.08192	7.65626	12.1581	11.3697	12.2064	7.80495	7.19015	7.71957	4.64497	4.36396	4.45639	4.41464	4.1786	4.51887	0.215606	0.0761572	-0.0937869	-0.0762308	-0.108231	-0.0633154	0.230337	0.18536	-0.062479	0.065992	0.154947	-0.0825923	0.00745673	0.117739	0.157686	0.470594	3
YOR313C	SPS4	2	12.0542	10.8676	11.8798	7.62219	7.04348	7.6303	12.1581	11.3697	12.2064	7.80495	7.19015	7.71957	4.43203	3.82408	4.2495	4.41464	4.1786	4.51887	-0.103865	-0.502162	-0.326635	-0.182762	-0.146667	-0.0892746	0.0173968	-0.354522	-0.269368	-0.310887	0.199615	-0.139568	0.0539748	-0.202164	0.194854	0.24994	3
YOR314W		2	12.2657	11.0641	12.0441	7.67992	7.20035	7.66686	12.1581	11.3697	12.2064	7.80495	7.19015	7.71957	4.58579	3.86371	4.37727	4.41464	4.1786	4.51887	0.107616	-0.305667	-0.162307	-0.125036	0.0101978	-0.0527094	0.171153	-0.314892	-0.141605	-0.120119	0.209846	-0.0558493	0.0417581	-0.0951147	0.246335	0.555329	3
YOL053C-A		2	12.2441	10.9023	11.9519	7.69859	7.13904	7.67215	12.1581	11.3697	12.2064	7.80495	7.19015	7.71957	4.54555	3.76331	4.27977	4.41464	4.1786	4.51887	0.0860557	-0.467379	-0.254519	-0.10636	-0.0511106	-0.0474229	0.130916	-0.415296	-0.239103	-0.211947	0.279163	-0.0682977	0.0340271	-0.174494	0.278779	0.308509	3
YOR315W	SFG1	2	12.1242	11.684	12.1357	7.60134	7.0028	7.56157	12.1581	11.3697	12.2064	7.80495	7.19015	7.71957	4.52285	4.68116	4.57417	4.41464	4.1786	4.51887	-0.0339054	0.314238	-0.0707023	-0.203616	-0.187347	-0.158005	0.108211	0.502558	0.0552954	0.0698767	0.212421	-0.182989	0.0263334	0.222021	0.244388	0.215303	3
YOL053W		2	12.0792	11.3202	12.2469	7.62658	7.08151	7.72082	12.1581	11.3697	12.2064	7.80495	7.19015	7.71957	4.45262	4.23872	4.52606	4.41464	4.1786	4.51887	-0.0788923	-0.0495034	0.0404443	-0.178375	-0.108642	0.00125257	0.0379834	0.0601115	0.00718431	-0.0293171	0.0621765	-0.0952549	0.103708	0.0350931	0.0265817	0.826079	3
YOR316C	COT1	2	12.1002	10.559	12.2008	7.68123	7.2539	7.67704	12.1581	11.3697	12.2064	7.80495	7.19015	7.71957	4.41893	3.30509	4.52375	4.41464	4.1786	4.51887	-0.0579298	-0.810741	-0.005645	-0.123727	0.063748	-0.0425341	0.00429814	-0.873516	0.00488169	-0.291438	0.450488	-0.0341712	0.046877	-0.288112	0.506975	0.135156	3
YOL054W	PSH1	2	12.4173	11.3358	12.1472	7.72686	7.06189	7.62928	12.1581	11.3697	12.2064	7.80495	7.19015	7.71957	4.69047	4.27394	4.51791	4.41464	4.1786	4.51887	0.259234	-0.0338963	-0.0592372	-0.0780982	-0.128264	-0.0902873	0.275832	0.0953408	-0.00095737	0.0553668	0.177008	-0.0988833	0.00703738	0.123405	0.140513	0.453211	3
YOR318C		2	12.2761	11.1107	12.2378	7.68041	7.2164	7.75948	12.1581	11.3697	12.2064	7.80495	7.19015	7.71957	4.5957	3.89426	4.47834	4.41464	4.1786	4.51887	0.118021	-0.259069	0.0313928	-0.124543	0.0262514	0.0399127	0.181064	-0.284348	-0.0405273	-0.0365519	0.197513	-0.0194597	0.0949486	-0.0479369	0.232795	0.765376	3
YOL055C	THI20	2	12.1319	10.2663	11.8115	7.64646	7.12384	7.70025	12.1581	11.3697	12.2064	7.80495	7.19015	7.71957	4.48546	3.14245	4.1113	4.41464	4.1786	4.51887	-0.0261762	-1.10344	-0.394889	-0.158498	-0.0663133	-0.0193238	0.0708222	-1.03615	-0.407573	-0.508167	0.547491	-0.0813783	0.0803522	-0.457633	0.555181	0.0485862	3
YOR320C	GNT1	2	12.4427	11.7173	12.3112	7.72723	7.07533	7.67505	12.1581	11.3697	12.2064	7.80495	7.19015	7.71957	4.71551	4.64196	4.63614	4.41464	4.1786	4.51887	0.284654	0.347566	0.104761	-0.0777216	-0.114821	-0.0445168	0.300876	0.463359	0.117271	0.24566	0.126011	-0.0790198	0.0191708	0.293835	0.173152	0.130888	3
YOL056W	GPM3	2	12.8524	11.8527	12.3942	7.71605	7.20586	7.74761	12.1581	11.3697	12.2064	7.80495	7.19015	7.71957	5.13632	4.64685	4.64663	4.41464	4.1786	4.51887	0.69428	0.482985	0.187802	-0.0889033	0.0157099	0.0280351	0.721683	0.468247	0.127759	0.455022	0.254394	-0.0150527	0.0675144	0.43923	0.298023	0.0548522	3
YOR321W	PMT3	2	12.0821	11.4952	12.4028	7.67804	7.17324	7.78538	12.1581	11.3697	12.2064	7.80495	7.19015	7.71957	4.40407	4.32192	4.61744	4.41464	4.1786	4.51887	-0.0759834	0.125429	0.196378	-0.126912	-0.0169163	0.0658042	-0.0105709	0.143318	0.0985664	0.0819412	0.141293	-0.026008	0.111265	0.0771045	0.0791575	0.639112	3
YOL057W		2	11.6136	10.7837	11.9381	7.8405	7.20965	7.76879	12.1581	11.3697	12.2064	7.80495	7.19015	7.71957	3.77309	3.57408	4.16935	4.41464	4.1786	4.51887	-0.544499	-0.586002	-0.268291	0.0355503	0.0194934	0.0492231	-0.641548	-0.604522	-0.349521	-0.466264	0.172701	0.0347556	0.00789403	-0.531864	0.158995	0.0307105	3
YOR322C	LDB19	2	13.873	13.3551	13.6502	7.84528	7.18629	7.68612	12.1581	11.3697	12.2064	7.80495	7.19015	7.71957	6.02776	6.16884	5.96407	4.41464	4.1786	4.51887	1.71495	1.98541	1.44375	0.0403292	-0.00385828	-0.0334544	1.61312	1.99024	1.4452	1.7147	0.270829	0.00100551	0.042599	1.68285	0.279132	2.18336e-06	3
YMR295C		2	11.7885	10.4358	11.8964	7.79853	7.09017	7.8089	12.1581	11.3697	12.2064	7.80495	7.19015	7.71957	3.98993	3.34567	4.08746	4.41464	4.1786	4.51887	-0.369635	-0.933881	-0.310071	-0.00642736	-0.099978	0.0893284	-0.424707	-0.83293	-0.431407	-0.537862	0.344253	-0.00569233	0.0552846	-0.563015	0.233778	0.0247384	3
YOR019W		2	11.8611	10.7957	12.055	7.82101	7.17827	7.69097	12.1581	11.3697	12.2064	7.80495	7.19015	7.71957	4.0401	3.61741	4.36407	4.41464	4.1786	4.51887	-0.296988	-0.574049	-0.15139	0.0160517	-0.0118833	-0.0285988	-0.374539	-0.561194	-0.154799	-0.340809	0.21471	-0.00814345	0.025779	-0.36351	0.203422	0.0854817	3
YMR297W	PRC1	2	11.5475	10.6637	11.8975	7.80402	7.06128	7.73083	12.1581	11.3697	12.2064	7.80495	7.19015	7.71957	3.74345	3.60242	4.16665	4.41464	4.1786	4.51887	-0.610623	-0.706029	-0.308954	-0.000932966	-0.128875	0.0112621	-0.671189	-0.576182	-0.352223	-0.541869	0.207274	-0.0395152	0.00704081	-0.533198	0.16377	0.030211	3
YOR021C		2	11.9116	11.313	12.006	7.83199	7.12676	7.72634	12.1581	11.3697	12.2064	7.80495	7.19015	7.71957	4.07963	4.18629	4.27965	4.41464	4.1786	4.51887	-0.246473	-0.0566824	-0.200442	0.0270353	-0.0633919	0.0067737	-0.335008	0.0076821	-0.239223	-0.167866	0.099	-0.00986095	0.011698	-0.188849	0.176811	0.274881	3
YMR299C	DYN3	2	12.7069	12.1209	12.5622	7.86234	7.48705	7.75726	12.1581	11.3697	12.2064	7.80495	7.19015	7.71957	4.84452	4.63387	4.80489	4.41464	4.1786	4.51887	0.548773	0.751199	0.355717	0.0573891	0.296902	0.0376921	0.429884	0.45527	0.286018	0.551896	0.197759	0.130661	0.0113721	0.390391	0.0912764	0.072716	3
YMR300C	ADE4	2	12.2076	11.0842	12.2371	7.73933	7.06166	7.66262	12.1581	11.3697	12.2064	7.80495	7.19015	7.71957	4.46825	4.02254	4.57449	4.41464	4.1786	4.51887	0.0494821	-0.285526	0.0306806	-0.0656283	-0.128487	-0.0569506	0.053611	-0.156066	0.0556238	-0.0684545	0.188225	-0.0836887	0.00501009	-0.0156105	0.121642	0.926003	3
YOR023C	AHC1	2	12.3007	11.3062	12.1747	7.61477	7.01556	7.56843	12.1581	11.3697	12.2064	7.80495	7.19015	7.71957	4.68595	4.29064	4.60631	4.41464	4.1786	4.51887	0.142628	-0.0635268	-0.0316866	-0.190182	-0.174589	-0.151138	0.271311	0.112035	0.0874435	0.015805	0.11098	-0.17197	0.0225426	0.15693	0.0998174	0.353244	3
YMR302C	YME2	2	12.1857	11.1058	12.2401	7.62546	7.216	7.62194	12.1581	11.3697	12.2064	7.80495	7.19015	7.71957	4.56021	3.88982	4.61817	4.41464	4.1786	4.51887	0.0275784	-0.263915	0.0336778	-0.179494	0.0258444	-0.0976308	0.145573	-0.288787	0.0993012	-0.067553	0.170082	-0.0837602	0.0472638	-0.0146376	0.238545	0.938651	3
YMR303C	ADH2	2	11.475	11.0502	12.1321	7.63434	7.11898	7.71429	12.1581	11.3697	12.2064	7.80495	7.19015	7.71957	3.84063	3.93121	4.41779	4.41464	4.1786	4.51887	-0.683123	-0.319541	-0.0743572	-0.170619	-0.0711761	-0.00528168	-0.574004	-0.247392	-0.101083	-0.359007	0.306296	-0.0823588	0.0954574	-0.307493	0.242121	0.120948	3
YOR025W	HST3	2	11.4724	10.8988	9.54626	7.87317	7.23991	8.12949	12.1581	11.3697	12.2064	7.80495	7.19015	7.71957	3.59927	3.6589	1.41677	4.41464	4.1786	4.51887	-0.68566	-0.470916	-2.66018	0.0682113	0.0497592	0.409915	-0.815371	-0.519703	-3.1021	-1.27225	1.20677	0.175962	0.197283	-1.47906	1.41335	1.4619e-05	3
YMR304C-A		2	11.2342	10.4054	11.9399	7.63077	7.02954	7.69098	12.1581	11.3697	12.2064	7.80495	7.19015	7.71957	3.60345	3.37583	4.24889	4.41464	4.1786	4.51887	-0.923868	-0.964366	-0.266565	-0.174183	-0.160615	-0.0285929	-0.811184	-0.802779	-0.26998	-0.718267	0.391708	-0.12113	0.0840566	-0.627981	0.310067	0.0157445	3
YOR027W	STI1	2	10.2831	9.49692	11.4701	7.34829	6.88766	7.60421	12.1581	11.3697	12.2064	7.80495	7.19015	7.71957	2.93485	2.60926	3.86592	4.41464	4.1786	4.51887	-1.87495	-1.87281	-0.736307	-0.456661	-0.302494	-0.11536	-1.47979	-1.56935	-0.652954	-1.49469	0.65678	-0.291505	0.19705	-1.23403	0.505214	0.000123442	3
YMR305C	SCW10	2	11.3842	10.6416	10.5448	7.79709	7.32172	8.03144	12.1581	11.3697	12.2064	7.80495	7.19015	7.71957	3.58707	3.31991	2.51338	4.41464	4.1786	4.51887	-0.773936	-0.728099	-1.66161	-0.00786566	0.131572	0.311868	-0.82757	-0.858698	-2.00549	-1.05455	0.526231	0.145192	0.184599	-1.23058	0.671265	0.000126074	3
YMR306C-A		2	11.6551	10.7757	12.2226	7.62882	7.10009	7.84538	12.1581	11.3697	12.2064	7.80495	7.19015	7.71957	4.02629	3.67565	4.37722	4.41464	4.1786	4.51887	-0.502986	-0.593994	0.01617	-0.176135	-0.0900652	0.125811	-0.38835	-0.502956	-0.141648	-0.36027	0.329167	-0.0467965	0.174329	-0.344318	0.184635	0.0962414	3
YOR029W		2	11.9652	11.3293	12.3646	7.70578	7.33808	7.74121	12.1581	11.3697	12.2064	7.80495	7.19015	7.71957	4.25939	3.99117	4.62343	4.41464	4.1786	4.51887	-0.19293	-0.0404741	0.158205	-0.0991787	0.147932	0.0216361	-0.155251	-0.187434	0.104561	-0.0250667	0.176074	0.0234632	0.0697525	-0.0793746	0.160104	0.628234	3
YMR307W	GAS1	2	15.2543	15.1146	0	9.99496	9.33504	0	12.1581	11.3697	0	7.80495	7.19015	0	5.25931	5.77954	0	4.41464	4.1786	0	3.09618	3.74485	0	2.19001	2.14489	0	0.844675	1.60093	0	3.42052	0.458678	2.16745	0.0319021	1.2228	0.534755	0.0016816	2
YOR030W	DFG16	2	10.2589	10.4526	11.6316	7.26026	6.96736	7.7231	12.1581	11.3697	12.2064	7.80495	7.19015	7.71957	2.99863	3.48524	3.90854	4.41464	4.1786	4.51887	-1.8992	-0.917124	-0.574792	-0.544694	-0.22279	0.00352795	-1.41601	-0.693362	-0.610327	-1.13037	0.687475	-0.254652	0.316516	-0.906566	0.443139	0.00184724	3
YMR310C		2	11.5983	10.9716	11.8827	7.8265	7.45707	7.73501	12.1581	11.3697	12.2064	7.80495	7.19015	7.71957	3.77185	3.51451	4.14771	4.41464	4.1786	4.51887	-0.559745	-0.398142	-0.323713	0.0215444	0.266921	0.0154418	-0.642789	-0.66409	-0.371162	-0.4272	0.120669	0.101302	0.00352331	-0.559347	0.163321	0.0255863	3
YOL059W	GPD2	2	13.7823	13.2847	13.0729	7.98489	7.24745	7.8606	12.1581	11.3697	12.2064	7.80495	7.19015	7.71957	5.79737	6.03728	5.21227	4.41464	4.1786	4.51887	1.62417	1.91501	0.866433	0.179939	0.0572986	0.141028	1.38274	1.85868	0.693398	1.46854	0.541335	0.126089	0.0224652	1.3116	0.585889	6.38077e-05	3
YOL060C	MAM3	2	11.969	11.1179	12.325	7.8555	7.07137	7.67665	12.1581	11.3697	12.2064	7.80495	7.19015	7.71957	4.11351	4.04651	4.6484	4.41464	4.1786	4.51887	-0.189082	-0.251844	0.118614	0.0505486	-0.118777	-0.0429189	-0.301131	-0.132094	0.129525	-0.107437	0.198265	-0.0370492	0.0539635	-0.101233	0.21698	0.535595	3
YOR327C	SNC2	2	12.3454	12.8712	12.3975	7.9803	7.69867	7.77876	12.1581	11.3697	12.2064	7.80495	7.19015	7.71957	4.36513	5.17252	4.61875	4.41464	4.1786	4.51887	0.187339	1.50145	0.191081	0.175341	0.508515	0.0591915	-0.0495016	0.993911	0.099882	0.626624	0.757626	0.247682	0.0670589	0.348097	0.564257	0.0934175	3
YOL061W	PRS5	2	13.4088	13.0321	13.0688	8.01705	7.33706	7.89312	12.1581	11.3697	12.2064	7.80495	7.19015	7.71957	5.39179	5.69503	5.17565	4.41464	4.1786	4.51887	1.25074	1.66236	0.862339	0.212093	0.146907	0.173549	0.977151	1.51642	0.656783	1.25848	0.400065	0.177516	0.0222533	1.05012	0.434441	0.000564068	3
YOR328W	PDR10	2	11.5867	10.5084	11.4467	7.93034	7.3887	7.72684	12.1581	11.3697	12.2064	7.80495	7.19015	7.71957	3.65632	3.11966	3.71988	4.41464	4.1786	4.51887	-0.571435	-0.861361	-0.75971	0.125384	0.198551	0.00726827	-0.758319	-1.05894	-0.798986	-0.730836	0.147104	0.110401	0.0681944	-0.872082	0.163096	0.00245073	3
YOL062C	APM4	2	11.4922	11.3785	12.0167	7.70582	7.38113	7.76111	12.1581	11.3697	12.2064	7.80495	7.19015	7.71957	3.78634	3.9974	4.25561	4.41464	4.1786	4.51887	-0.665924	0.00880251	-0.189709	-0.0991312	0.190982	0.0415425	-0.628293	-0.181207	-0.263259	-0.282277	0.346757	0.0444644	0.081218	-0.357586	0.238001	0.0880423	3
YOR330C	MIP1	2	13.1002	12.6034	13.0321	7.85119	7.29205	7.86218	12.1581	11.3697	12.2064	7.80495	7.19015	7.71957	5.24901	5.31132	5.1699	4.41464	4.1786	4.51887	0.942108	1.23365	0.825647	0.0462393	0.101901	0.142612	0.834369	1.13272	0.651027	1.00047	0.210167	0.0969174	0.0556407	0.872704	0.243122	0.0024019	3
YOL063C	CRT10	2	12.1141	11.4616	12.3866	7.68133	7.38574	7.64347	12.1581	11.3697	12.2064	7.80495	7.19015	7.71957	4.43279	4.0759	4.74309	4.41464	4.1786	4.51887	-0.0439745	0.0919127	0.180126	-0.123624	0.195586	-0.0761025	0.0181503	-0.102701	0.224221	0.0760215	0.112892	-0.00138011	0.0274367	0.0465568	0.165302	0.777378	3
YOR332W	VMA4	2	12.2907	12.6223	12.2082	7.81035	7.41901	7.55416	12.1581	11.3697	12.2064	7.80495	7.19015	7.71957	4.48035	5.20327	4.65406	4.41464	4.1786	4.51887	0.13261	1.25255	0.00179277	0.00539542	0.228855	-0.165408	0.0657153	1.02467	0.135193	0.462317	0.687478	0.0229474	0.0986133	0.408525	0.534723	0.0655901	3
YOL064C	MET22	2	13.6989	13.521	13.3747	8.45098	7.66003	8.06252	12.1581	11.3697	12.2064	7.80495	7.19015	7.71957	5.24795	5.86101	5.31223	4.41464	4.1786	4.51887	1.54084	2.15131	1.16831	0.646028	0.469878	0.342951	0.833317	1.68241	0.793356	1.62016	0.496276	0.486286	0.174982	1.10303	0.502157	0.000365603	3
YOR334W	MRS2	2	12.6553	11.8417	12.8276	7.84057	7.18736	7.80216	12.1581	11.3697	12.2064	7.80495	7.19015	7.71957	4.81469	4.65434	5.0254	4.41464	4.1786	4.51887	0.497175	0.471965	0.62112	0.0356168	-0.00279505	0.0825884	0.400058	0.475732	0.506525	0.530087	0.0798389	0.0384701	0.0271191	0.460772	0.0547871	0.0478482	3
YOL065C	INP54	2	11.8411	11.2679	12.2372	7.61671	7.08932	7.61018	12.1581	11.3697	12.2064	7.80495	7.19015	7.71957	4.22436	4.1786	4.627	4.41464	4.1786	4.51887	-0.317014	-0.101806	0.030741	-0.188241	-0.100834	-0.109395	-0.190273	0	0.108128	-0.12936	0.175507	-0.132823	0.0455219	-0.0273815	0.151073	0.875706	3
YOR337W	TEA1	2	12.5748	11.8433	12.52	7.72223	7.12125	7.67133	12.1581	11.3697	12.2064	7.80495	7.19015	7.71957	4.85258	4.72204	4.8487	4.41464	4.1786	4.51887	0.416717	0.473567	0.313592	-0.0827285	-0.0688986	-0.0482397	0.437946	0.543438	0.329824	0.401292	0.0810952	-0.0666222	0.0199121	0.437069	0.10681	0.0556828	3
YOL067C	RTG1	2	12.3805	12.5424	11.6546	7.65815	7.04357	7.73161	12.1581	11.3697	12.2064	7.80495	7.19015	7.71957	4.72234	5.49886	3.92304	4.41464	4.1786	4.51887	0.222402	1.17271	-0.551786	-0.146801	-0.146578	0.0120351	0.307703	1.32026	-0.595828	0.281108	0.863745	-0.0937812	0.0917041	0.344045	0.958561	0.0962414	3
YOR338W		2	11.8396	10.663	10.6036	7.69537	7.40749	8.09787	12.1581	11.3697	12.2064	7.80495	7.19015	7.71957	4.14422	3.2555	2.50568	4.41464	4.1786	4.51887	-0.318507	-0.706736	-1.60288	-0.109588	0.217336	0.3783	-0.270418	-0.9231	-2.01319	-0.876042	0.658714	0.162016	0.281682	-1.0689	0.880488	0.000488268	3
YOL068C	HST1	2	13.4885	12.8541	13.1723	7.83802	7.1619	7.70059	12.1581	11.3697	12.2064	7.80495	7.19015	7.71957	5.65053	5.69217	5.47172	4.41464	4.1786	4.51887	1.33045	1.48434	0.965872	0.0330619	-0.0282483	-0.0189857	1.23589	1.51356	0.952851	1.26022	0.266275	-0.00472402	0.0300497	1.2341	0.280361	0.000123442	3
YOR339C	UBC11	2	12.6133	10.5836	11.9489	7.77673	7.05702	7.74785	12.1581	11.3697	12.2064	7.80495	7.19015	7.71957	4.83662	3.52657	4.20103	4.41464	4.1786	4.51887	0.455256	-0.786138	-0.257552	-0.0282225	-0.133136	0.0282806	0.421979	-0.652029	-0.31784	-0.196145	0.622971	-0.0443592	0.0326221	-0.18263	0.549622	0.285627	3
YOL070C	NBA1	2	12.0474	11.5993	11.5872	7.91891	7.48907	7.9293	12.1581	11.3697	12.2064	7.80495	7.19015	7.71957	4.12853	4.11022	3.65794	4.41464	4.1786	4.51887	-0.110652	0.229558	-0.619195	0.113957	0.298918	0.20973	-0.286108	-0.0683867	-0.860932	-0.166763	0.42715	0.207535	0.0552946	-0.405142	0.409462	0.066566	3
YOR342C		2	11.4271	10.8821	11.4639	7.5932	7.18046	7.76023	12.1581	11.3697	12.2064	7.80495	7.19015	7.71957	3.83389	3.70159	3.7037	4.41464	4.1786	4.51887	-0.731003	-0.487677	-0.742512	-0.211752	-0.00969084	0.0406561	-0.580751	-0.477014	-0.815175	-0.653731	0.143922	-0.0602621	0.145728	-0.624313	0.173238	0.0163157	3
YOL071W	EMI5	2	12.0485	11.2633	12.1449	7.67055	7.08772	7.64528	12.1581	11.3697	12.2064	7.80495	7.19015	7.71957	4.37797	4.17554	4.49966	4.41464	4.1786	4.51887	-0.109571	-0.106475	-0.0614883	-0.134404	-0.102436	-0.0742862	-0.0366666	-0.00306554	-0.0192095	-0.0925113	0.0269113	-0.103709	0.0347089	-0.0196472	0.0168048	0.913381	3
YOR343C		2	13.0164	12.6148	12.7353	7.8306	7.17393	7.80148	12.1581	11.3697	12.2064	7.80495	7.19015	7.71957	5.18576	5.44088	4.93385	4.41464	4.1786	4.51887	0.858272	1.24509	0.528893	0.0256468	-0.0162189	0.0819087	0.771125	1.26228	0.414977	0.877418	0.358482	0.0304455	0.0324829	0.816127	0.425441	0.00380276	3
YOL072W	THP1	2	10.7598	10.8559	11.0159	6.73825	6.34793	6.98076	12.1581	11.3697	12.2064	7.80495	7.19015	7.71957	4.02155	4.50795	4.03516	4.41464	4.1786	4.51887	-1.3983	-0.513847	-1.19052	-1.0667	-0.842217	-0.738816	-0.393091	0.329343	-0.483708	-1.03422	0.462475	-0.882579	0.189306	-0.182485	0.445566	0.291171	3
YNL339C	YRF1-6	2	12.1781	11.1882	12.3182	7.77816	7.12154	7.74686	12.1581	11.3697	12.2064	7.80495	7.19015	7.71957	4.39993	4.06665	4.57138	4.41464	4.1786	4.51887	0.0199981	-0.181537	0.11181	-0.0267924	-0.0686116	0.0272938	-0.014709	-0.111953	0.0525083	-0.0165764	0.150054	-0.0227034	0.0312267	-0.0247178	0.082686	0.888228	3
YOR032C	HMS1	2	11.971	10.7599	12.2619	7.98034	7.19428	7.75439	12.1581	11.3697	12.2064	7.80495	7.19015	7.71957	3.99063	3.56563	4.50754	4.41464	4.1786	4.51887	-0.187126	-0.609815	0.0554935	0.175384	0.00412892	0.0348164	-0.42401	-0.612972	-0.0113303	-0.247149	0.336691	0.0714432	0.0811569	-0.349437	0.307675	0.0934175	3
YNL336W	COS1	2	12.0995	11.0443	12.2519	7.81981	7.04426	7.80697	12.1581	11.3697	12.2064	7.80495	7.19015	7.71957	4.27972	4.00006	4.44493	4.41464	4.1786	4.51887	-0.0585578	-0.32541	0.0454606	0.0148574	-0.145896	0.0873941	-0.134915	-0.178541	-0.0739409	-0.112836	0.1913	-0.0145481	0.0418791	-0.129132	0.0525395	0.436364	3
YNL335W	DDI3	2	12.136	11.2739	12.318	7.6736	7.07786	7.65648	12.1581	11.3697	12.2064	7.80495	7.19015	7.71957	4.4624	4.19606	4.66155	4.41464	4.1786	4.51887	-0.0220933	-0.0958064	0.111597	-0.131358	-0.112292	-0.0630869	0.0477648	0.017458	0.142676	-0.00210104	0.105137	-0.102245	0.0394161	0.0692996	0.0653276	0.672389	3
YOR035C	SHE4	2	13.4047	13.4603	0	9.31582	8.54507	0	12.1581	11.3697	0	7.80495	7.19015	0	4.08884	4.91524	0	4.41464	4.1786	0	1.24657	2.09058	0	1.51087	1.35491	0	-0.325798	0.736638	0	1.66858	0.596805	1.43289	0.110276	0.20542	0.751256	0.294315	2
YNL334C	SNO2	2	11.6624	10.5959	12.2434	7.65562	7.15375	7.79467	12.1581	11.3697	12.2064	7.80495	7.19015	7.71957	4.00676	3.44216	4.44875	4.41464	4.1786	4.51887	-0.49571	-0.773824	0.0369789	-0.149338	-0.0364065	0.0750972	-0.407872	-0.736445	-0.0701258	-0.410852	0.412009	-0.0368825	0.129578	-0.404814	0.33317	0.0675555	3
YOR036W	PEP12	2	12.0293	11.104	12.2046	7.59874	7.02205	7.54219	12.1581	11.3697	12.2064	7.80495	7.19015	7.71957	4.43056	4.08197	4.66245	4.41464	4.1786	4.51887	-0.128798	-0.26571	-0.00179277	-0.206217	-0.168104	-0.177382	0.01592	-0.0966328	0.143582	-0.1321	0.131989	-0.183901	0.0166478	0.0209565	0.120187	0.900787	3
YOR037W	CYC2	2	12.3012	11.4182	12.4245	7.76327	7.25751	7.66525	12.1581	11.3697	12.2064	7.80495	7.19015	7.71957	4.53793	4.16072	4.75928	4.41464	4.1786	4.51887	0.1431	0.0485004	0.218102	-0.041689	0.0673614	-0.0543188	0.123289	-0.0178884	0.240413	0.136567	0.0849892	-0.00954877	0.00729181	0.115271	0.129337	0.479485	3
YNL332W	THI12	2	11.3643	10.9801	9.98388	7.93683	7.34716	8.07647	12.1581	11.3697	12.2064	7.80495	7.19015	7.71957	3.42744	3.6329	1.90741	4.41464	4.1786	4.51887	-0.793825	-0.389675	-2.22256	0.131875	0.157004	0.356894	-0.987199	-0.545706	-2.61146	-1.13535	0.962989	0.215258	0.129915	-1.38146	1.08785	3.47659e-05	3
YOR038C	HIR2	2	12.3986	11.7456	12.6171	7.77316	7.24762	7.62129	12.1581	11.3697	12.2064	7.80495	7.19015	7.71957	4.62547	4.49794	4.99578	4.41464	4.1786	4.51887	0.240541	0.375829	0.41063	-0.0317947	0.0574701	-0.0982831	0.210836	0.319332	0.476905	0.342333	0.0898557	-0.0242026	0.0383871	0.335691	0.133787	0.100662	3
YNL330C	RPD3	2	12.3943	11.0732	12.2954	7.82978	7.37154	7.68558	12.1581	11.3697	12.2064	7.80495	7.19015	7.71957	4.56451	3.70169	4.60983	4.41464	4.1786	4.51887	0.236193	-0.296495	0.0889756	0.024825	0.18139	-0.0339894	0.149869	-0.476913	0.0909575	0.00955788	0.275081	0.0574085	0.0339565	-0.0786954	0.346122	0.628234	3
YOR039W	CKB2	2	12.3857	11.7509	12.4952	7.85562	7.37885	7.81566	12.1581	11.3697	12.2064	7.80495	7.19015	7.71957	4.53007	4.37205	4.67959	4.41464	4.1786	4.51887	0.227605	0.381173	0.288812	0.0506678	0.1887	0.0960857	0.115438	0.193446	0.160719	0.299197	0.0773091	0.111818	0.026222	0.156534	0.0391719	0.353244	3
YNL329C	PEX6	2	13.7692	13.6133	13.5663	7.79914	7.10558	7.60006	12.1581	11.3697	12.2064	7.80495	7.19015	7.71957	5.97005	6.50773	5.96619	4.41464	4.1786	4.51887	1.6111	2.24358	1.35982	-0.00580976	-0.0845698	-0.119512	1.55541	2.32912	1.44732	1.73817	0.455377	-0.069964	0.0656462	1.77729	0.480951	8.97014e-07	3
YOR040W	GLO4	2	12.2561	11.3665	12.1999	7.83116	7.25788	7.68835	12.1581	11.3697	12.2064	7.80495	7.19015	7.71957	4.42498	4.10861	4.51159	4.41464	4.1786	4.51887	0.0980493	-0.00324012	-0.00650059	0.0262054	0.0677254	-0.0312235	0.0103444	-0.0699929	-0.00728459	0.0294362	0.059443	0.0209024	0.0331566	-0.022311	0.042224	0.900787	3
YNL328C	MDJ2	2	11.5314	10.9692	11.8157	7.95122	7.18795	7.81664	12.1581	11.3697	12.2064	7.80495	7.19015	7.71957	3.58022	3.78121	3.99907	4.41464	4.1786	4.51887	-0.626653	-0.400566	-0.390718	0.146265	-0.00220334	0.0970727	-0.834417	-0.39739	-0.519798	-0.472646	0.133465	0.080378	0.028401	-0.583868	0.225449	0.0215852	3
YOR041C		2	13.0496	12.3947	12.9573	7.76648	7.16633	7.71495	12.1581	11.3697	12.2064	7.80495	7.19015	7.71957	5.28316	5.22834	5.24231	4.41464	4.1786	4.51887	0.891546	1.02494	0.750826	-0.0384774	-0.0238251	-0.00461934	0.868524	1.04974	0.723438	0.889103	0.137072	-0.0223073	0.0195479	0.880566	0.163482	0.00226104	3
YNL327W	EGT2	2	14.9109	14.5771	14.5564	9.00955	8.22905	8.84096	12.1581	11.3697	12.2064	7.80495	7.19015	7.71957	5.90135	6.34806	5.71544	4.41464	4.1786	4.51887	2.75282	3.20738	2.34996	1.2046	1.0389	1.12139	1.48672	2.16946	1.19657	2.77005	0.428969	1.12163	0.0480426	1.61758	0.499472	4.03471e-06	3
YOR042W	CUE5	2	13.0319	12.3911	12.9326	7.77219	7.23657	7.72565	12.1581	11.3697	12.2064	7.80495	7.19015	7.71957	5.25968	5.15452	5.20692	4.41464	4.1786	4.51887	0.873781	1.02136	0.726135	-0.0327632	0.0464153	0.00608231	0.845045	0.975919	0.688045	0.873759	0.147613	0.00657813	0.0224275	0.836336	0.144134	0.00324388	3
YOR043W	WHI2	2	10.513	11.1979	10.8093	8.2554	7.57173	8.04824	12.1581	11.3697	12.2064	7.80495	7.19015	7.71957	2.25757	3.62622	2.7611	4.41464	4.1786	4.51887	-1.64512	-0.171779	-1.3971	0.450445	0.381579	0.328665	-2.15706	-0.552385	-1.75777	-1.07133	0.788844	0.386896	0.0703095	-1.48907	0.835403	1.33572e-05	3
YOR344C	TYE7	2	12.1527	11.4272	11.3406	7.78054	7.41702	7.72142	12.1581	11.3697	12.2064	7.80495	7.19015	7.71957	4.37221	4.01017	3.61915	4.41464	4.1786	4.51887	-0.00534563	0.0574577	-0.865865	-0.024416	0.226864	0.00185278	-0.0424291	-0.168433	-0.899725	-0.271251	0.515907	0.0681002	0.0151663	-0.370196	0.462893	0.081788	3
YOL075C		2	11.3536	10.7336	11.9111	7.82493	7.10677	7.61418	12.1581	11.3697	12.2064	7.80495	7.19015	7.71957	3.5287	3.62685	4.29696	4.41464	4.1786	4.51887	-0.804453	-0.636104	-0.2953	0.0199784	-0.0833819	-0.105394	-0.885931	-0.55175	-0.221913	-0.578619	0.259399	-0.056266	0.0723841	-0.553198	0.332012	0.0264591	3
YOR346W	REV1	2	11.0378	11.3205	11.5382	8.06201	7.5644	7.86404	12.1581	11.3697	12.2064	7.80495	7.19015	7.71957	2.97578	3.75614	3.67411	4.41464	4.1786	4.51887	-1.1203	-0.049182	-0.668283	0.257051	0.37425	0.144471	-1.43885	-0.422459	-0.844762	-0.612589	0.537727	0.258591	0.064998	-0.902024	0.51061	0.0019236	3
YOL076W	MDM20	2	13.0551	12.9281	12.717	9.09789	8.63314	9.05116	12.1581	11.3697	12.2064	7.80495	7.19015	7.71957	3.95724	4.29494	3.6658	4.41464	4.1786	4.51887	0.897039	1.55835	0.510531	1.29294	1.44299	1.33159	-0.457399	0.116336	-0.853069	0.988642	0.529884	1.35584	0.0223163	-0.398044	0.48742	0.0695763	3
YOR347C	PYK2	2	11.8593	10.8797	0	7.95045	7.2703	0	12.1581	11.3697	0	7.80495	7.19015	0	3.90884	3.60937	0	4.41464	4.1786	0	-0.298792	-0.490056	0	0.145501	0.0801513	0	-0.505792	-0.569235	0	-0.394424	0.135244	0.112826	0.0462089	-0.537513	0.0448609	0.0549527	2
YOR348C	PUT4	2	12.2459	11.3418	12.2324	7.77374	7.1007	7.65482	12.1581	11.3697	12.2064	7.80495	7.19015	7.71957	4.47219	4.24113	4.57753	4.41464	4.1786	4.51887	0.0878408	-0.0278979	0.0259169	-0.0312157	-0.0894485	-0.0647536	0.0575571	0.0625232	0.0586631	0.0286199	0.0579167	-0.0618059	0.0193631	0.0595811	0.00260726	0.718166	3
YOL080C	REX4	2	11.6767	10.0694	11.5935	7.76986	7.08617	7.72426	12.1581	11.3697	12.2064	7.80495	7.19015	7.71957	3.90684	2.98325	3.86924	4.41464	4.1786	4.51887	-0.481391	-1.3003	-0.612938	-0.035097	-0.10398	0.00468956	-0.507794	-1.19535	-0.649635	-0.798211	0.439772	-0.0447956	0.0229708	-0.78426	0.363011	0.00491206	3
YOR349W	CIN1	2	12.4606	10.739	12.612	7.79568	7.14003	7.89491	12.1581	11.3697	12.2064	7.80495	7.19015	7.71957	4.66491	3.59893	4.71713	4.41464	4.1786	4.51887	0.302498	-0.630774	0.405607	-0.00927083	-0.0501227	0.175341	0.250269	-0.579679	0.198259	0.0257769	0.570922	0.038649	0.106586	-0.0437169	0.464885	0.789453	3
YOL081W	IRA2	2	13.2491	12.4485	13.2284	8.34721	7.65282	8.09131	12.1581	11.3697	12.2064	7.80495	7.19015	7.71957	4.90189	4.79564	5.13711	4.41464	4.1786	4.51887	1.09101	1.07874	1.02199	0.542256	0.462672	0.37174	0.487249	0.617039	0.618241	1.06391	0.03682	0.458889	0.0984478	0.574177	0.0752836	0.0231152	3
YOR350C	MNE1	2	12.6866	11.7396	12.9596	7.85431	7.19645	7.75545	12.1581	11.3697	12.2064	7.80495	7.19015	7.71957	4.83233	4.54311	5.2042	4.41464	4.1786	4.51887	0.528553	0.369826	0.753209	0.0493604	0.00629354	0.0358765	0.417694	0.364505	0.685325	0.550529	0.192634	0.0305101	0.00778497	0.489174	0.17194	0.0403408	3
YOL082W	ATG19	2	12.2319	10.8834	12.2311	7.72981	7.20705	7.66397	12.1581	11.3697	12.2064	7.80495	7.19015	7.71957	4.50213	3.67638	4.56715	4.41464	4.1786	4.51887	0.0738491	-0.486301	0.0246872	-0.075141	0.0168961	-0.0555994	0.0874907	-0.502225	0.0482792	-0.129255	0.310187	-0.0379481	0.0112823	-0.122152	0.329736	0.461835	3
YOR351C	MEK1	2	11.8227	10.7397	12.1066	7.78401	7.07521	7.70042	12.1581	11.3697	12.2064	7.80495	7.19015	7.71957	4.03865	3.66447	4.40618	4.41464	4.1786	4.51887	-0.335431	-0.630048	-0.099835	-0.0209482	-0.114946	-0.0191513	-0.375982	-0.51413	-0.112691	-0.355105	0.265653	-0.0516818	0.00103746	-0.334268	0.203944	0.102187	3
YOL083W		2	11.4173	10.9454	11.9071	7.95248	7.19021	7.80027	12.1581	11.3697	12.2064	7.80495	7.19015	7.71957	3.46479	3.75522	4.1068	4.41464	4.1786	4.51887	-0.740826	-0.424295	-0.299363	0.147521	6.27703e-05	0.080699	-0.949847	-0.423385	-0.412069	-0.488161	0.227556	0.0760944	0.0385799	-0.5951	0.307272	0.0197975	3
YOR352W		2	12.0614	11.1838	12.2155	7.71385	7.11665	7.83104	12.1581	11.3697	12.2064	7.80495	7.19015	7.71957	4.34757	4.0672	4.38445	4.41464	4.1786	4.51887	-0.0966782	-0.185883	0.00905353	-0.0911084	-0.0735055	0.111467	-0.0670693	-0.111404	-0.134421	-0.0911691	0.0975848	-0.0177155	0.116957	-0.104298	0.0342337	0.525919	3
YOR354C	MSC6	2	12.3696	11.5352	12.6068	7.80951	7.10714	7.64086	12.1581	11.3697	12.2064	7.80495	7.19015	7.71957	4.56007	4.42804	4.96593	4.41464	4.1786	4.51887	0.211493	0.16545	0.400353	0.0045558	-0.0830107	-0.0787149	0.145438	0.249434	0.44706	0.259099	0.124477	-0.0523899	0.0480764	0.280644	0.153214	0.141902	3
YOL085C		2	12.1914	11.1806	12.4685	7.748	7.12142	7.75977	12.1581	11.3697	12.2064	7.80495	7.19015	7.71957	4.44345	4.05918	4.70873	4.41464	4.1786	4.51887	0.0333504	-0.189131	0.262058	-0.0569587	-0.0687295	0.0401946	0.0288097	-0.119429	0.189856	0.0354258	0.225601	-0.0284979	0.0560915	0.0330789	0.154686	0.838409	3
YOR355W	GDS1	2	13.3774	12.4931	13.2875	8.10365	7.54276	8.03948	12.1581	11.3697	12.2064	7.80495	7.19015	7.71957	5.27373	4.95032	5.24807	4.41464	4.1786	4.51887	1.21929	1.12335	1.08111	0.298697	0.352608	0.319907	0.85909	0.771719	0.729196	1.14125	0.0708052	0.323737	0.0122453	0.786669	0.0662247	0.00481683	3
YPL274W	SAM3	2	12.1118	11.0754	12.3329	7.74773	7.19438	7.72144	12.1581	11.3697	12.2064	7.80495	7.19015	7.71957	4.36411	3.88098	4.61145	4.41464	4.1786	4.51887	-0.0462509	-0.294372	0.126449	-0.0572202	0.00422712	0.00186652	-0.0505302	-0.297626	0.0925749	-0.0713912	0.211534	-0.0170422	0.0341137	-0.0851938	0.197397	0.596279	3
YOR356W		2	11.7065	11.1304	12.2985	7.6246	7.06712	7.75187	12.1581	11.3697	12.2064	7.80495	7.19015	7.71957	4.08195	4.06331	4.54659	4.41464	4.1786	4.51887	-0.451548	-0.239304	0.0920264	-0.180356	-0.123035	0.032303	-0.332691	-0.115297	0.0277159	-0.199609	0.273953	-0.0903627	0.122779	-0.140091	0.181478	0.396591	3
YPL273W	SAM4	2	12.1445	11.5802	12.3321	7.67383	7.41004	7.74424	12.1581	11.3697	12.2064	7.80495	7.19015	7.71957	4.47067	4.17014	4.58783	4.41464	4.1786	4.51887	-0.0135978	0.210449	0.125636	-0.131128	0.219885	0.0246729	0.056031	-0.00846284	0.0689555	0.107496	0.11312	0.0378097	0.0899519	0.0388412	0.0414731	0.813807	3
YOR357C	SNX3	2	13.5107	13.2944	13.404	7.87324	7.2527	7.79191	12.1581	11.3697	12.2064	7.80495	7.19015	7.71957	5.63744	6.0417	5.61208	4.41464	4.1786	4.51887	1.35259	1.92467	1.19756	0.0682892	0.0625469	0.0723427	1.2228	1.86309	1.09321	1.4916	0.38297	0.0677263	0.00234026	1.39303	0.412207	3.11542e-05	3
YPL272C		2	12.183	11.1157	12.5388	7.78974	7.2093	7.65388	12.1581	11.3697	12.2064	7.80495	7.19015	7.71957	4.39323	3.90641	4.88496	4.41464	4.1786	4.51887	0.0248714	-0.254026	0.33241	-0.0152169	0.0191449	-0.0656907	-0.0214112	-0.272199	0.366094	0.0344185	0.293335	-0.0205875	0.0291411	0.0241613	0.321577	0.888228	3
YNL324W		2	12.7219	11.8718	12.8418	7.83337	7.25736	7.61975	12.1581	11.3697	12.2064	7.80495	7.19015	7.71957	4.88856	4.61442	5.2221	4.41464	4.1786	4.51887	0.563845	0.502049	0.635412	0.028418	0.0672034	-0.0998197	0.473927	0.435818	0.703225	0.567102	0.0667415	-0.00139942	0.0740381	0.537656	0.144647	0.0292328	3
YOR044W	IRC23	2	11.8941	10.8296	12.2575	7.75938	7.23842	7.66222	12.1581	11.3697	12.2064	7.80495	7.19015	7.71957	4.13474	3.59116	4.59528	4.41464	4.1786	4.51887	-0.263974	-0.540151	0.0510644	-0.0455746	0.0482678	-0.0573541	-0.279899	-0.587447	0.0764111	-0.25102	0.295821	-0.0182203	0.0068009	-0.263645	0.332227	0.159435	3
YNL325C	FIG4	2	12.5559	11.5639	12.4715	7.88562	7.20715	7.73783	12.1581	11.3697	12.2064	7.80495	7.19015	7.71957	4.67024	4.35678	4.73362	4.41464	4.1786	4.51887	0.39777	0.194195	0.265018	0.0806645	0.0169947	0.0182633	0.255606	0.178173	0.214748	0.285661	0.103345	0.0386408	0.0360274	0.216176	0.038736	0.223393	3
YOR045W	TOM6	2	12.2299	11.3221	12.1284	7.81567	7.13822	7.71428	12.1581	11.3697	12.2064	7.80495	7.19015	7.71957	4.41426	4.18387	4.41413	4.41464	4.1786	4.51887	0.0718395	-0.0476415	-0.0780273	0.0107197	-0.0519368	-0.00529157	-0.000379653	0.00526793	-0.104743	-0.0179431	0.0792245	-0.0155029	0.00924411	-0.033285	0.061949	0.838409	3
YNL323W	LEM3	2	12.8134	12.2928	13.2085	8.9751	8.30787	8.55413	12.1581	11.3697	12.2064	7.80495	7.19015	7.71957	3.83835	3.98489	4.65439	4.41464	4.1786	4.51887	0.655358	0.923032	1.00209	1.17014	1.11772	0.834555	-0.576285	-0.193716	0.135523	0.860159	0.181714	1.04081	0.193752	-0.211492	0.356237	0.231853	3
YOR047C	STD1	2	12.0163	10.7556	12.133	7.8108	7.07845	7.73343	12.1581	11.3697	12.2064	7.80495	7.19015	7.71957	4.20546	3.67711	4.39959	4.41464	4.1786	4.51887	-0.141831	-0.614171	-0.0734105	0.00584139	-0.111707	0.0138583	-0.209171	-0.501491	-0.119276	-0.276471	0.294451	-0.030669	0.00462859	-0.276646	0.199842	0.146644	3
YNL322C	KRE1	2	12.6399	12.6814	12.2903	7.90288	7.36161	7.64536	12.1581	11.3697	12.2064	7.80495	7.19015	7.71957	4.73701	5.31978	4.64498	4.41464	4.1786	4.51887	0.481799	1.31166	0.0839103	0.0979255	0.171455	-0.07421	0.322374	1.14117	0.126113	0.625789	0.626411	0.065057	0.0993825	0.529887	0.538409	0.031217	3
YOR049C	RSB1	2	12.3911	11.2974	12.7139	7.73819	7.12118	7.76028	12.1581	11.3697	12.2064	7.80495	7.19015	7.71957	4.65286	4.17624	4.95359	4.41464	4.1786	4.51887	0.23296	-0.0723062	0.507438	-0.0667651	-0.0689681	0.0407098	0.238225	-0.00236539	0.434721	0.222697	0.290008	-0.0316745	0.0620507	0.223527	0.218913	0.211392	3
YNL321W	VNX1	2	12.5495	11.1934	12.6236	7.70473	6.94498	7.65688	12.1581	11.3697	12.2064	7.80495	7.19015	7.71957	4.8448	4.24843	4.96672	4.41464	4.1786	4.51887	0.391438	-0.176323	0.41717	-0.100228	-0.245173	-0.0626905	0.430166	0.069822	0.447853	0.210761	0.335472	-0.13603	0.0216723	0.315947	0.213334	0.113673	3
YOR050C		2	12.1895	11.0904	12.1539	7.71745	7.09275	7.6666	12.1581	11.3697	12.2064	7.80495	7.19015	7.71957	4.47203	3.99763	4.48732	4.41464	4.1786	4.51887	0.0313913	-0.279345	-0.0525141	-0.0875017	-0.0974007	-0.0529751	0.0573935	-0.180972	-0.0315465	-0.100156	0.160753	-0.0792925	0.0199339	-0.0517082	0.120455	0.75345	3
YNL320W		2	11.1188	10.6227	11.6232	7.98099	7.38559	7.75723	12.1581	11.3697	12.2064	7.80495	7.19015	7.71957	3.13781	3.23711	3.866	4.41464	4.1786	4.51887	-1.0393	-0.747031	-0.583203	0.176032	0.19544	0.037664	-1.27683	-0.941499	-0.652874	-0.789845	0.231043	0.136379	0.0798865	-0.957068	0.31227	0.00122981	3
YOR051C		2	12.9472	12.3175	12.7753	7.89248	7.40693	7.77077	12.1581	11.3697	12.2064	7.80495	7.19015	7.71957	5.05472	4.91055	5.00456	4.41464	4.1786	4.51887	0.789112	0.947747	0.568896	0.0875293	0.216776	0.0511958	0.640084	0.731944	0.485693	0.768585	0.190258	0.1185	0.0209772	0.61924	0.124442	0.0169052	3
YNL319W		2	12.0397	11.4196	0	7.84437	7.219	0	12.1581	11.3697	0	7.80495	7.19015	0	4.19531	4.20058	0	4.41464	4.1786	0	-0.118408	0.0498448	0	0.039414	0.0288451	0	-0.219322	0.0219723	0	-0.0342818	0.118973	0.0341295	0.00747337	-0.0986747	0.170621	0.599771	2
YOR052C		2	12.1847	11.7275	12.3412	7.77664	7.09713	7.61946	12.1581	11.3697	12.2064	7.80495	7.19015	7.71957	4.40803	4.63035	4.72175	4.41464	4.1786	4.51887	0.0265862	0.357757	0.134777	-0.0283114	-0.0930195	-0.100111	-0.00660187	0.451749	0.202881	0.17304	0.168869	-0.0738141	0.0414536	0.216009	0.229457	0.223393	3
YNL318C	HXT14	2	12.3747	10.9922	12.4945	7.79011	7.0634	7.60361	12.1581	11.3697	12.2064	7.80495	7.19015	7.71957	4.58464	3.92879	4.89087	4.41464	4.1786	4.51887	0.216655	-0.37754	0.288045	-0.0148482	-0.126752	-0.115956	0.170004	-0.249815	0.371994	0.0423868	0.365415	-0.0858523	0.0583748	0.0973943	0.3172	0.555329	3
YOR053W		2	12.1117	11.4303	12.6466	7.79396	7.17957	7.65317	12.1581	11.3697	12.2064	7.80495	7.19015	7.71957	4.31775	4.25075	4.99343	4.41464	4.1786	4.51887	-0.0463746	0.0605927	0.440168	-0.0109899	-0.0105844	-0.0664023	-0.0968841	0.0721498	0.474562	0.151462	0.255683	-0.0293255	0.0319923	0.149943	0.293558	0.374327	3
YNL314W	DAL82	2	11.9553	11.2529	12.0715	7.76398	7.22012	7.61773	12.1581	11.3697	12.2064	7.80495	7.19015	7.71957	4.19128	4.03275	4.45374	4.41464	4.1786	4.51887	-0.202829	-0.116855	-0.134963	-0.0409704	0.0299719	-0.101839	-0.223358	-0.145854	-0.065132	-0.151549	0.0453233	-0.0376123	0.0351422	-0.144781	0.0791183	0.389038	3
YOR054C	VHS3	2	12.171	11.4274	12.6699	7.72753	7.06522	7.60964	12.1581	11.3697	12.2064	7.80495	7.19015	7.71957	4.44348	4.36219	5.06029	4.41464	4.1786	4.51887	0.0129262	0.0576874	0.463496	-0.0774209	-0.124931	-0.109929	0.0288477	0.183591	0.541418	0.178037	0.248226	-0.104094	0.0187688	0.251286	0.262905	0.173716	3
YNL311C		2	12.9318	12.5688	13.2231	7.76722	7.02928	7.69125	12.1581	11.3697	12.2064	7.80495	7.19015	7.71957	5.16455	5.5395	5.53184	4.41464	4.1786	4.51887	0.773676	1.19905	1.01666	-0.0377375	-0.160875	-0.02832	0.749914	1.3609	1.01297	0.996462	0.213405	-0.0756443	0.00543723	1.04126	0.306472	0.000612495	3
YNL309W	STB1	2	13.0649	12.2889	12.934	7.92262	7.24471	7.92071	12.1581	11.3697	12.2064	7.80495	7.19015	7.71957	5.14228	5.04423	5.01329	4.41464	4.1786	4.51887	0.906812	0.919209	0.727563	0.117669	0.0545594	0.201139	0.727643	0.865622	0.494416	0.851194	0.107248	0.124456	0.0481918	0.695894	0.187629	0.00960706	3
YNL053W	MSG5	2	13.5008	13.1617	13.3995	7.9108	7.27023	7.79613	12.1581	11.3697	12.2064	7.80495	7.19015	7.71957	5.58996	5.89149	5.60339	4.41464	4.1786	4.51887	1.34267	1.79198	1.19309	0.10585	0.0800738	0.0765641	1.17532	1.71288	1.08452	1.44258	0.311697	0.0874959	0.0169081	1.32424	0.339622	5.72987e-05	3
YOR059C		2	12.114	11.7889	12.4793	7.79588	7.11233	7.77766	12.1581	11.3697	12.2064	7.80495	7.19015	7.71957	4.31817	4.67658	4.70161	4.41464	4.1786	4.51887	-0.0440444	0.419182	0.272839	-0.00907353	-0.0778266	0.058094	-0.0964703	0.497981	0.182737	0.215992	0.236787	-0.00960205	0.0387792	0.194749	0.297408	0.264581	3
YOR358W	HAP5	2	12.2556	13.0131	0	8.25645	7.30491	0	12.1581	11.3697	0	7.80495	7.19015	0	3.99911	5.70815	0	4.41464	4.1786	0	0.0974729	1.64333	0	0.451501	0.114755	0	-0.415527	1.52955	0	0.8704	1.09308	0.283128	0.238115	0.557009	1.37537	0.051253	2
YPL271W	ATP15	2	12.7305	13.2168	13.077	7.73917	7.18749	7.54106	12.1581	11.3697	12.2064	7.80495	7.19015	7.71957	4.99133	6.02932	5.53597	4.41464	4.1786	4.51887	0.572408	1.84708	0.870594	-0.0657868	-0.00266194	-0.178515	0.576695	1.85072	1.0171	1.0967	0.666739	-0.0823213	0.0650838	1.14817	0.647045	0.000251637	3
YPL270W	MDL2	2	12.3819	11.6377	12.3286	7.79694	7.17497	7.64039	12.1581	11.3697	12.2064	7.80495	7.19015	7.71957	4.58493	4.46268	4.68825	4.41464	4.1786	4.51887	0.223777	0.267923	0.122207	-0.00801564	-0.0151847	-0.0791777	0.170294	0.28408	0.169377	0.204636	0.0747199	-0.034126	0.0410855	0.207917	0.0659607	0.236226	3
YOR360C	PDE2	2	11.9492	10.5469	12.0857	7.94829	7.3053	7.88083	12.1581	11.3697	12.2064	7.80495	7.19015	7.71957	4.00096	3.24158	4.20485	4.41464	4.1786	4.51887	-0.208847	-0.822844	-0.120756	0.143332	0.11515	0.161262	-0.413678	-0.937021	-0.314025	-0.384149	0.382466	0.139915	0.0103522	-0.554908	0.33465	0.0264591	3
YPL269W	KAR9	2	11.4551	11.0257	11.4733	8.08559	7.38268	7.88774	12.1581	11.3697	12.2064	7.80495	7.19015	7.71957	3.36948	3.64303	3.58555	4.41464	4.1786	4.51887	-0.70302	-0.344023	-0.733153	0.280635	0.192527	0.168165	-1.04516	-0.535577	-0.933325	-0.593399	0.216491	0.213776	0.0649348	-0.838019	0.267824	0.00317984	3
YOR363C	PIP2	2	12.1719	11.1023	12.1591	7.7573	7.13083	7.70576	12.1581	11.3697	12.2064	7.80495	7.19015	7.71957	4.41464	3.97144	4.45335	4.41464	4.1786	4.51887	0.0138494	-0.267462	-0.0473213	-0.0476501	-0.0593253	-0.0138124	0	-0.207164	-0.0655163	-0.100311	0.147953	-0.0402626	0.0195362	-0.0908934	0.105888	0.575561	3
YPL267W	ACM1	2	11.9158	11.6264	11.6943	8.17577	7.19184	7.99449	12.1581	11.3697	12.2064	7.80495	7.19015	7.71957	3.74006	4.43461	3.69981	4.41464	4.1786	4.51887	-0.242257	0.25672	-0.512137	0.37082	0.00168502	0.274918	-0.674576	0.256008	-0.819062	-0.165891	0.390076	0.215807	0.0553692	-0.412544	0.583472	0.0636778	3
YOR365C		2	12.1758	11.2287	12.0379	7.76861	7.08172	7.64813	12.1581	11.3697	12.2064	7.80495	7.19015	7.71957	4.40718	4.14695	4.38982	4.41464	4.1786	4.51887	0.0176978	-0.141057	-0.16849	-0.0363425	-0.10843	-0.0714422	-0.00745912	-0.0316547	-0.129055	-0.0972831	0.100517	-0.0720715	0.0202648	-0.0560564	0.0643661	0.729842	3
YPL265W	DIP5	2	12.5457	11.3647	12.3779	7.86118	7.1395	7.73258	12.1581	11.3697	12.2064	7.80495	7.19015	7.71957	4.68451	4.22521	4.64531	4.41464	4.1786	4.51887	0.3876	-0.00501226	0.171463	0.0562231	-0.0506478	0.0130135	0.269877	0.0466082	0.126442	0.184683	0.19664	0.00619628	0.0249471	0.147642	0.113134	0.374327	3
YOR367W	SCP1	2	12.265	11.2614	12.6401	7.82637	7.2491	7.76818	12.1581	11.3697	12.2064	7.80495	7.19015	7.71957	4.43867	4.0123	4.87191	4.41464	4.1786	4.51887	0.106945	-0.108331	0.433655	0.0214137	0.0589505	0.048605	0.0240319	-0.166309	0.353042	0.14409	0.272895	0.0429897	0.0156989	0.070255	0.262743	0.661192	3
YPL264C		2	11.6836	11.2306	12.1405	7.91626	7.0849	7.71035	12.1581	11.3697	12.2064	7.80495	7.19015	7.71957	3.76738	4.14571	4.43013	4.41464	4.1786	4.51887	-0.474447	-0.139127	-0.0659541	0.11131	-0.105256	-0.00922141	-0.647257	-0.0328981	-0.0887401	-0.226509	0.217815	-0.00105581	0.0695888	-0.256298	0.339729	0.167813	3
YOR368W	RAD17	2	12.0276	10.9482	12.3366	7.81471	7.11995	7.6606	12.1581	11.3697	12.2064	7.80495	7.19015	7.71957	4.21288	3.82825	4.67599	4.41464	4.1786	4.51887	-0.130497	-0.421532	0.130156	0.00975968	-0.0702009	-0.058974	-0.201756	-0.350358	0.157123	-0.140624	0.275984	-0.0398051	0.0396834	-0.131664	0.2609	0.428141	3
YPL263C	KEL3	2	12.0999	10.8366	12.3138	7.80627	7.09736	7.74838	12.1581	11.3697	12.2064	7.80495	7.19015	7.71957	4.29367	3.73925	4.56544	4.41464	4.1786	4.51887	-0.0581556	-0.533114	0.10739	0.00131304	-0.0927879	0.0288096	-0.120968	-0.439353	0.0465732	-0.161293	0.332474	-0.0208884	0.0158752	-0.171249	0.246834	0.314527	3
YOR371C	GPB1	2	11.5346	11.1351	12.0823	7.88936	7.19515	7.83419	12.1581	11.3697	12.2064	7.80495	7.19015	7.71957	3.64524	3.93999	4.24811	4.41464	4.1786	4.51887	-0.623484	-0.234598	-0.124131	0.0844091	0.00499363	0.11462	-0.769392	-0.238619	-0.270759	-0.327404	0.262294	0.0680077	0.0174425	-0.426257	0.297598	0.0591177	3
YPL262W	FUM1	2	13.0126	12.9567	13.2812	7.79803	7.23003	7.88832	12.1581	11.3697	12.2064	7.80495	7.19015	7.71957	5.21455	5.72669	5.39289	4.41464	4.1786	4.51887	0.854491	1.58699	1.07477	-0.00692217	0.0398807	0.168745	0.799914	1.54808	0.874015	1.17208	0.375822	0.0672347	0.101422	1.074	0.412234	0.000468526	3
YOR374W	ALD4	2	12.037	11.2522	12.2681	7.81244	7.14114	7.77842	12.1581	11.3697	12.2064	7.80495	7.19015	7.71957	4.2246	4.11101	4.48972	4.41464	4.1786	4.51887	-0.121054	-0.117575	0.0617086	0.00748362	-0.0490081	0.0588484	-0.190037	-0.0675944	-0.0291472	-0.0589734	0.104528	0.00577462	0.0296554	-0.0955928	0.0840197	0.555329	3
YPL260W		2	11.793	11.2225	12.2421	7.78078	7.31341	7.75499	12.1581	11.3697	12.2064	7.80495	7.19015	7.71957	4.01219	3.9091	4.48709	4.41464	4.1786	4.51887	-0.36512	-0.147211	0.0356455	-0.0241741	0.123263	0.0354194	-0.402446	-0.269501	-0.0317814	-0.158895	0.200638	0.044836	0.0344063	-0.234576	0.187784	0.1966	3
YOR375C	GDH1	2	13.9763	13.724	13.7566	8.09866	7.35519	7.89489	12.1581	11.3697	12.2064	7.80495	7.19015	7.71957	5.87768	6.36877	5.86176	4.41464	4.1786	4.51887	1.81825	2.35423	1.55021	0.293707	0.165036	0.175321	1.46304	2.19017	1.34289	1.90756	0.409383	0.211355	0.0683501	1.66537	0.458447	2.57831e-06	3
YPL261C		2	11.3877	10.7621	12.2042	7.77597	7.30854	7.77306	12.1581	11.3697	12.2064	7.80495	7.19015	7.71957	3.61178	3.45353	4.43113	4.41464	4.1786	4.51887	-0.770346	-0.607656	-0.00223865	-0.0289857	0.118391	0.0534913	-0.80286	-0.725074	-0.0877374	-0.46008	0.404761	0.0476322	0.0476181	-0.538557	0.392354	0.0292328	3
YOR376W		2	11.8602	0	12.7479	7.84014	0	7.90392	12.1581	0	12.2064	7.80495	0	7.71957	4.02005	0	4.84395	4.41464	0	4.51887	-0.297902	0	0.541441	0.0351868	0	0.184352	-0.394589	0	0.325081	0.121769	0.593505	0.109769	0.105476	-0.0347537	0.508884	0.861201	2
YPL259C	APM1	2	13.3846	13.04	12.9725	7.93436	7.32335	7.89469	12.1581	11.3697	12.2064	7.80495	7.19015	7.71957	5.45027	5.71668	5.07781	4.41464	4.1786	4.51887	1.22654	1.6703	0.766069	0.129407	0.133197	0.175119	1.03564	1.53808	0.558943	1.22097	0.452141	0.145908	0.0263915	1.04422	0.489623	0.000600016	3
YOR377W	ATF1	2	11.922	11.6052	12.5969	7.73611	7.18716	7.75289	12.1581	11.3697	12.2064	7.80495	7.19015	7.71957	4.18586	4.41804	4.84398	4.41464	4.1786	4.51887	-0.236127	0.235478	0.390431	-0.0688461	-0.00298838	0.0333153	-0.228781	0.239439	0.325109	0.129927	0.326343	-0.0128397	0.0589829	0.111922	0.29815	0.497665	3
YPL258C	THI21	2	11.718	11.0772	12.3811	7.85562	7.3018	7.78335	12.1581	11.3697	12.2064	7.80495	7.19015	7.71957	3.86239	3.77535	4.59773	4.41464	4.1786	4.51887	-0.440073	-0.292576	0.174642	0.0506686	0.111652	0.063777	-0.552241	-0.403255	0.0788573	-0.186002	0.320916	0.0753659	0.00756813	-0.292213	0.329878	0.133	3
YNL305C		2	11.4985	10.9645	0	7.79582	7.43814	0	12.1581	11.3697	0	7.80495	7.19015	0	3.70272	3.52634	0	4.41464	4.1786	0	-0.659551	-0.405246	0	-0.00913444	0.247992	0	-0.711916	-0.652265	0	-0.532398	0.179821	0.119429	0.181816	-0.68209	0.0421794	0.0303609	2
YOR061W	CKA2	2	13.6016	13.4262	13.0763	8.41069	7.58891	8.21066	12.1581	11.3697	12.2064	7.80495	7.19015	7.71957	5.19093	5.83725	4.86563	4.41464	4.1786	4.51887	1.44352	2.05643	0.869855	0.605732	0.398755	0.491086	0.776291	1.65865	0.346762	1.4566	0.593396	0.498524	0.0661909	0.927234	0.668842	0.00157039	3
YNL304W	YPT11	2	12.2722	13.0856	12.6267	7.74236	7.34575	7.78354	12.1581	11.3697	12.2064	7.80495	7.19015	7.71957	4.52983	5.73982	4.8432	4.41464	4.1786	4.51887	0.114105	1.71585	0.420303	-0.0625927	0.155602	0.0639664	0.115198	1.56122	0.324329	0.750085	0.850271	0.0523251	0.0730689	0.666915	0.781516	0.0120001	3
YOR062C		2	12.2102	11.4415	12.2877	7.76034	7.44466	7.73779	12.1581	11.3697	12.2064	7.80495	7.19015	7.71957	4.44983	3.99682	4.54995	4.41464	4.1786	4.51887	0.0520743	0.071755	0.0813116	-0.0446186	0.254511	0.018222	0.0351935	-0.181784	0.0310821	0.0683803	0.0149079	0.0760383	0.036281	-0.0385027	0.124102	0.813807	3
YNL303W		2	12.5062	11.7413	13.0936	7.86831	7.19015	7.88404	12.1581	11.3697	12.2064	7.80495	7.19015	7.71957	4.63792	4.55118	5.20955	4.41464	4.1786	4.51887	0.348146	0.371606	0.887155	0.0633582	0	0.164469	0.223288	0.372579	0.690678	0.535635	0.30465	0.0759424	0.0583764	0.428848	0.238722	0.0582418	3
YOR064C	YNG1	2	11.7347	10.8335	11.7321	7.69347	7.00831	7.60197	12.1581	11.3697	12.2064	7.80495	7.19015	7.71957	4.04125	3.8252	4.1301	4.41464	4.1786	4.51887	-0.423366	-0.536224	-0.47436	-0.111482	-0.181843	-0.1176	-0.373384	-0.353409	-0.388768	-0.477983	0.0565164	-0.136975	0.00353233	-0.371853	0.017729	0.081788	3
YNL302C	RPS19B	2	10.5376	10.7508	0	7.76401	6.90648	0	12.1581	11.3697	0	7.80495	7.19015	0	2.77357	3.84434	0	4.41464	4.1786	0	-1.62051	-0.618905	0	-0.0409407	-0.28367	0	-1.64107	-0.334262	0	-1.11971	0.708242	-0.162305	0.171636	-0.987666	0.924053	0.00658335	2
YOR065W	CYT1	2	12.7867	11.9236	12.6908	7.83502	7.19168	7.463	12.1581	11.3697	12.2064	7.80495	7.19015	7.71957	4.9517	4.73191	5.22785	4.41464	4.1786	4.51887	0.628626	0.553871	0.484412	0.0300668	0.00153305	-0.256573	0.53706	0.55331	0.708978	0.555636	0.0721231	-0.074991	0.165491	0.599783	0.0949141	0.019456	3
YNL301C	RPL18B	2	10.365	10.676	10.0258	8.08157	7.42716	7.98455	12.1581	11.3697	12.2064	7.80495	7.19015	7.71957	2.28342	3.24882	2.04128	4.41464	4.1786	4.51887	-1.7931	-0.693745	-2.1806	0.276619	0.237011	0.264984	-2.13122	-0.929783	-2.47759	-1.55582	0.771307	0.259538	0.00671756	-1.8462	0.812316	4.52594e-07	3
YOR066W	MSA1	2	12.1232	12.0616	12.3677	7.87892	7.22594	7.66817	12.1581	11.3697	12.2064	7.80495	7.19015	7.71957	4.24424	4.83567	4.69956	4.41464	4.1786	4.51887	-0.0349298	0.691884	0.161294	0.0739696	0.0357916	-0.0514048	-0.170399	0.657065	0.180691	0.272749	0.376007	0.0194521	0.0723849	0.222452	0.41531	0.215303	3
YNL299W	TRF5	2	11.8703	11.3713	11.9639	7.78506	7.46907	7.76059	12.1581	11.3697	12.2064	7.80495	7.19015	7.71957	4.08522	3.9022	4.2033	4.41464	4.1786	4.51887	-0.287803	0.0015447	-0.242544	-0.0198896	0.278921	0.041021	-0.329413	-0.276404	-0.315573	-0.176268	0.155644	0.100017	0.0351667	-0.30713	0.027495	0.120948	3
YOR067C	ALG8	2	13.622	13.3969	13.3646	7.99006	7.29715	7.72037	12.1581	11.3697	12.2064	7.80495	7.19015	7.71957	5.63193	6.09972	5.64422	4.41464	4.1786	4.51887	1.4639	2.02714	1.15816	0.18511	0.106999	0.000798742	1.21729	1.92112	1.12535	1.54973	0.440805	0.0976359	0.106412	1.42125	0.435328	2.44401e-05	3
YNL298W	CLA4	2	12.7718	12.3818	0	9.03303	8.67771	0	12.1581	11.3697	0	7.80495	7.19015	0	3.73874	3.7041	0	4.41464	4.1786	0	0.613678	1.01208	0	1.22808	1.48755	0	-0.675898	-0.474505	0	0.812877	0.281709	1.35782	0.183477	-0.575201	0.142406	0.0472897	2
YOR068C	VAM10	2	12.2023	12.2314	11.5817	8.29638	7.59363	8.15526	12.1581	11.3697	12.2064	7.80495	7.19015	7.71957	3.90593	4.6378	3.42647	4.41464	4.1786	4.51887	0.0442155	0.8617	-0.624701	0.491425	0.403474	0.435689	-0.508709	0.459199	-1.0924	0.0937381	0.744437	0.443529	0.0321796	-0.380636	0.783687	0.0771181	3
YNL086W		2	12.6289	11.9025	12.5422	7.95202	7.31582	7.81681	12.1581	11.3697	12.2064	7.80495	7.19015	7.71957	4.67692	4.58673	4.72539	4.41464	4.1786	4.51887	0.470849	0.532819	0.335767	0.147062	0.125668	0.0972436	0.262288	0.408124	0.206516	0.446478	0.100761	0.123324	0.0287627	0.292309	0.104103	0.133	3
YNL297C	MON2	2	11.9605	11.3145	12.0549	8.24688	7.57306	7.89103	12.1581	11.3697	12.2064	7.80495	7.19015	7.71957	3.71359	3.74146	4.16382	4.41464	4.1786	4.51887	-0.197622	-0.0552022	-0.15158	0.441922	0.38291	0.17146	-0.701044	-0.43714	-0.355048	-0.134802	0.0726774	0.332097	0.156152	-0.497744	0.180784	0.0378713	3
YOR070C	GYP1	2	13.5322	13.403	13.2278	7.94791	7.20023	7.71746	12.1581	11.3697	12.2064	7.80495	7.19015	7.71957	5.58432	6.20276	5.51038	4.41464	4.1786	4.51887	1.37413	2.03326	1.0214	0.142952	0.0100739	-0.00211299	1.16968	2.02416	0.991507	1.47627	0.513603	0.0503043	0.0837533	1.39512	0.552004	3.04767e-05	3
YNL295W		2	12.3438	12.0925	13.21	7.87721	7.22666	7.74881	12.1581	11.3697	12.2064	7.80495	7.19015	7.71957	4.46656	4.8658	5.46118	4.41464	4.1786	4.51887	0.185674	0.722733	1.00355	0.0722526	0.0365086	0.0292413	0.0519219	0.687197	0.942306	0.63732	0.415576	0.0460008	0.0248326	0.560475	0.458519	0.0251593	3
YNL294C	RIM21	2	10.371	10.2265	11.65	7.55009	6.87965	7.69711	12.1581	11.3697	12.2064	7.80495	7.19015	7.71957	2.8209	3.34687	3.95286	4.41464	4.1786	4.51887	-1.7871	-1.14321	-0.55647	-0.254867	-0.310506	-0.0224638	-1.59373	-0.83173	-0.566014	-1.16226	0.615536	-0.195946	0.134178	-0.997159	0.533457	0.00088651	3
YOR072W		2	11.1467	10.9847	11.2047	7.92622	7.44446	8.02955	12.1581	11.3697	12.2064	7.80495	7.19015	7.71957	3.22047	3.54025	3.17517	4.41464	4.1786	4.51887	-1.01141	-0.385017	-1.00171	0.121263	0.254308	0.309983	-1.19417	-0.638352	-1.3437	-0.799376	0.358878	0.228518	0.108958	-1.05874	0.371663	0.000530254	3
YNL293W	MSB3	2	11.6175	11.5859	13.0164	7.9264	7.2851	7.83433	12.1581	11.3697	12.2064	7.80495	7.19015	7.71957	3.69108	4.30085	5.18211	4.41464	4.1786	4.51887	-0.54061	0.216221	0.810006	0.121449	0.0949503	0.114757	-0.723559	0.122243	0.663241	0.161872	0.676946	0.110386	0.0038635	0.0206417	0.69896	0.900787	3
YOR073W	SGO1	2	11.9834	11.6047	12.387	7.80915	7.10499	7.71664	12.1581	11.3697	12.2064	7.80495	7.19015	7.71957	4.17424	4.49967	4.67034	4.41464	4.1786	4.51887	-0.1747	0.234941	0.180539	0.00419744	-0.0851577	-0.00293393	-0.240397	0.321071	0.151466	0.0802601	0.222471	-0.0279647	0.0041173	0.0773801	0.287972	0.639112	3
YOR378W		2	12.0049	11.7099	12.578	7.82203	7.26264	7.74533	12.1581	11.3697	12.2064	7.80495	7.19015	7.71957	4.18287	4.44725	4.83266	4.41464	4.1786	4.51887	-0.153191	0.340167	0.371554	0.0170761	0.0724887	0.0257604	-0.231767	0.268651	0.313786	0.186176	0.29432	0.0384417	0.00501392	0.11689	0.302788	0.479485	3
YPL257W		2	12.2792	11.8217	12.5489	7.8054	7.17215	7.67418	12.1581	11.3697	12.2064	7.80495	7.19015	7.71957	4.47377	4.64953	4.87471	4.41464	4.1786	4.51887	0.121077	0.451952	0.34245	0.000443082	-0.0180058	-0.0453916	0.0591342	0.470931	0.355835	0.30516	0.16856	-0.0209848	0.0264627	0.2953	0.212467	0.128819	3
YOR380W	RDR1	2	12.0345	11.4822	12.0283	7.80779	7.16419	7.61732	12.1581	11.3697	12.2064	7.80495	7.19015	7.71957	4.22671	4.31806	4.41101	4.41464	4.1786	4.51887	-0.123591	0.112519	-0.178109	0.00283176	-0.0259602	-0.102251	-0.187922	0.139452	-0.107865	-0.0630603	0.15448	-0.0417932	0.0606697	-0.0521118	0.170659	0.75345	3
YOR381W	FRE3	2	10.8235	11.1512	0	8.13636	7.22503	0	12.1581	11.3697	0	7.80495	7.19015	0	2.68715	3.92613	0	4.41464	4.1786	0	-1.33458	-0.218573	0	0.331409	0.0348763	0	-1.72749	-0.252477	0	-0.776578	0.789138	0.183143	0.20968	-0.989984	1.04299	0.00658335	2
YOR382W	FIT2	2	11.7709	11.271	12.1834	7.83727	7.18468	7.71927	12.1581	11.3697	12.2064	7.80495	7.19015	7.71957	3.93362	4.08633	4.46417	4.41464	4.1786	4.51887	-0.387195	-0.098718	-0.0230021	0.03232	-0.00546771	-0.000303478	-0.481015	-0.0922776	-0.054706	-0.169638	0.192176	0.00884961	0.0188352	-0.209333	0.236032	0.236226	3
YPL253C	VIK1	2	12.1548	11.2813	12.0744	7.74714	7.07911	7.39046	12.1581	11.3697	12.2064	7.80495	7.19015	7.71957	4.4077	4.20223	4.68391	4.41464	4.1786	4.51887	-0.00324198	-0.0883842	-0.132062	-0.05781	-0.11104	-0.329111	-0.00693141	0.0236282	0.165042	-0.0745626	0.0655127	-0.165987	0.156636	0.0605797	0.0917486	0.706579	3
YOR383C	FIT3	2	11.9148	11.4517	12.1502	7.79778	7.40549	7.4159	12.1581	11.3697	12.2064	7.80495	7.19015	7.71957	4.11705	4.04624	4.73434	4.41464	4.1786	4.51887	-0.243259	0.0820091	-0.0561963	-0.00717703	0.215342	-0.303672	-0.297582	-0.13236	0.215468	-0.0724822	0.163245	-0.0318356	0.171181	-0.0714913	0.261885	0.661192	3
YPL250C	ICY2	2	12.045	11.9117	11.7098	7.98877	7.34917	7.58519	12.1581	11.3697	12.2064	7.80495	7.19015	7.71957	4.05619	4.56255	4.12466	4.41464	4.1786	4.51887	-0.113131	0.541994	-0.496587	0.183814	0.159022	-0.134384	-0.358445	0.383945	-0.394211	-0.0225748	0.525179	0.0694839	0.183712	-0.122903	0.439308	0.453211	3
YOR384W	FRE5	2	12.076	11.1165	12.5284	7.79425	7.07198	7.72338	12.1581	11.3697	12.2064	7.80495	7.19015	7.71957	4.28178	4.04451	4.80501	4.41464	4.1786	4.51887	-0.0820535	-0.253232	0.321952	-0.0106999	-0.118168	0.00380732	-0.132853	-0.134092	0.286138	-0.00444424	0.295341	-0.0416867	0.00837575	0.0063977	0.242263	0.976703	3
YPL249C	GYP5	2	11.6653	11.096	12.3079	7.8911	7.21694	7.69403	12.1581	11.3697	12.2064	7.80495	7.19015	7.71957	3.77419	3.87907	4.61383	4.41464	4.1786	4.51887	-0.492806	-0.27372	0.101428	0.0861415	0.0267832	-0.0255392	-0.640447	-0.299531	0.0949596	-0.221699	0.300513	0.0291285	0.0644789	-0.281673	0.368028	0.141902	3
YOR385W		2	11.3417	10.895	9.67404	7.91722	7.33632	8.19021	12.1581	11.3697	12.2064	7.80495	7.19015	7.71957	3.42448	3.55864	1.48384	4.41464	4.1786	4.51887	-0.816387	-0.474774	-2.53239	0.112269	0.146164	0.470636	-0.990155	-0.619965	-3.03503	-1.27452	1.10266	0.243023	0.206903	-1.54838	1.30071	7.72851e-06	3
YPL248C	GAL4	2	11.3757	10.9129	0	7.91514	7.11014	0	12.1581	11.3697	0	7.80495	7.19015	0	3.46053	3.80271	0	4.41464	4.1786	0	-0.782424	-0.456876	0	0.110183	-0.0800089	0	-0.954107	-0.375895	0	-0.61965	0.230197	0.015087	0.134486	-0.665001	0.408858	0.0324226	2
YOR386W	PHR1	2	10.8797	10.6437	11.8642	8.10755	7.23056	7.6243	12.1581	11.3697	12.2064	7.80495	7.19015	7.71957	2.77219	3.41314	4.23986	4.41464	4.1786	4.51887	-1.27835	-0.726027	-0.34228	0.302596	0.0404116	-0.0952759	-1.64245	-0.765466	-0.279012	-0.78222	0.470559	0.0825773	0.229712	-0.895642	0.690977	0.00200304	3
YPL247C		2	11.6606	10.9326	11.8887	7.85792	7.14869	7.69192	12.1581	11.3697	12.2064	7.80495	7.19015	7.71957	3.80273	3.78387	4.19679	4.41464	4.1786	4.51887	-0.497441	-0.437171	-0.317723	0.0529655	-0.0414618	-0.0276475	-0.611906	-0.394736	-0.322083	-0.417445	0.0914686	-0.00538131	0.0465419	-0.442908	0.150797	0.0532233	3
YOL001W	PHO80	2	15.4211	0	15.1708	8.22972	0	8.05284	12.1581	0	12.2064	7.80495	0	7.71957	7.19138	0	7.11794	4.41464	0	4.51887	3.26301	0	2.96434	0.42477	0	0.333267	2.77674	0	2.59907	3.11368	0.211193	0.379018	0.0647025	2.6879	0.125636	8.67389e-08	2
YPL246C	RBD2	2	12.8941	12.42	12.7647	7.9346	7.28085	7.783	12.1581	11.3697	12.2064	7.80495	7.19015	7.71957	4.95948	5.13917	4.98174	4.41464	4.1786	4.51887	0.735987	1.05029	0.55831	0.129645	0.0907031	0.0634292	0.544842	0.960563	0.462873	0.78153	0.249133	0.0945924	0.0382297	0.656093	0.266845	0.0129107	3
YOL002C	IZH2	2	12.1161	11.8269	12.7903	7.87857	7.31329	7.73605	12.1581	11.3697	12.2064	7.80495	7.19015	7.71957	4.23755	4.51365	5.05427	4.41464	4.1786	4.51887	-0.0419718	0.457213	0.583877	0.0736157	0.123141	0.0164759	-0.177087	0.335045	0.535394	0.333039	0.330887	0.0710775	0.0329897	0.231117	0.367434	0.200174	3
YPL244C	HUT1	2	11.7955	11.4189	12.0775	7.81562	7.08582	7.73906	12.1581	11.3697	12.2064	7.80495	7.19015	7.71957	3.97992	4.33308	4.33848	4.41464	4.1786	4.51887	-0.362542	0.0491717	-0.128894	0.01067	-0.104331	0.0194906	-0.434711	0.154475	-0.180392	-0.147421	0.206481	-0.0247233	0.0050926	-0.153543	0.295509	0.360142	3
YOL004W	SIN3	2	12.9341	12.9177	12.704	7.68422	6.98581	7.61486	12.1581	11.3697	12.2064	7.80495	7.19015	7.71957	5.24989	5.93191	5.0891	4.41464	4.1786	4.51887	0.776021	1.54799	0.497526	-0.120737	-0.204344	-0.104709	0.835259	1.75331	0.570228	0.940513	0.544208	-0.143263	0.00925367	1.05293	0.62085	0.000552566	3
YPL241C	CIN2	2	11.6752	11.3693	11.8217	7.93752	7.28245	7.93258	12.1581	11.3697	12.2064	7.80495	7.19015	7.71957	3.73766	4.08686	3.88911	4.41464	4.1786	4.51887	-0.482917	-0.000418791	-0.384753	0.132561	0.0922957	0.213005	-0.676978	-0.0917418	-0.629765	-0.289363	0.255001	0.145954	0.0464441	-0.466162	0.325115	0.046401	3
YOR076C	SKI7	2	11.7656	11.0586	12.1734	8.05817	7.44494	8.04723	12.1581	11.3697	12.2064	7.80495	7.19015	7.71957	3.70742	3.61365	4.12616	4.41464	4.1786	4.51887	-0.392505	-0.311141	-0.033045	0.253213	0.254786	0.327655	-0.707217	-0.564955	-0.392708	-0.245564	0.188489	0.278551	0.0429795	-0.55496	0.157493	0.0264591	3
YNL291C	MID1	2	11.7873	11.0812	0	7.95157	7.38708	0	12.1581	11.3697	0	7.80495	7.19015	0	3.83577	3.69409	0	4.41464	4.1786	0	-0.37075	-0.288556	0	0.146616	0.196926	0	-0.578865	-0.484509	0	-0.329653	0.0581198	0.171771	0.0355743	-0.531687	0.06672	0.0566099	2
YNL289W	PCL1	2	11.4313	10.9723	11.7273	8.00956	7.38974	7.79652	12.1581	11.3697	12.2064	7.80495	7.19015	7.71957	3.42169	3.58257	3.93076	4.41464	4.1786	4.51887	-0.726833	-0.397412	-0.479161	0.204611	0.199592	0.0769441	-0.992944	-0.596032	-0.588112	-0.534469	0.171534	0.160382	0.0737084	-0.725696	0.231477	0.00765946	3
YOR079C	ATX2	2	11.3819	10.8984	11.8868	7.77791	7.18647	7.40142	12.1581	11.3697	12.2064	7.80495	7.19015	7.71957	3.60395	3.71194	4.48535	4.41464	4.1786	4.51887	-0.776231	-0.471312	-0.319661	-0.0270447	-0.00367934	-0.318147	-0.810686	-0.46666	-0.0335215	-0.522401	0.232533	-0.11629	0.168068	-0.436956	0.389433	0.0556828	3
YNL288W	CAF40	2	12.8599	12.3343	11.4935	7.85339	7.12263	7.26644	12.1581	11.3697	12.2064	7.80495	7.19015	7.71957	5.00653	5.21169	4.22711	4.41464	4.1786	4.51887	0.701831	0.964593	-0.712885	0.0484342	-0.0675232	-0.453134	0.591898	1.03309	-0.291758	0.317846	0.902256	-0.157408	0.289581	0.444409	0.674625	0.0532233	3
YOR080W	DIA2	2	13.5665	14.0598	12.2641	9.0624	8.22475	8.60988	12.1581	11.3697	12.2064	7.80495	7.19015	7.71957	4.50411	5.83507	3.65424	4.41464	4.1786	4.51887	1.40843	2.69009	0.0576862	1.25745	1.0346	0.890309	0.0894778	1.65646	-0.86463	1.3854	1.31635	1.06079	0.211969	0.293771	1.2729	0.130888	3
YNL286W	CUS2	2	11.8113	11.331	12.4718	7.84058	7.1251	7.71772	12.1581	11.3697	12.2064	7.80495	7.19015	7.71957	3.97075	4.20594	4.75404	4.41464	4.1786	4.51887	-0.346768	-0.0386853	0.265327	0.0356224	-0.0650527	-0.0018467	-0.44389	0.0273401	0.235166	-0.0400422	0.30605	-0.0104257	0.0216328	-0.0604613	0.347938	0.706579	3
YOR081C	TGL5	2	12.078	11.8293	12.2138	7.86495	7.27904	7.72677	12.1581	11.3697	12.2064	7.80495	7.19015	7.71957	4.21304	4.5503	4.48701	4.41464	4.1786	4.51887	-0.0801034	0.459605	0.00733956	0.0599981	0.0888837	0.00719501	-0.201601	0.371694	-0.0318629	0.128947	0.289677	0.0520256	0.0304859	0.0460767	0.294487	0.777378	3
YNL285W		2	11.8503	11.6109	11.9909	7.81659	7.12701	7.73541	12.1581	11.3697	12.2064	7.80495	7.19015	7.71957	4.0337	4.48387	4.25549	4.41464	4.1786	4.51887	-0.307802	0.241143	-0.215538	0.0116373	-0.0631459	0.0158402	-0.380939	0.305262	-0.263385	-0.0940654	0.293942	-0.0118895	0.00242653	-0.113021	0.366981	0.488509	3
YOR082C		2	11.4833	11.0483	11.2733	7.9022	7.23171	7.72816	12.1581	11.3697	12.2064	7.80495	7.19015	7.71957	3.58115	3.81656	3.54515	4.41464	4.1786	4.51887	-0.674747	-0.321466	-0.933125	0.0972443	0.0415539	0.00858479	-0.833491	-0.362047	-0.973717	-0.643112	0.307054	0.0491276	0.0511876	-0.723085	0.320433	0.00780659	3
YNL283C	WSC2	2	12.1354	11.5624	12.2777	7.85276	7.20721	7.5656	12.1581	11.3697	12.2064	7.80495	7.19015	7.71957	4.28264	4.35519	4.71207	4.41464	4.1786	4.51887	-0.0226963	0.192677	0.0712384	0.0478041	0.0170616	-0.15397	-0.132	0.176588	0.193201	0.0804065	0.107979	-0.0297015	0.116494	0.0792632	0.183148	0.628234	3
YOR083W	WHI5	2	10.6648	10.4922	9.55373	7.8057	7.23659	7.804	12.1581	11.3697	12.2064	7.80495	7.19015	7.71957	2.85913	3.25558	1.74973	4.41464	4.1786	4.51887	-1.49326	-0.877554	-2.65271	0.000740929	0.0464426	0.0844252	-1.5555	-0.923024	-2.76914	-1.67451	0.901348	0.0438696	0.0483151	-1.74922	0.938179	1.17067e-06	3
YNL281W	HCH1	2	11.6737	11.2393	11.4935	7.83392	7.13701	7.85397	12.1581	11.3697	12.2064	7.80495	7.19015	7.71957	3.83983	4.10228	3.63951	4.41464	4.1786	4.51887	-0.484345	-0.130441	-0.712951	0.0289634	-0.05314	0.134403	-0.574808	-0.076328	-0.879362	-0.442579	0.293493	0.0367422	0.0608757	-0.510166	0.405401	0.0349656	3
YOR084W	LPX1	2	11.8889	11.5623	0	7.86306	7.13794	0	12.1581	11.3697	0	7.80495	7.19015	0	4.02585	4.42437	0	4.41464	4.1786	0	-0.269181	0.192585	0	0.0581062	-0.0522126	0	-0.388787	0.24577	0	-0.038298	0.326518	0.00294681	0.0780072	-0.0715082	0.4487	0.705131	2
YOR085W	OST3	2	13.9832	13.6461	13.5658	8.35682	7.57924	8.00314	12.1581	11.3697	12.2064	7.80495	7.19015	7.71957	5.62633	6.06682	5.56271	4.41464	4.1786	4.51887	1.82506	2.27633	1.35941	0.551871	0.389087	0.283566	1.21169	1.88821	1.04383	1.82027	0.458479	0.408175	0.154906	1.38125	0.446996	3.47659e-05	3
YNL278W	CAF120	2	11.8818	11.4272	11.2596	8.03026	7.43951	8.09977	12.1581	11.3697	12.2064	7.80495	7.19015	7.71957	3.85151	3.98769	3.15985	4.41464	4.1786	4.51887	-0.276315	0.0574775	-0.946816	0.225308	0.249362	0.380198	-0.563123	-0.190912	-1.35902	-0.388551	0.511468	0.284956	0.0894254	-0.704352	0.596724	0.00908142	3
YOR086C	TCB1	2	11.8046	11.4588	12.188	7.86268	7.10764	7.67878	12.1581	11.3697	12.2064	7.80495	7.19015	7.71957	3.94189	4.35113	4.50917	4.41464	4.1786	4.51887	-0.35352	0.0890375	-0.0184839	0.0577243	-0.0825133	-0.0407927	-0.472744	0.172523	-0.00969869	-0.0943221	0.23082	-0.0218605	0.0568788	-0.103306	0.332662	0.525919	3
YOR087W	YVC1	2	11.7348	11.5108	12.3039	7.80712	7.15024	7.68559	12.1581	11.3697	12.2064	7.80495	7.19015	7.71957	3.92771	4.36054	4.61829	4.41464	4.1786	4.51887	-0.423259	0.141054	0.0974431	0.00216438	-0.0399095	-0.0339853	-0.486923	0.181936	0.0994209	-0.0615876	0.313975	-0.0239102	0.020871	-0.0685222	0.364687	0.672389	3
YOL006C	TOP1	2	11.0978	10.3922	0	7.93823	7.31445	0	12.1581	11.3697	0	7.80495	7.19015	0	3.15954	3.07778	0	4.41464	4.1786	0	-1.06032	-0.977506	0	0.133277	0.124294	0	-1.2551	-1.10083	0	-1.01891	0.05856	0.128786	0.00635248	-1.17796	0.109087	0.00220532	2
YPL240C	HSP82	2	11.9964	11.3883	12.3463	7.81764	7.14286	7.70613	12.1581	11.3697	12.2064	7.80495	7.19015	7.71957	4.17872	4.24548	4.64018	4.41464	4.1786	4.51887	-0.161733	0.0186112	0.139869	0.0126857	-0.0472941	-0.0134446	-0.235918	0.0668779	0.121306	-0.00108436	0.151763	-0.0160177	0.0150863	-0.0159115	0.192465	0.926003	3
YER015W	FAA2	2	11.8931	11.2991	12.2933	7.82639	7.15953	7.76003	12.1581	11.3697	12.2064	7.80495	7.19015	7.71957	4.06669	4.13961	4.53325	4.41464	4.1786	4.51887	-0.265016	-0.0705867	0.0868419	0.0214321	-0.0306216	0.040457	-0.347948	-0.0389924	0.0143774	-0.0829203	0.176253	0.0104225	0.010984	-0.124188	0.195611	0.453211	3
YOL007C	CSI2	2	11.1897	11.4047	12.2777	7.80207	7.22621	7.70644	12.1581	11.3697	12.2064	7.80495	7.19015	7.71957	3.38761	4.1785	4.57131	4.41464	4.1786	4.51887	-0.968412	0.0349781	0.0713131	-0.00288736	0.0360556	-0.0131288	-1.02702	-0.000104904	0.0524345	-0.287374	0.590076	0.00667981	0.00591292	-0.324898	0.608626	0.10857	3
YPL239W	YAR1	2	11.96	12.1289	11.841	7.75563	7.20832	7.82823	12.1581	11.3697	12.2064	7.80495	7.19015	7.71957	4.20437	4.92057	4.01282	4.41464	4.1786	4.51887	-0.19809	0.759167	-0.365385	-0.0493261	0.0181702	0.108655	-0.210264	0.741969	-0.506047	0.0652305	0.60676	0.025833	0.0912104	0.00855279	0.652148	0.964005	3
YOL008W	COQ10	2	12.8277	12.1816	12.5707	7.97742	7.23457	7.63295	12.1581	11.3697	12.2064	7.80495	7.19015	7.71957	4.8503	4.94699	4.9377	4.41464	4.1786	4.51887	0.669633	0.811824	0.364217	0.172468	0.0444145	-0.0866209	0.435665	0.768382	0.418831	0.615225	0.22871	0.0434206	0.149585	0.540959	0.197134	0.0287539	3
YPL236C		2	11.8712	11.8004	12.3892	7.86517	7.29607	7.68761	12.1581	11.3697	12.2064	7.80495	7.19015	7.71957	4.00603	4.5043	4.70154	4.41464	4.1786	4.51887	-0.286895	0.430643	0.182717	0.0602146	0.105918	-0.0319567	-0.408609	0.325697	0.182666	0.108822	0.364432	0.0447253	0.0532151	0.0332515	0.389288	0.838409	3
YOL009C	MDM12	2	11.8841	11.7115	12.4458	7.81513	7.19959	7.66152	12.1581	11.3697	12.2064	7.80495	7.19015	7.71957	4.06902	4.51187	4.78424	4.41464	4.1786	4.51887	-0.273944	0.341728	0.239319	0.0101753	0.00943711	-0.0580548	-0.345618	0.333263	0.265366	0.102368	0.329893	-0.0128141	0.0393927	0.0843371	0.373897	0.606815	3
YOL011W	PLB3	2	11.2612	11.0906	12.0757	7.97691	7.28203	7.73621	12.1581	11.3697	12.2064	7.80495	7.19015	7.71957	3.28432	3.80861	4.33944	4.41464	4.1786	4.51887	-0.896855	-0.279091	-0.130778	0.171958	0.0918796	0.0166432	-1.13031	-0.369998	-0.179429	-0.435575	0.406305	0.0934937	0.0896713	-0.559913	0.503087	0.0255863	3
YPL232W	SSO1	2	11.1587	11.0805	12.0503	8.01032	7.40458	7.85069	12.1581	11.3697	12.2064	7.80495	7.19015	7.71957	3.14841	3.67597	4.19956	4.41464	4.1786	4.51887	-0.99936	-0.289179	-0.156185	0.205368	0.214432	0.131122	-1.26623	-0.502639	-0.319314	-0.481574	0.453319	0.183641	0.042866	-0.69606	0.502215	0.00960706	3
YOL012C	HTZ1	2	12.7794	12.7592	12.0466	7.85017	7.11416	7.59293	12.1581	11.3697	12.2064	7.80495	7.19015	7.71957	4.9292	5.64506	4.4537	4.41464	4.1786	4.51887	0.621282	1.38948	-0.15981	0.0452157	-0.0759958	-0.126643	0.514567	1.46645	-0.0651744	0.616986	0.774656	-0.0524743	0.0992225	0.638615	0.773312	0.0146554	3
YPL230W	USV1	2	11.2483	11.129	12.0795	8.04788	7.40977	7.88729	12.1581	11.3697	12.2064	7.80495	7.19015	7.71957	3.20044	3.71918	4.19218	4.41464	4.1786	4.51887	-0.909773	-0.240776	-0.126967	0.242925	0.219623	0.167715	-1.2142	-0.459426	-0.326689	-0.425839	0.422945	0.210088	0.0434229	-0.666771	0.478708	0.0120001	3
YOL013C	HRD1	2	11.4939	10.9914	12.0476	7.83384	7.15694	7.71516	12.1581	11.3697	12.2064	7.80495	7.19015	7.71957	3.66002	3.83446	4.33242	4.41464	4.1786	4.51887	-0.664233	-0.378324	-0.158861	0.0288835	-0.0332089	-0.00441265	-0.754616	-0.344143	-0.186456	-0.400473	0.253413	-0.00291268	0.0192236	-0.428405	0.293303	0.0582418	3
YPL229W		2	12.1304	12.4524	0	8.07813	7.22951	0	12.1581	11.3697	0	7.80495	7.19015	0	4.05227	5.22293	0	4.41464	4.1786	0	-0.0276864	1.08271	0	0.273181	0.0393573	0	-0.362367	1.04432	0	0.527511	0.785168	0.156269	0.165338	0.340979	0.994681	0.127876	2
YOL014W		2	11.7216	11.3286	12.066	7.85705	7.18781	7.65272	12.1581	11.3697	12.2064	7.80495	7.19015	7.71957	3.86453	4.14077	4.41331	4.41464	4.1786	4.51887	-0.436517	-0.0411487	-0.140404	0.0520911	-0.00234284	-0.0668468	-0.550107	-0.0378332	-0.105564	-0.206023	0.20569	-0.00569952	0.0686688	-0.231168	0.278278	0.200174	3
YPL227C	ALG5	2	13.3674	13.4044	13.3245	8.14773	7.37461	7.85287	12.1581	11.3697	12.2064	7.80495	7.19015	7.71957	5.21972	6.02975	5.47165	4.41464	4.1786	4.51887	1.20935	2.03463	1.11808	0.342772	0.184457	0.133299	0.805083	1.85115	0.952777	1.45402	0.504889	0.220176	0.120939	1.203	0.566148	0.000158906	3
YOL015W	IRC10	2	11.7279	11.5809	12.1522	7.84884	7.22475	7.56951	12.1581	11.3697	12.2064	7.80495	7.19015	7.71957	3.87908	4.35615	4.58272	4.41464	4.1786	4.51887	-0.430175	0.211174	-0.0542065	0.043884	0.0345989	-0.150065	-0.535559	0.177547	0.0638514	-0.0910693	0.32226	-0.0238608	0.111977	-0.0980533	0.383132	0.545399	3
YPL226W	NEW1	2	13.6417	13.4209	13.4207	8.06341	7.35675	7.82218	12.1581	11.3697	12.2064	7.80495	7.19015	7.71957	5.57828	6.06415	5.59848	4.41464	4.1786	4.51887	1.4836	2.05117	1.21423	0.258456	0.166594	0.102614	1.16364	1.88555	1.07961	1.583	0.427232	0.175888	0.0899758	1.37627	0.443049	3.63213e-05	3
YOL017W	ESC8	2	11.865	11.7711	12.1745	7.88423	7.10643	7.70218	12.1581	11.3697	12.2064	7.80495	7.19015	7.71957	3.98078	4.66468	4.47236	4.41464	4.1786	4.51887	-0.293078	0.401381	-0.0318916	0.0792766	-0.0837207	-0.0173911	-0.433854	0.486074	-0.0465079	0.0254705	0.350765	-0.0072784	0.0558111	0.00190412	0.461871	1	3
YPL225W		2	10.5422	11.0689	11.726	8.04025	7.18647	7.82561	12.1581	11.3697	12.2064	7.80495	7.19015	7.71957	2.50194	3.88239	3.90037	4.41464	4.1786	4.51887	-1.6159	-0.30087	-0.480455	0.235295	-0.00368222	0.106039	-1.9127	-0.296216	-0.618501	-0.799076	0.713068	0.112551	0.0746265	-0.942471	0.855553	0.00138988	3
YOL018C	TLG2	2	13.1586	13.2426	13.3657	7.99421	7.31616	7.74397	12.1581	11.3697	12.2064	7.80495	7.19015	7.71957	5.16437	5.92648	5.62171	4.41464	4.1786	4.51887	1.00049	1.87291	1.15925	0.189256	0.126013	0.0244031	0.749734	1.74787	1.10284	1.34422	0.464693	0.113224	0.0951779	1.20015	0.506134	0.000162275	3
YPL222W	FMP40	3	11.4194	11.6972	12.3039	7.76536	7.45549	7.63157	11.1375	11.5994	12.3039	7.74816	7.51638	7.80381	3.654	4.24169	4.67236	3.37601	4.09231	4.50218	0.281873	0.0977789	0	0.0172057	-0.0608824	-0.172242	0.277985	0.149374	0.170179	0.12655	0.143122	-0.0719729	0.109378	0.199179	0.0690357	0.254715	3
YPL102C		3	11.5123	12.3983	10.8488	8.44066	8.16798	8.07937	11.1375	11.5994	12.3039	7.74816	7.51638	7.80381	3.07163	4.23035	2.76945	3.37601	4.09231	4.50218	0.374803	0.798933	-1.4551	0.692499	0.651609	0.27556	-0.304378	0.138037	-1.73273	-0.0937898	1.19785	0.539889	0.24072	-0.633023	0.977725	0.0151912	3
YPL221W	FLC1	3	11.6142	11.5734	12.467	7.83398	7.47545	7.69137	11.1375	11.5994	12.3039	7.74816	7.51638	7.80381	3.78025	4.09797	4.77568	3.37601	4.09231	4.50218	0.47674	-0.025982	0.16312	0.085823	-0.0409259	-0.112441	0.404235	0.00565701	0.273498	0.204626	0.253918	-0.0225147	0.114468	0.227797	0.203181	0.203829	3
YPL100W	ATG21	3	12.1301	13.1989	13.0474	7.85079	7.73097	7.67174	11.1375	11.5994	12.3039	7.74816	7.51638	7.80381	4.27933	5.46792	5.37569	3.37601	4.09231	4.50218	0.99263	1.59949	0.743508	0.102634	0.214594	-0.132071	0.903314	1.37561	0.873516	1.11188	0.440274	0.0617191	0.135507	1.05081	0.281676	0.000564068	3
YPL220W	RPL1A	3	10.4038	10.9636	12.4435	7.73484	7.6521	7.76604	11.1375	11.5994	12.3039	7.74816	7.51638	7.80381	2.66896	3.31152	4.67741	3.37601	4.09231	4.50218	-0.73369	-0.63578	0.139529	-0.01332	0.135724	-0.0377639	-0.707052	-0.78079	0.17523	-0.40998	0.4784	0.0282132	0.0141127	-0.437538	0.531951	0.0548522	3
YPL099C		3	11.1834	11.4939	11.6025	7.73615	7.74413	7.84505	11.1375	11.5994	12.3039	7.74816	7.51638	7.80381	3.44728	3.74981	3.75746	3.37601	4.09231	4.50218	0.0459493	-0.105461	-0.701422	-0.0120045	0.227752	0.0412377	0.0712716	-0.342501	-0.744723	-0.253645	0.395107	0.0856619	0.0307394	-0.338651	0.408011	0.0991628	3
YPL219W	PCL8	3	10.8026	11.534	12.4911	7.76009	7.47923	7.69028	11.1375	11.5994	12.3039	7.74816	7.51638	7.80381	3.04255	4.05478	4.8008	3.37601	4.09231	4.50218	-0.334848	-0.0653878	0.187164	0.0119302	-0.0371437	-0.113523	-0.333461	-0.0375312	0.298623	-0.0710241	0.261052	-0.0462454	0.0724302	-0.0241228	0.316255	0.888228	3
YPL098C	MGR2	3	11.798	12.2368	12.3624	7.86997	7.54438	7.73637	11.1375	11.5994	12.3039	7.74816	7.51638	7.80381	3.92804	4.69245	4.62602	3.37601	4.09231	4.50218	0.660516	0.637434	0.0584608	0.12181	0.028007	-0.0674405	0.552024	0.60014	0.123838	0.452137	0.341129	0.0274588	0.109264	0.425334	0.262209	0.0591177	3
YPL216W		3	11.2753	11.3538	12.4181	7.76788	7.77162	7.67384	11.1375	11.5994	12.3039	7.74816	7.51638	7.80381	3.50746	3.58219	4.74428	3.37601	4.09231	4.50218	0.137859	-0.24559	0.11419	0.0197288	0.255249	-0.12997	0.131448	-0.510126	0.242097	0.00215305	0.214878	0.0483358	0.086429	-0.0455268	0.40614	0.777378	3
YPL097W	MSY1	3	12.2322	12.478	0	7.92198	7.66218	0	11.1375	11.5994	0	7.74816	7.51638	0	4.31021	4.81585	0	3.37601	4.09231	0	1.0947	0.878626	0	0.173824	0.145805	0	0.934194	0.723534	0	0.986663	0.152788	0.159814	0.0198128	0.828864	0.148959	0.0152124	2
YPL215W	CBP3	3	11.9655	11.0206	12.496	7.88443	7.51246	7.79735	11.1375	11.5994	12.3039	7.74816	7.51638	7.80381	4.08104	3.50811	4.69866	3.37601	4.09231	4.50218	0.827979	-0.578837	0.192086	0.136272	-0.00391787	-0.00646085	0.705025	-0.584206	0.196484	0.147076	0.704487	0.0419643	0.0824066	0.105768	0.649385	0.516371	3
YPL096W	PNG1	3	10.8221	11.2667	12.2177	7.64231	7.49877	7.67476	11.1375	11.5994	12.3039	7.74816	7.51638	7.80381	3.17975	3.7679	4.54297	3.37601	4.09231	4.50218	-0.31542	-0.332733	-0.0861962	-0.105842	-0.017606	-0.129046	-0.19626	-0.324414	0.0407866	-0.244783	0.137613	-0.0841645	0.0133971	-0.159963	0.185286	0.346475	3
YPL214C	THI6	3	11.1719	11.7693	12.4725	7.75002	7.81406	7.86233	11.1375	11.5994	12.3039	7.74816	7.51638	7.80381	3.42188	3.95529	4.61014	3.37601	4.09231	4.50218	0.0344067	0.169946	0.168547	0.00186059	0.297682	0.0585187	0.045864	-0.137024	0.107965	0.1243	0.0778527	0.119354	0.0327116	0.00560172	0.12736	0.976703	3
YPL095C	EEB1	3	10.9915	11.1221	11.9882	8.15429	7.69977	7.86165	11.1375	11.5994	12.3039	7.74816	7.51638	7.80381	2.83725	3.4223	4.1266	3.37601	4.09231	4.50218	-0.145947	-0.477335	-0.315676	0.406134	0.183392	0.0578411	-0.538764	-0.670014	-0.37558	-0.312986	0.16571	0.215789	0.201087	-0.528119	0.147505	0.031217	3
YPL213W	LEA1	3	11.7686	11.7957	12.3164	7.85634	7.52138	7.69355	11.1375	11.5994	12.3039	7.74816	7.51638	7.80381	3.91229	4.27429	4.62285	3.37601	4.09231	4.50218	0.631148	0.196272	0.0124704	0.108188	0.00500347	-0.110262	0.536279	0.181981	0.120669	0.279963	0.317717	0.000976331	0.126122	0.279643	0.224357	0.144247	3
YPL092W	SSU1	3	10.8878	11.5359	11.9293	8.23512	7.49847	7.81607	11.1375	11.5994	12.3039	7.74816	7.51638	7.80381	2.65268	4.03748	4.11327	3.37601	4.09231	4.50218	-0.249677	-0.0634503	-0.374585	0.486968	-0.0179044	0.0122597	-0.723327	-0.0548329	-0.388908	-0.229237	0.156571	0.160441	0.274073	-0.389022	0.334247	0.0737927	3
YBR174C		3	10.1397	10.4356	11.7634	7.80717	7.66443	7.97918	11.1375	11.5994	12.3039	7.74816	7.51638	7.80381	2.33256	2.77117	3.7842	3.37601	4.09231	4.50218	-0.997762	-1.1638	-0.54054	0.0590117	0.148051	0.175374	-1.04346	-1.32114	-0.717977	-0.900702	0.322769	0.127479	0.0671818	-1.02753	0.301898	0.000678847	3
YPL212C	PUS1	3	10.5813	12.4798	11.2748	8.06206	7.51179	7.82759	11.1375	11.5994	12.3039	7.74816	7.51638	7.80381	2.5192	4.96804	3.44718	3.37601	4.09231	4.50218	-0.556223	0.880431	-1.02915	0.313907	-0.00458681	0.0237806	-0.856812	0.875731	-1.05499	-0.234981	0.994496	0.111034	0.167504	-0.345358	1.06213	0.0948176	3
YPL208W	RKM1	3	11.0823	11.7804	12.396	7.73837	7.62493	7.68184	11.1375	11.5994	12.3039	7.74816	7.51638	7.80381	3.34398	4.1555	4.71411	3.37601	4.09231	4.50218	-0.055138	0.181035	0.0920312	-0.00978782	0.108557	-0.121963	-0.0320323	0.063191	0.211931	0.0726426	0.119274	-0.00773129	0.0647642	0.0810298	0.122956	0.617468	3
YBR175W	SWD3	3	9.67899	10.1705	11.961	7.80292	7.57576	8.11323	11.1375	11.5994	12.3039	7.74816	7.51638	7.80381	1.87607	2.59472	3.84778	3.37601	4.09231	4.50218	-1.45849	-1.42892	-0.342909	0.0547664	0.059388	0.309428	-1.49994	-1.49759	-0.6544	-1.07677	0.635717	0.141194	0.147029	-1.21731	0.487498	0.000143059	3
YPL207W	TYW1	3	10.7668	11.2331	12.3119	7.86475	7.58294	7.69475	11.1375	11.5994	12.3039	7.74816	7.51638	7.80381	2.90207	3.65013	4.61717	3.37601	4.09231	4.50218	-0.370671	-0.366327	0.00799425	0.11659	0.066565	-0.109059	-0.473943	-0.442179	0.11499	-0.243001	0.217379	0.024699	0.130278	-0.267044	0.331232	0.156764	3
YBR176W	ECM31	3	11.2801	10.9228	12.163	7.83794	7.59045	7.73582	11.1375	11.5994	12.3039	7.74816	7.51638	7.80381	3.44213	3.33232	4.42723	3.37601	4.09231	4.50218	0.142583	-0.67663	-0.140877	0.0897857	0.074079	-0.0679888	0.0661152	-0.759996	-0.0749512	-0.224975	0.416031	0.0319586	0.0910911	-0.256277	0.441899	0.167813	3
YDR068W	DOS2	3	11.6713	11.8893	12.4158	7.85322	7.59568	7.64493	11.1375	11.5994	12.3039	7.74816	7.51638	7.80381	3.8181	4.29363	4.77084	3.37601	4.09231	4.50218	0.533837	0.289907	0.111846	0.105069	0.0793058	-0.158881	0.442086	0.201314	0.268664	0.311863	0.21185	0.0084979	0.152391	0.304021	0.124219	0.122857	3
YDR380W	ARO10	3	11.8617	12.2387	13.0458	7.85421	7.53096	7.654	11.1375	11.5994	12.3039	7.74816	7.51638	7.80381	4.00752	4.7077	5.39178	3.37601	4.09231	4.50218	0.724242	0.639265	0.741855	0.106055	0.0145863	-0.149806	0.631505	0.615392	0.889598	0.701787	0.054857	-0.00972159	0.147721	0.712165	0.153872	0.00858238	3
YDR069C	DOA4	3	8.41772	11.9386	11.4322	8.46816	8.41935	8.11941	11.1375	11.5994	12.3039	7.74816	7.51638	7.80381	-0.0504341	3.51926	3.31284	3.37601	4.09231	4.50218	-2.71976	0.339217	-0.871675	0.720001	0.902979	0.3156	-3.42645	-0.573049	-1.18934	-1.08407	1.54051	0.646193	0.233481	-1.72961	1.50146	1.41947e-06	3
YDR382W	RPP2B	3	8.04201	8.99801	9.19764	8.08011	7.91894	8.32401	11.1375	11.5994	12.3039	7.74816	7.51638	7.80381	-0.0381023	1.07907	0.873631	3.37601	4.09231	4.50218	-3.09548	-2.60139	-3.10628	0.331956	0.402564	0.520204	-3.41411	-3.01324	-3.62855	-2.93438	0.288429	0.418241	0.108685	-3.35197	0.312325	7.27391e-15	3
YDR070C	FMP16	3	11.2789	11.5327	12.5275	7.71143	7.71237	7.95968	11.1375	11.5994	12.3039	7.74816	7.51638	7.80381	3.56746	3.82035	4.56781	3.37601	4.09231	4.50218	0.141401	-0.0666829	0.223564	-0.0367305	0.195994	0.155871	0.191449	-0.271964	0.0656295	0.0994273	0.149607	0.105045	0.111199	-0.00496175	0.239636	0.989409	3
YDR383C	NKP1	3	11.5232	11.8512	12.1967	7.83818	7.55253	7.82021	11.1375	11.5994	12.3039	7.74816	7.51638	7.80381	3.68498	4.29866	4.37644	3.37601	4.09231	4.50218	0.385677	0.251791	-0.107272	0.0900227	0.0361522	0.016404	0.308972	0.206352	-0.125739	0.176732	0.254902	0.0475263	0.0425038	0.129862	0.227226	0.436364	3
YDR072C	IPT1	3	10.3068	10.9696	11.5288	7.99712	7.71442	7.9955	11.1375	11.5994	12.3039	7.74816	7.51638	7.80381	2.30964	3.25519	3.53332	3.37601	4.09231	4.50218	-0.830732	-0.629791	-0.775105	0.24896	0.198045	0.191694	-1.06637	-0.837123	-0.968862	-0.745209	0.103752	0.2129	0.0330629	-0.957453	0.11505	0.00122981	3
YDR384C	ATO3	3	11.2816	11.5824	12.5402	7.73069	7.60992	7.80381	11.1375	11.5994	12.3039	7.74816	7.51638	7.80381	3.55096	3.97252	4.73643	3.37601	4.09231	4.50218	0.144158	-0.0169634	0.236311	-0.0174705	0.0935403	0	0.174946	-0.119791	0.234248	0.121168	0.128193	0.0253566	0.0100866	0.0964678	0.189618	0.555329	3
YDR073W	SNF11	3	9.27832	9.10402	10.3682	7.51811	7.56748	7.93688	11.1375	11.5994	12.3039	7.74816	7.51638	7.80381	1.76021	1.53654	2.4313	3.37601	4.09231	4.50218	-1.85916	-2.49538	-1.93574	-0.230049	0.0511009	0.133077	-1.6158	-2.55577	-2.07088	-2.09676	0.347331	-0.0152905	0.209651	-2.08081	0.470064	4.28142e-08	3
YDR385W	EFT2	3	11.5474	11.7254	12.2934	7.74251	7.50709	7.67073	11.1375	11.5994	12.3039	7.74816	7.51638	7.80381	3.80484	4.21833	4.62271	3.37601	4.09231	4.50218	0.409869	0.126026	-0.0104802	-0.00564306	-0.00928317	-0.133076	0.42883	0.126022	0.120532	0.175138	0.214435	-0.049334	0.0735732	0.225128	0.176432	0.207568	3
YDR075W	PPH3	3	12.6666	13.4255	13.5093	8.14854	7.8732	7.94481	11.1375	11.5994	12.3039	7.74816	7.51638	7.80381	4.51804	5.55226	5.56448	3.37601	4.09231	4.50218	1.52909	1.82606	1.20537	0.400387	0.356823	0.141004	1.14202	1.45995	1.0623	1.52017	0.310445	0.299405	0.149755	1.22143	0.210382	0.000137163	3
YDR386W	MUS81	3	11.2146	11.8772	12.6244	7.84342	7.68047	7.8455	11.1375	11.5994	12.3039	7.74816	7.51638	7.80381	3.37117	4.19669	4.77894	3.37601	4.09231	4.50218	0.0771052	0.277752	0.320515	0.0952665	0.164091	0.0416935	-0.0048434	0.104373	0.276758	0.225124	0.129959	0.10035	0.0309304	0.125429	0.141977	0.44472	3
YDR076W	RAD55	3	12.284	13.0105	0	8.57672	8.23993	0	11.1375	11.5994	0	7.74816	7.51638	0	3.70728	4.77058	0	3.37601	4.09231	0	1.14651	1.41111	0	0.82856	0.723556	0	0.33127	0.678271	0	1.27881	0.187103	0.776058	0.0742485	0.50477	0.245367	0.0630972	2
YDR387C		3	10.3379	11.5485	12.2863	7.81333	7.8387	7.78443	11.1375	11.5994	12.3039	7.74816	7.51638	7.80381	2.52454	3.70981	4.50184	3.37601	4.09231	4.50218	-0.799617	-0.0508818	-0.017651	0.0651737	0.322329	-0.0193735	-0.851473	-0.382497	-0.000340738	-0.289383	0.442188	0.12271	0.0488134	-0.411437	0.426303	0.0646274	3
YDR077W	SED1	3	11.2659	11.5584	11.9858	7.65536	7.56335	7.64074	11.1375	11.5994	12.3039	7.74816	7.51638	7.80381	3.61057	3.99505	4.34509	3.37601	4.09231	4.50218	0.128436	-0.0410011	-0.318095	-0.0928004	0.0469726	-0.163067	0.234555	-0.0972608	-0.157091	-0.0768867	0.225418	-0.0696316	0.0405685	-0.00659921	0.210977	0.976703	3
YDR388W	RVS167	3	12.9273	13.2374	12.9575	8.0671	7.80827	7.96213	11.1375	11.5994	12.3039	7.74816	7.51638	7.80381	4.8602	5.42914	4.99537	3.37601	4.09231	4.50218	1.78981	1.63801	0.653579	0.318942	0.2919	0.158326	1.48419	1.33683	0.49319	1.36047	0.616871	0.256389	0.0927321	1.10473	0.534713	0.000365603	3
YDR078C	SHU2	3	11.5849	12.1195	12.6064	7.78275	7.58023	7.67855	11.1375	11.5994	12.3039	7.74816	7.51638	7.80381	3.80213	4.53929	4.92781	3.37601	4.09231	4.50218	0.447395	0.520114	0.302436	0.0345899	0.0638511	-0.12526	0.426123	0.446976	0.425632	0.423315	0.110819	-0.00893961	0.0922893	0.432911	0.0121837	0.0565245	3
YDR389W	SAC7	3	13.2513	13.7139	11.7491	8.10757	7.90248	8.03636	11.1375	11.5994	12.3039	7.74816	7.51638	7.80381	5.14376	5.81144	3.71276	3.37601	4.09231	4.50218	2.11384	2.11452	-0.554798	0.35941	0.386105	0.232557	1.76775	1.71913	-0.789418	1.22452	1.54094	0.326024	0.0732386	0.899154	1.46255	0.00196293	3
YDR079W	PET100	3	12.0283	12.0769	0	7.9464	7.64381	0	11.1375	11.5994	0	7.74816	7.51638	0	4.08186	4.43309	0	3.37601	4.09231	0	0.890776	0.477502	0	0.198248	0.127439	0	0.705846	0.340776	0	0.684139	0.292229	0.162844	0.0500696	0.523311	0.258144	0.0583129	2
YDR391C		3	10.8966	11.7162	12.408	7.70834	7.55436	7.68517	11.1375	11.5994	12.3039	7.74816	7.51638	7.80381	3.18826	4.1618	4.72287	3.37601	4.09231	4.50218	-0.240891	0.116762	0.104118	-0.0398207	0.0379891	-0.118637	-0.187753	0.0694855	0.220692	-0.00667052	0.20294	-0.0401564	0.0455049	0.0341418	0.206504	0.838409	3
YDR080W	VPS41	3	12.7563	13.282	0	8.39425	8.29118	0	11.1375	11.5994	0	7.74816	7.51638	0	4.36203	4.99079	0	3.37601	4.09231	0	1.61879	1.68256	0	0.64609	0.774801	0	0.986021	0.898477	0	1.65068	0.0450933	0.710446	0.0910127	0.942249	0.0619035	0.00851723	2
YPL206C	PGC1	3	10.6833	11.5688	12.2399	7.73116	7.52569	7.67621	11.1375	11.5994	12.3039	7.74816	7.51638	7.80381	2.95213	4.04315	4.56369	3.37601	4.09231	4.50218	-0.454199	-0.0305541	-0.0640254	-0.0170009	0.00931623	-0.127602	-0.42388	-0.0491573	0.0615137	-0.182926	0.235524	-0.0450956	0.0638557	-0.137174	0.254386	0.412099	3
YBR177C	EHT1	3	10.8874	11.5837	12.7141	7.70581	7.46681	7.72927	11.1375	11.5994	12.3039	7.74816	7.51638	7.80381	3.18157	4.11692	4.98481	3.37601	4.09231	4.50218	-0.250102	-0.015665	0.410156	-0.0423426	-0.0495625	-0.0745414	-0.194442	0.0246105	0.482635	0.0481297	0.33472	-0.0554822	0.01859	0.104268	0.345495	0.525919	3
YPL205C		3	13.3669	13.7771	13.4728	8.03251	7.63829	7.79708	11.1375	11.5994	12.3039	7.74816	7.51638	7.80381	5.33442	6.13882	5.67575	3.37601	4.09231	4.50218	2.22944	2.17771	1.1689	0.284355	0.121914	-0.00673118	1.95841	2.04651	1.17357	1.85868	0.597931	0.133179	0.168059	1.72616	0.480583	1.45399e-06	3
YBR178W		3	11.608	11.8099	12.6427	7.74163	7.52601	7.73153	11.1375	11.5994	12.3039	7.74816	7.51638	7.80381	3.8664	4.28392	4.91119	3.37601	4.09231	4.50218	0.470545	0.210531	0.338799	-0.00652598	0.00963406	-0.072278	0.490389	0.19161	0.409014	0.339958	0.130011	-0.0230567	0.037962	0.363671	0.154464	0.0854817	3
YPL203W	TPK2	3	10.1224	9.80515	12.3661	7.55743	7.30215	7.80844	11.1375	11.5994	12.3039	7.74816	7.51638	7.80381	2.56497	2.503	4.55762	3.37601	4.09231	4.50218	-1.01508	-1.79425	0.0621372	-0.190723	-0.214225	0.0046366	-0.811037	-1.58932	0.0554374	-0.915732	0.932174	-0.133437	0.112791	-0.781638	0.82277	0.00500907	3
YBR179C	FZO1	3	12.548	12.9935	0	7.92727	7.7065	0	11.1375	11.5994	0	7.74816	7.51638	0	4.62074	5.287	0	3.37601	4.09231	0	1.41053	1.3941	0	0.179117	0.190121	0	1.24473	1.19469	0	1.40231	0.0116163	0.184619	0.00778147	1.21971	0.0353818	0.00173334	2
YPL202C	AFT2	3	10.8088	11.5825	12.5103	7.62751	7.46795	7.74485	11.1375	11.5994	12.3039	7.74816	7.51638	7.80381	3.18126	4.11457	4.76542	3.37601	4.09231	4.50218	-0.328719	-0.0168841	0.206348	-0.120649	-0.0484291	-0.0589604	-0.194752	0.0222581	0.263245	-0.0464182	0.268753	-0.0760128	0.0356158	0.0302505	0.229103	0.850792	3
YBR180W	DTR1	3	10.9607	11.2649	12.3894	7.71041	7.50035	7.78335	11.1375	11.5994	12.3039	7.74816	7.51638	7.80381	3.25024	3.76451	4.60603	3.37601	4.09231	4.50218	-0.17683	-0.334536	0.0854587	-0.037744	-0.0160246	-0.0204532	-0.125768	-0.327798	0.103849	-0.141969	0.212156	-0.0247406	0.00998289	-0.116572	0.21597	0.479485	3
YPL201C	YIG1	3	11.1994	11.4216	12.6354	7.66016	7.47199	7.76414	11.1375	11.5994	12.3039	7.74816	7.51638	7.80381	3.5392	3.94963	4.87122	3.37601	4.09231	4.50218	0.0618784	-0.177777	0.331435	-0.0879933	-0.0443864	-0.0396666	0.16319	-0.142677	0.369039	0.0718456	0.254752	-0.0573488	0.0279014	0.12985	0.257482	0.436364	3
YBR181C	RPS6B	3	11.0774	11.0902	10.8695	7.60197	7.36941	7.96916	11.1375	11.5994	12.3039	7.74816	7.51638	7.80381	3.47543	3.72078	2.90034	3.37601	4.09231	4.50218	-0.0600858	-0.509212	-1.43442	-0.146185	-0.146962	0.165355	0.0994166	-0.371537	-1.60183	-0.667905	0.700774	-0.0425972	0.179867	-0.624652	0.878416	0.0163157	3
YPL200W	CSM4	3	11.0945	11.4901	12.3789	7.67537	7.66806	7.79138	11.1375	11.5994	12.3039	7.74816	7.51638	7.80381	3.4191	3.82206	4.58756	3.37601	4.09231	4.50218	-0.0430148	-0.109288	0.0750223	-0.0727832	0.151681	-0.0124257	0.0430863	-0.270256	0.0853848	-0.0257601	0.0933588	0.0221573	0.0348474	-0.0472616	0.194273	0.777378	3
YBR182C	SMP1	3	11.1043	11.9683	12.5637	8.03154	7.68223	7.84453	11.1375	11.5994	12.3039	7.74816	7.51638	7.80381	3.07278	4.28608	4.71919	3.37601	4.09231	4.50218	-0.0331669	0.368907	0.259806	0.283384	0.165851	0.0407264	-0.303233	0.193769	0.217016	0.198515	0.207926	0.16332	0.140098	0.0358508	0.293885	0.826079	3
YPL199C		3	10.9657	11.552	12.3945	7.70622	7.49484	7.77356	11.1375	11.5994	12.3039	7.74816	7.51638	7.80381	3.25945	4.05716	4.62093	3.37601	4.09231	4.50218	-0.17181	-0.0473932	0.0905634	-0.0419337	-0.0215323	-0.030247	-0.116559	-0.0351479	0.118747	-0.04288	0.131245	-0.0312376	0.00674733	-0.0109864	0.119499	0.95132	3
YBR183W	YPC1	3	11.486	11.6624	12.4404	7.77164	7.47043	7.65332	11.1375	11.5994	12.3039	7.74816	7.51638	7.80381	3.71441	4.192	4.78713	3.37601	4.09231	4.50218	0.348556	0.0630256	0.136527	0.0234796	-0.0459476	-0.150487	0.338394	0.0996862	0.284951	0.182703	0.14826	-0.0576517	0.10044	0.24101	0.125273	0.186349	3
YPL198W	RPL7B	3	10.2793	11.3649	11.2917	7.79956	7.59248	7.99795	11.1375	11.5994	12.3039	7.74816	7.51638	7.80381	2.47971	3.77239	3.2938	3.37601	4.09231	4.50218	-0.858221	-0.234522	-1.01217	0.0514	0.0761078	0.19414	-0.896304	-0.319917	-1.20838	-0.701639	0.411793	0.107216	0.082411	-0.808199	0.450735	0.00403524	3
YBR184W		3	10.6937	11.3954	11.2299	7.74306	7.60163	7.95039	11.1375	11.5994	12.3039	7.74816	7.51638	7.80381	2.95061	3.79378	3.27949	3.37601	4.09231	4.50218	-0.443813	-0.20399	-1.07404	-0.00509402	0.0852565	0.146587	-0.425401	-0.298533	-1.22269	-0.573947	0.449385	0.0755831	0.087573	-0.648874	0.50097	0.0136342	3
YPL197C		3	10.4592	10.9209	12.0049	7.58732	7.50251	7.80989	11.1375	11.5994	12.3039	7.74816	7.51638	7.80381	2.87187	3.41838	4.195	3.37601	4.09231	4.50218	-0.678299	-0.678507	-0.299033	-0.16084	-0.0138626	0.00608184	-0.50414	-0.673932	-0.307178	-0.551946	0.219029	-0.056207	0.0963725	-0.495083	0.183544	0.0384763	3
YBR185C	MBA1	3	12.5231	12.3329	12.5743	7.78209	7.50766	7.6975	11.1375	11.5994	12.3039	7.74816	7.51638	7.80381	4.74104	4.82524	4.87682	3.37601	4.09231	4.50218	1.38564	0.733505	0.2704	0.0339335	-0.00871359	-0.106307	1.36503	0.732932	0.374644	0.796516	0.560286	-0.0270289	0.0809677	0.824201	0.501461	0.00358313	3
YPL196W	OXR1	3	9.20131	9.66579	11.1102	7.43414	7.41315	7.9694	11.1375	11.5994	12.3039	7.74816	7.51638	7.80381	1.76717	2.25264	3.14082	3.37601	4.09231	4.50218	-1.93617	-1.93361	-1.19371	-0.314011	-0.103226	0.165595	-1.60884	-1.83967	-1.36136	-1.68783	0.427925	-0.083881	0.276901	-1.60329	0.239201	4.64242e-06	3
YBR186W	PCH2	3	10.4422	10.5532	12.2317	7.61412	7.56298	7.80322	11.1375	11.5994	12.3039	7.74816	7.51638	7.80381	2.82807	2.99027	4.42852	3.37601	4.09231	4.50218	-0.695291	-1.04615	-0.0721906	-0.134033	0.0466044	-0.000591624	-0.54794	-1.10204	-0.0736621	-0.604544	0.493281	-0.0293402	0.0770426	-0.574548	0.514706	0.0231152	3
YPL195W	APL5	3	12.448	13.9963	10.0847	8.10702	7.98294	7.8851	11.1375	11.5994	12.3039	7.74816	7.51638	7.80381	4.34098	6.01341	2.19961	3.37601	4.09231	4.50218	1.31051	2.39695	-2.21921	0.358864	0.466563	0.0812926	0.964967	1.9211	-2.30257	0.496084	2.41344	0.30224	0.160256	0.1945	2.21474	0.264581	3
YBR187W	GDT1	3	11.2042	11.6785	12.0183	7.73223	7.51189	7.76036	11.1375	11.5994	12.3039	7.74816	7.51638	7.80381	3.47196	4.16657	4.25794	3.37601	4.09231	4.50218	0.0667058	0.0790582	-0.285625	-0.0159266	-0.00448808	-0.0434452	0.0959502	0.0742593	-0.244243	-0.0466202	0.207076	-0.0212866	0.0158879	-0.0246777	0.190458	0.888228	3
YPL194W	DDC1	3	10.4808	11.1551	12.4104	7.68822	7.51821	7.76551	11.1375	11.5994	12.3039	7.74816	7.51638	7.80381	2.79258	3.63686	4.64487	3.37601	4.09231	4.50218	-0.656694	-0.444333	0.106459	-0.059941	0.00183458	-0.0382967	-0.583435	-0.455455	0.142692	-0.331523	0.393885	-0.0321343	0.0124964	-0.298733	0.387604	0.126792	3
YBR188C	NTC20	3	11.09	11.5363	12.4269	7.67876	7.4418	7.69896	11.1375	11.5994	12.3039	7.74816	7.51638	7.80381	3.41127	4.09449	4.72794	3.37601	4.09231	4.50218	-0.0474621	-0.063115	0.122977	-0.0693996	-0.0745794	-0.104847	0.0352553	0.0021774	0.225761	0.00413333	0.103219	-0.082942	0.0204656	0.0877312	0.120676	0.58586	3
YDR083W	RRP8	3	11.2756	12.0628	11.7573	7.53183	7.24489	7.55235	11.1375	11.5994	12.3039	7.74816	7.51638	7.80381	3.74375	4.81788	4.20499	3.37601	4.09231	4.50218	0.138099	0.463368	-0.54658	-0.216323	-0.271488	-0.251458	0.367741	0.725569	-0.297185	0.0182958	0.515523	-0.246423	0.0202852	0.265375	0.519004	0.156764	3
YDR393W	SHE9	3	11.7033	11.8473	12.3598	7.69659	7.43105	7.53481	11.1375	11.5994	12.3039	7.74816	7.51638	7.80381	4.00673	4.41629	4.82501	3.37601	4.09231	4.50218	0.565843	0.247939	0.0558902	-0.0515615	-0.0853276	-0.269002	0.630722	0.32398	0.322829	0.289891	0.257552	-0.135297	0.125539	0.425844	0.177431	0.0591177	3
YDR084C	TVP23	3	11.005	10.5987	0	7.63109	7.36396	0	11.1375	11.5994	0	7.74816	7.51638	0	3.37392	3.23477	0	3.37601	4.09231	0	-0.132468	-1.00068	0	-0.117063	-0.152418	0	-0.00208774	-0.857547	0	-0.566573	0.613916	-0.13474	0.0249997	-0.429817	0.604901	0.0852973	2
YDR395W	SXM1	3	12.8415	13.5014	13.6575	8.20925	8.01218	8.054	11.1375	11.5994	12.3039	7.74816	7.51638	7.80381	4.63223	5.48918	5.60346	3.37601	4.09231	4.50218	1.704	1.90196	1.35354	0.461096	0.495806	0.250193	1.25622	1.39687	1.10128	1.65316	0.277724	0.402365	0.121764	1.25146	0.147853	0.00010646	3
YDR085C	AFR1	3	11.1686	11.4871	12.2644	7.90595	7.74031	7.71744	11.1375	11.5994	12.3039	7.74816	7.51638	7.80381	3.26269	3.74682	4.54692	3.37601	4.09231	4.50218	0.0311552	-0.112274	-0.0395646	0.157793	0.223935	-0.0863671	-0.113319	-0.345496	0.0447393	-0.0402278	0.0717169	0.0984535	0.140966	-0.138025	0.196287	0.404278	3
YDR399W	HPT1	3	12.1157	12.1632	12.198	7.68775	7.47879	7.77072	11.1375	11.5994	12.3039	7.74816	7.51638	7.80381	4.42796	4.68445	4.42728	3.37601	4.09231	4.50218	0.978223	0.563846	-0.105917	-0.0604091	-0.0375832	-0.0330857	1.05195	0.592142	-0.0748944	0.478717	0.54706	-0.0436927	0.0157751	0.523066	0.566589	0.0322514	3
YDR089W		3	11.0743	11.3676	11.9714	7.78551	7.57493	7.85744	11.1375	11.5994	12.3039	7.74816	7.51638	7.80381	3.28874	3.79263	4.11399	3.37601	4.09231	4.50218	-0.0632328	-0.23184	-0.332494	0.0373522	0.0585569	0.0536347	-0.0872672	-0.299684	-0.388192	-0.209189	0.136052	0.0498479	0.0094007	-0.258381	0.154656	0.164958	3
YDR400W	URH1	3	10.7905	11.4226	12.3996	7.78136	7.69057	7.73827	11.1375	11.5994	12.3039	7.74816	7.51638	7.80381	3.00916	3.73202	4.66131	3.37601	4.09231	4.50218	-0.346962	-0.176817	0.0956522	0.0332063	0.174191	-0.0655418	-0.366851	-0.360295	0.159131	-0.142709	0.22327	0.0472852	0.0570123	-0.189338	0.301801	0.274881	3
YDR090C		3	11.0461	11.164	12.467	7.6737	7.35091	7.71582	11.1375	11.5994	12.3039	7.74816	7.51638	7.80381	3.37242	3.81313	4.75116	3.37601	4.09231	4.50218	-0.0913693	-0.435364	0.163057	-0.0744609	-0.165469	-0.0879871	-0.00359053	-0.279182	0.248981	-0.121225	0.300325	-0.109306	0.00780937	-0.0112639	0.264165	0.95132	3
YDR401W		3	10.9057	11.3292	12.3513	7.70938	7.57493	7.78081	11.1375	11.5994	12.3039	7.74816	7.51638	7.80381	3.19634	3.7543	4.57046	3.37601	4.09231	4.50218	-0.231763	-0.270165	0.047342	-0.0387725	0.0585567	-0.0229986	-0.179673	-0.338009	0.0682773	-0.151529	0.173294	-0.00107144	0.00910708	-0.149801	0.204784	0.374327	3
YDR092W	UBC13	3	9.66789	11.5619	12.0748	7.69163	7.64855	7.92256	11.1375	11.5994	12.3039	7.74816	7.51638	7.80381	1.97626	3.9134	4.15223	3.37601	4.09231	4.50218	-1.4696	-0.0374506	-0.229133	-0.0565261	0.132179	0.118756	-1.39976	-0.178916	-0.349952	-0.578728	0.777448	0.0648028	0.101199	-0.642875	0.661033	0.0141365	3
YDR402C	DIT2	3	11.1457	11.4397	12.427	7.67737	7.4596	7.72191	11.1375	11.5994	12.3039	7.74816	7.51638	7.80381	3.4683	3.98008	4.70508	3.37601	4.09231	4.50218	0.00818945	-0.159719	0.123062	-0.0707815	-0.0567788	-0.0819022	0.0922889	-0.112227	0.202901	-0.00948934	0.142217	-0.0698209	0.00642053	0.0609874	0.159879	0.706579	3
YDR093W	DNF2	3	10.0991	10.9474	11.7698	7.61903	7.46681	7.78049	11.1375	11.5994	12.3039	7.74816	7.51638	7.80381	2.48005	3.48059	3.98932	3.37601	4.09231	4.50218	-1.0384	-0.652001	-0.534105	-0.129123	-0.0495656	-0.0233132	-0.895962	-0.611722	-0.512855	-0.741503	0.263794	-0.0673341	0.0610896	-0.673513	0.198888	0.0113557	3
YDR403W	DIT1	3	11.1684	11.4402	12.2624	7.87446	7.51742	7.77023	11.1375	11.5994	12.3039	7.74816	7.51638	7.80381	3.29397	3.92278	4.49215	3.37601	4.09231	4.50218	0.0309444	-0.159204	-0.0415396	0.126301	0.00104281	-0.0335772	-0.0820385	-0.169533	-0.0100255	-0.0565996	0.0959644	0.0312555	0.0923056	-0.0871991	0.079879	0.596279	3
YDR094W		3	11.6511	12.2064	12.6954	7.72572	7.55094	7.63805	11.1375	11.5994	12.3039	7.74816	7.51638	7.80381	3.92538	4.65544	5.05739	3.37601	4.09231	4.50218	0.51362	0.606979	0.391517	-0.0224343	0.0345616	-0.165755	0.549372	0.56313	0.555209	0.504038	0.10805	-0.0512094	0.0827465	0.555904	0.00690519	0.0260196	3
YDR405W	MRP20	3	12.1159	12.6274	0	7.95228	7.63882	0	11.1375	11.5994	0	7.74816	7.51638	0	4.16363	4.98862	0	3.37601	4.09231	0	0.978418	1.02805	0	0.20412	0.12245	0	0.787616	0.896311	0	1.00323	0.0350935	0.163285	0.0577495	0.841963	0.0768589	0.0142941	2
YDR095C		3	8.76531	10.1498	11.8849	7.48284	7.56987	7.96867	11.1375	11.5994	12.3039	7.74816	7.51638	7.80381	1.28246	2.5799	3.91623	3.37601	4.09231	4.50218	-2.37218	-1.44963	-0.419028	-0.265312	0.0534983	0.16486	-2.09355	-1.51241	-0.585952	-1.41361	0.977072	-0.0156513	0.24836	-1.3973	0.760361	3.04767e-05	3
YDR406W	PDR15	3	11.0031	11.3743	12.314	7.61575	7.40244	7.68404	11.1375	11.5994	12.3039	7.74816	7.51638	7.80381	3.38736	3.97183	4.62998	3.37601	4.09231	4.50218	-0.134371	-0.225123	0.0101033	-0.132405	-0.113931	-0.119764	0.0113522	-0.120479	0.127804	-0.116464	0.118631	-0.122034	0.00729849	0.00622585	0.124221	0.976703	3
YDR096W	GIS1	3	11.7476	12.0643	12.4865	7.68891	7.56018	7.65323	11.1375	11.5994	12.3039	7.74816	7.51638	7.80381	4.05868	4.50408	4.83327	3.37601	4.09231	4.50218	0.610102	0.464862	0.182573	-0.0592509	0.0438058	-0.150578	0.68267	0.411769	0.331088	0.419179	0.217394	-0.055341	0.0527276	0.475176	0.184168	0.0436184	3
YDR408C	ADE8	3	11.0362	11.443	12.6181	7.68709	7.40738	7.63298	11.1375	11.5994	12.3039	7.74816	7.51638	7.80381	3.34906	4.03558	4.98515	3.37601	4.09231	4.50218	-0.101335	-0.156438	0.314207	-0.0610661	-0.108995	-0.170824	-0.0269508	-0.0567298	0.482968	0.0188112	0.257299	-0.113629	0.0633688	0.133096	0.303364	0.420053	3
YDR097C	MSH6	3	12.2216	13.2567	12.792	7.74521	7.48073	7.57296	11.1375	11.5994	12.3039	7.74816	7.51638	7.80381	4.47639	5.77601	5.21907	3.37601	4.09231	4.50218	1.08412	1.65734	0.488105	-0.00294179	-0.0356484	-0.230846	1.10038	1.6837	0.716888	1.07652	0.584654	-0.0898121	0.131581	1.16699	0.486835	0.000217487	3
YDR409W	SIZ1	3	11.8068	12.2913	12.5782	7.90235	7.54952	7.74592	11.1375	11.5994	12.3039	7.74816	7.51638	7.80381	3.90448	4.74174	4.83227	3.37601	4.09231	4.50218	0.669341	0.691854	0.274267	0.154192	0.0331416	-0.0578831	0.528467	0.649425	0.330087	0.545154	0.234865	0.0431501	0.122441	0.50266	0.161226	0.0366854	3
YDR098C	GRX3	3	10.605	11.8358	12.3474	7.58716	7.51111	7.75627	11.1375	11.5994	12.3039	7.74816	7.51638	7.80381	3.01788	4.32464	4.59116	3.37601	4.09231	4.50218	-0.532438	0.236354	0.0435102	-0.160994	-0.00526302	-0.0475375	-0.358127	0.23233	0.0889845	-0.0841916	0.399989	-0.0712648	0.0655042	-0.0122708	0.307976	0.95132	3
YPL193W	RSA1	3	9.20489	10.1439	0	7.936	7.74561	0	11.1375	11.5994	0	7.74816	7.51638	0	1.26889	2.39828	0	3.37601	4.09231	0	-1.9326	-1.45551	0	0.187846	0.229235	0	-2.10713	-1.69404	0	-1.69406	0.337348	0.208541	0.0292662	-1.90058	0.292098	2.39375e-05	2
YBR194W		3	11.1244	11.5944	12.095	7.6677	7.46828	7.83182	11.1375	11.5994	12.3039	7.74816	7.51638	7.80381	3.45668	4.12615	4.26322	3.37601	4.09231	4.50218	-0.0131136	-0.00496566	-0.208883	-0.0804597	-0.0480914	0.0280107	0.080664	0.0338387	-0.238957	-0.0756541	0.115452	-0.0335134	0.0626254	-0.0414847	0.172611	0.801597	3
YPL192C	PRM3	3	10.7263	11.1395	12.1371	7.67619	7.62619	7.88717	11.1375	11.5994	12.3039	7.74816	7.51638	7.80381	3.05014	3.51332	4.24996	3.37601	4.09231	4.50218	-0.411154	-0.459884	-0.16679	-0.071966	0.109819	0.0833652	-0.32587	-0.57899	-0.252219	-0.345943	0.157052	0.0404061	0.0896806	-0.385693	0.171403	0.0748851	3
YBR195C	MSI1	3	12.695	12.5205	12.6516	7.93122	7.60781	7.75139	11.1375	11.5994	12.3039	7.74816	7.51638	7.80381	4.76375	4.91266	4.90025	3.37601	4.09231	4.50218	1.55749	0.921077	0.347715	0.183066	0.0914375	-0.0524207	1.38774	0.820352	0.398072	0.942094	0.605162	0.0740277	0.135959	0.868722	0.496605	0.00250051	3
YPL191C		3	10.3489	11.3404	12.2556	7.67596	7.42078	7.70963	11.1375	11.5994	12.3039	7.74816	7.51638	7.80381	2.67293	3.91964	4.54597	3.37601	4.09231	4.50218	-0.788598	-0.258978	-0.0483176	-0.0721953	-0.0955957	-0.0941746	-0.703084	-0.172669	0.0437939	-0.365298	0.38142	-0.0873219	0.0126898	-0.27732	0.384279	0.146644	3
YBR197C		3	9.28816	10.3527	11.8294	7.35276	7.28635	7.70808	11.1375	11.5994	12.3039	7.74816	7.51638	7.80381	1.9354	3.06632	4.12135	3.37601	4.09231	4.50218	-1.84932	-1.24673	-0.474488	-0.395393	-0.23003	-0.0957253	-1.44061	-1.02599	-0.380826	-1.19018	0.689159	-0.240383	0.173013	-0.949142	0.534055	0.00130744	3
YBR199W	KTR4	3	10.3513	11.1298	12.2087	7.59495	7.50169	7.77613	11.1375	11.5994	12.3039	7.74816	7.51638	7.80381	2.75634	3.62814	4.43252	3.37601	4.09231	4.50218	-0.786196	-0.469568	-0.0952689	-0.153207	-0.014682	-0.0276746	-0.619671	-0.464173	-0.0696574	-0.450344	0.345864	-0.0651879	0.0724762	-0.3845	0.28353	0.0759935	3
YBR200W	BEM1	3	10.7688	12.262	0	8.32074	8.74197	0	11.1375	11.5994	0	7.74816	7.51638	0	2.44808	3.52007	0	3.37601	4.09231	0	-0.368667	0.662642	0	0.572582	1.2256	0	-0.927931	-0.57224	0	0.146988	0.729246	0.899089	0.46175	-0.750086	0.251512	0.0220953	2
YPL187W	MF(ALPHA)1	3	10.8264	11.4151	12.1136	7.79266	7.46986	7.81633	11.1375	11.5994	12.3039	7.74816	7.51638	7.80381	3.03375	3.94523	4.29726	3.37601	4.09231	4.50218	-0.311082	-0.184308	-0.190324	0.0445008	-0.046514	0.0125268	-0.342265	-0.147081	-0.204914	-0.228571	0.0715197	0.00350455	0.0184602	-0.23142	0.100255	0.200174	3
YPL185W		3	10.6257	11.8488	12.4201	7.70161	7.60869	7.84822	11.1375	11.5994	12.3039	7.74816	7.51638	7.80381	2.92406	4.24015	4.57188	3.37601	4.09231	4.50218	-0.511815	0.249444	0.116172	-0.0465474	0.0923167	0.0444103	-0.451949	0.147841	0.0696985	-0.0487328	0.406539	0.0300599	0.0525145	-0.0781368	0.32608	0.628234	3
YBR203W	COS111	3	10.9068	11.4333	11.5237	8.06066	7.63548	7.85806	11.1375	11.5994	12.3039	7.74816	7.51638	7.80381	2.84615	3.79778	3.6656	3.37601	4.09231	4.50218	-0.230678	-0.166134	-0.780269	0.312501	0.119106	0.0542502	-0.52986	-0.294527	-0.836582	-0.39236	0.337485	0.161952	0.149101	-0.553657	0.27181	0.0264591	3
YPL186C	UIP4	3	10.8245	11.5123	11.6142	7.70413	7.60864	7.85972	11.1375	11.5994	12.3039	7.74816	7.51638	7.80381	3.12036	3.90371	3.75452	3.37601	4.09231	4.50218	-0.312996	-0.0870573	-0.689686	-0.0440246	0.092261	0.0559096	-0.255654	-0.188605	-0.747659	-0.363246	0.304441	0.0347153	0.0576971	-0.397306	0.305261	0.0706081	3
YBR204C		3	10.7169	12.2615	12.4756	7.61206	7.48713	7.75465	11.1375	11.5994	12.3039	7.74816	7.51638	7.80381	3.10488	4.77436	4.72095	3.37601	4.09231	4.50218	-0.420537	0.662085	0.171674	-0.136093	-0.0292491	-0.0491564	-0.271127	0.682047	0.218767	0.137741	0.542108	-0.0714993	0.0501926	0.209896	0.476649	0.236226	3
YPL184C		3	11.807	11.9645	11.9936	7.85322	7.70867	7.73752	11.1375	11.5994	12.3039	7.74816	7.51638	7.80381	3.95375	4.25584	4.25606	3.37601	4.09231	4.50218	0.669487	0.365109	-0.310338	0.105069	0.192298	-0.0662852	0.577737	0.163524	-0.246116	0.241419	0.501487	0.0770271	0.0989312	0.165048	0.411929	0.326932	3
YBR205W	KTR3	3	10.9362	11.897	12.4924	7.65782	7.5246	7.78343	11.1375	11.5994	12.3039	7.74816	7.51638	7.80381	3.27834	4.37245	4.70895	3.37601	4.09231	4.50218	-0.201323	0.297649	0.188456	-0.0903365	0.00822068	-0.0203796	-0.0976685	0.280141	0.206773	0.0949275	0.262305	-0.0341652	0.0403896	0.129749	0.200336	0.436364	3
YPL181W	CTI6	3	10.6172	11.4274	12.1773	7.79994	7.55881	7.88922	11.1375	11.5994	12.3039	7.74816	7.51638	7.80381	2.81726	3.86863	4.28803	3.37601	4.09231	4.50218	-0.520292	-0.171968	-0.126666	0.0517799	0.0424313	0.0854161	-0.558754	-0.223686	-0.214145	-0.272975	0.215377	0.0598757	0.0194199	-0.332195	0.196264	0.10374	3
YBR206W		3	11.0621	11.522	12.4936	7.72113	7.51231	7.70067	11.1375	11.5994	12.3039	7.74816	7.51638	7.80381	3.34101	4.00966	4.79294	3.37601	4.09231	4.50218	-0.0753414	-0.0774307	0.189695	-0.0270228	-0.00406726	-0.103133	-0.0350008	-0.0826504	0.290765	0.0123076	0.153626	-0.0447409	0.0439421	0.0577044	0.203237	0.718166	3
YPL182C		3	11.4052	11.976	11.7675	8.1492	7.81125	7.92119	11.1375	11.5994	12.3039	7.74816	7.51638	7.80381	3.25603	4.16478	3.84628	3.37601	4.09231	4.50218	0.267745	0.376623	-0.536445	0.401041	0.29487	0.117386	-0.119978	0.0724657	-0.655894	0.0359743	0.49871	0.271099	0.163768	-0.234469	0.377436	0.1966	3
YBR207W	FTH1	3	9.72784	10.9469	12.2313	7.57277	7.42748	7.81035	11.1375	11.5994	12.3039	7.74816	7.51638	7.80381	2.15507	3.51945	4.421	3.37601	4.09231	4.50218	-1.40964	-0.652475	-0.0725741	-0.175386	-0.0888981	0.0065419	-1.22094	-0.572864	-0.0811792	-0.711564	0.670489	-0.085914	0.105036	-0.624994	0.571665	0.0163157	3
YPL180W	TCO89	3	9.2216	9.39165	10.3591	7.88976	7.45781	7.76942	11.1375	11.5994	12.3039	7.74816	7.51638	7.80381	1.33185	1.93384	2.58966	3.37601	4.09231	4.50218	-1.91588	-2.20775	-1.94485	0.141599	-0.0585668	-0.0343909	-2.04417	-2.15847	-1.91252	-2.02283	0.160801	0.0162137	0.101608	-2.03839	0.123077	6.60518e-08	3
YBR208C	DUR1,2	3	11.1399	11.0051	12.1792	7.71302	7.44241	7.68947	11.1375	11.5994	12.3039	7.74816	7.51638	7.80381	3.42685	3.56265	4.48975	3.37601	4.09231	4.50218	0.00238494	-0.594331	-0.124703	-0.0351357	-0.0739607	-0.114342	0.0508385	-0.529658	-0.0124241	-0.238883	0.314317	-0.0744796	0.04573	-0.163748	0.318462	0.33332	3
YDR099W	BMH2	3	11.574	10.3884	12.1826	7.73099	7.39851	7.8082	11.1375	11.5994	12.3039	7.74816	7.51638	7.80381	3.843	2.9899	4.37441	3.37601	4.09231	4.50218	0.43651	-1.21099	-0.12131	-0.0171621	-0.117865	0.00439421	0.46699	-1.10241	-0.127768	-0.298597	0.837936	-0.0435441	0.0124455	-0.254397	0.792327	0.170732	3
YDR411C	DFM1	3	11.0028	11.421	0	7.72026	7.52682	0	11.1375	11.5994	0	7.74816	7.51638	0	3.28249	3.89422	0	3.37601	4.09231	0	-0.134734	-0.178367	0	-0.0278993	0.0104423	0	-0.0935168	-0.198096	0	-0.15655	0.0308532	-0.0087285	0.0271116	-0.145807	0.0739488	0.44257	2
YDR100W	TVP15	3	10.9195	11.1202	12.6026	7.85888	7.6712	7.89832	11.1375	11.5994	12.3039	7.74816	7.51638	7.80381	3.0606	3.44898	4.70426	3.37601	4.09231	4.50218	-0.218005	-0.479215	0.298659	0.11072	0.154826	0.0945155	-0.315407	-0.643328	0.20208	-0.132854	0.395866	0.120021	0.00935587	-0.252218	0.426232	0.173716	3
YDR414C	ERD1	3	13.8798	14.3959	0	9.07864	8.87283	0	11.1375	11.5994	0	7.74816	7.51638	0	4.80117	5.52307	0	3.37601	4.09231	0	2.74233	2.7965	0	1.33049	1.35645	0	1.42516	1.43076	0	2.76941	0.0383082	1.34347	0.0183614	1.42796	0.00396274	0.000472436	2
YDR101C	ARX1	3	10.6725	11.8254	11.7229	7.76173	7.52323	7.91967	11.1375	11.5994	12.3039	7.74816	7.51638	7.80381	2.91081	4.30213	3.80319	3.37601	4.09231	4.50218	-0.464945	0.22596	-0.58106	0.0135754	0.00685207	0.115865	-0.465203	0.209821	-0.698987	-0.273348	0.436294	0.0454307	0.0590567	-0.318123	0.471919	0.11194	3
YDR415C		3	10.9224	11.2728	12.3292	7.6924	7.45639	7.73617	11.1375	11.5994	12.3039	7.74816	7.51638	7.80381	3.22996	3.8164	4.593	3.37601	4.09231	4.50218	-0.215131	-0.326606	0.0252434	-0.0557581	-0.0599849	-0.067638	-0.146055	-0.275908	0.0908183	-0.172164	0.179817	-0.061127	0.00685889	-0.110382	0.185947	0.497665	3
YDR102C		3	10.6716	11.269	12.6543	7.61668	7.44274	7.79852	11.1375	11.5994	12.3039	7.74816	7.51638	7.80381	3.05494	3.82629	4.85581	3.37601	4.09231	4.50218	-0.465861	-0.330374	0.350409	-0.131472	-0.0736344	-0.00528776	-0.321072	-0.266026	0.353634	-0.148609	0.43744	-0.0701313	0.0728524	-0.0778214	0.374664	0.628234	3
YDR419W	RAD30	3	10.5652	11.4471	12.1413	7.94368	7.46619	7.75907	11.1375	11.5994	12.3039	7.74816	7.51638	7.80381	2.62153	3.9809	4.38227	3.37601	4.09231	4.50218	-0.572278	-0.152317	-0.162581	0.195519	-0.0501884	-0.0447332	-0.754479	-0.111416	-0.119911	-0.295725	0.239556	0.0335325	0.13871	-0.328602	0.368845	0.105321	3
YDR104C	SPO71	3	10.171	11.3511	12.3652	7.69935	7.42777	7.67374	11.1375	11.5994	12.3039	7.74816	7.51638	7.80381	2.47168	3.92329	4.69149	3.37601	4.09231	4.50218	-0.966459	-0.248333	0.0613068	-0.048806	-0.0886009	-0.130067	-0.904335	-0.16902	0.189311	-0.384495	0.527239	-0.0891579	0.046916	-0.294681	0.557547	0.130888	3
YDR420W	HKR1	3	10.2875	10.9991	11.5887	7.7249	7.48391	7.88831	11.1375	11.5994	12.3039	7.74816	7.51638	7.80381	2.56263	3.51522	3.70039	3.37601	4.09231	4.50218	-0.849953	-0.600268	-0.715222	-0.0232534	-0.0324661	0.0845049	-0.813381	-0.577089	-0.80179	-0.721814	0.124973	0.00959513	0.0622143	-0.730753	0.133203	0.00737288	3
YDR105C	TMS1	3	11.6225	12.5722	12.7787	7.83478	7.55547	7.779	11.1375	11.5994	12.3039	7.74816	7.51638	7.80381	3.78775	5.01677	4.99966	3.37601	4.09231	4.50218	0.485041	0.972838	0.474741	0.086625	0.0390926	-0.0248054	0.411734	0.924459	0.497483	0.644207	0.28465	0.0336374	0.0643344	0.611225	0.274635	0.0178248	3
YDR421W	ARO80	3	10.3413	0	10.8633	7.63359	0	7.85628	11.1375	0	12.3039	7.74816	0	7.80381	2.70769	0	3.00704	3.37601	0	4.50218	-0.796205	0	-1.4406	-0.11457	0	0.0524745	-0.668317	0	-1.49513	-1.1184	0.455653	-0.0310476	0.118118	-1.08173	0.584647	0.00391061	2
YDR107C	TMN2	3	9.65336	11.4967	12.3694	7.65734	7.57117	7.76306	11.1375	11.5994	12.3039	7.74816	7.51638	7.80381	1.99602	3.92556	4.60637	3.37601	4.09231	4.50218	-1.48413	-0.102666	0.0655036	-0.0908176	0.0547985	-0.0407498	-1.37999	-0.166751	0.10419	-0.507096	0.850301	-0.0255896	0.0289067	-0.480851	0.790375	0.0422812	3
YDR422C	SIP1	3	10.4573	10.7533	12.0444	7.5806	7.34935	7.74916	11.1375	11.5994	12.3039	7.74816	7.51638	7.80381	2.8767	3.40398	4.29528	3.37601	4.09231	4.50218	-0.680186	-0.84607	-0.259483	-0.167556	-0.167025	-0.0546462	-0.499312	-0.688331	-0.2069	-0.595246	0.302377	-0.129743	0.0651887	-0.464848	0.242559	0.0471199	3
YDR108W	GSG1	3	11.9244	11.8009	12.0035	8.07561	7.63911	7.92269	11.1375	11.5994	12.3039	7.74816	7.51638	7.80381	3.84881	4.16181	4.08078	3.37601	4.09231	4.50218	0.78693	0.201512	-0.300447	0.327452	0.122731	0.118884	0.472795	0.0694937	-0.421394	0.229331	0.544222	0.189689	0.120417	0.0402982	0.447809	0.801597	3
YDR423C	CAD1	3	9.84215	10.6433	12.2538	7.55332	7.50661	7.90537	11.1375	11.5994	12.3039	7.74816	7.51638	7.80381	2.28883	3.13671	4.34843	3.37601	4.09231	4.50218	-1.29534	-0.956075	-0.0501244	-0.194835	-0.0097623	0.101561	-1.08718	-0.9556	-0.153749	-0.767178	0.643739	-0.0343455	0.171125	-0.732177	0.505235	0.00737288	3
YDR109C		3	9.93211	11.1316	12.451	7.70949	7.43451	7.75445	11.1375	11.5994	12.3039	7.74816	7.51638	7.80381	2.22261	3.69711	4.69658	3.37601	4.09231	4.50218	-1.20538	-0.467783	0.147103	-0.038664	-0.0818689	-0.049359	-1.1534	-0.395201	0.194398	-0.508687	0.677168	-0.0566307	0.00617474	-0.4514	0.675654	0.0508591	3
YDR425W	SNX41	3	10.8881	11.6796	12.2321	7.85251	7.60416	7.98656	11.1375	11.5994	12.3039	7.74816	7.51638	7.80381	3.03554	4.07545	4.24551	3.37601	4.09231	4.50218	-0.249432	0.0802105	-0.0718522	0.104356	0.0877898	0.182753	-0.34047	-0.0168662	-0.256669	-0.0803579	0.164986	0.124967	0.0452626	-0.204668	0.167952	0.245268	3
YDR110W	FOB1	3	10.947	10.9149	11.6494	8.08172	7.51301	7.89788	11.1375	11.5994	12.3039	7.74816	7.51638	7.80381	2.86527	3.40188	3.75153	3.37601	4.09231	4.50218	-0.190491	-0.684517	-0.654507	0.333566	-0.00336927	0.0940761	-0.510739	-0.690435	-0.750646	-0.509838	0.27697	0.141424	0.13827	-0.650607	0.124814	0.0133891	3
YDR426C		3	11.3179	11.8069	12.5897	7.69232	7.48829	7.86324	11.1375	11.5994	12.3039	7.74816	7.51638	7.80381	3.62563	4.31863	4.72646	3.37601	4.09231	4.50218	0.180463	0.207516	0.285778	-0.0558368	-0.0280868	0.0594284	0.249617	0.226315	0.224286	0.224585	0.0546931	-0.00816506	0.0665484	0.233406	0.0140759	0.1966	3
YDR111C	ALT2	3	10.8655	11.3083	12.2983	7.67487	7.43728	7.65922	11.1375	11.5994	12.3039	7.74816	7.51638	7.80381	3.19059	3.87098	4.63907	3.37601	4.09231	4.50218	-0.272026	-0.291145	-0.00563215	-0.0732844	-0.0790956	-0.144592	-0.185424	-0.221337	0.136896	-0.189601	0.159608	-0.0989906	0.0411693	-0.0899546	0.197278	0.58586	3
YDR428C	BNA7	3	10.8223	11.1928	12.1522	7.74482	7.63141	7.80346	11.1375	11.5994	12.3039	7.74816	7.51638	7.80381	3.07753	3.5614	4.34876	3.37601	4.09231	4.50218	-0.315138	-0.406587	-0.151708	-0.00333608	0.115034	-0.000351948	-0.298484	-0.530909	-0.153419	-0.291144	0.129123	0.0371154	0.00172289	-0.327604	0.190422	0.105321	3
YPL179W	PPQ1	3	12.5771	12.0539	0	7.73269	7.54589	0	11.1375	11.5994	0	7.74816	7.51638	0	4.84442	4.50804	0	3.37601	4.09231	0	1.43962	0.45453	0	-0.0154695	0.0295196	0	1.46841	0.415724	0	0.947078	0.696567	0.00702503	0.0318121	0.942068	0.744363	0.00851723	2
YBR209W		3	10.8898	10.8806	0	7.74513	7.62363	0	11.1375	11.5994	0	7.74816	7.51638	0	3.14469	3.25695	0	3.37601	4.09231	0	-0.247668	-0.718819	0	-0.0030272	0.107253	0	-0.231323	-0.835359	0	-0.483244	0.333154	0.0521128	0.0779798	-0.533341	0.427118	0.0560525	2
YBR210W	ERV15	3	11.1169	11.5862	12.3334	7.672	7.43343	7.70472	11.1375	11.5994	12.3039	7.74816	7.51638	7.80381	3.4449	4.15279	4.62864	3.37601	4.09231	4.50218	-0.0205915	-0.0131754	0.029433	-0.0761599	-0.0829423	-0.0990877	0.0688863	0.0604799	0.126458	-0.00144462	0.0269967	-0.0860633	0.0132374	0.0852746	0.0359124	0.596279	3
YPL177C	CUP9	3	11.6377	12.324	12.7154	7.80522	7.45984	7.76527	11.1375	11.5994	12.3039	7.74816	7.51638	7.80381	3.8325	4.86418	4.95008	3.37601	4.09231	4.50218	0.500237	0.724617	0.41143	0.057067	-0.0565389	-0.0385352	0.456488	0.771868	0.447902	0.545428	0.16141	-0.012669	0.055196	0.558753	0.184614	0.0255863	3
YBR212W	NGR1	3	12.7831	12.8453	13.3286	7.86075	7.49387	7.75127	11.1375	11.5994	12.3039	7.74816	7.51638	7.80381	4.92233	5.35139	5.57738	3.37601	4.09231	4.50218	1.6456	1.24586	1.02472	0.112598	-0.0225095	-0.0525422	1.54632	1.25908	1.0752	1.30539	0.314689	0.0125156	0.095344	1.29353	0.237439	7.41385e-05	3
YPL176C	TRE1	3	12.8102	13.3563	13.5031	7.88482	7.53569	7.74645	11.1375	11.5994	12.3039	7.74816	7.51638	7.80381	4.92536	5.82058	5.75669	3.37601	4.09231	4.50218	1.6727	1.75687	1.19921	0.136667	0.0193181	-0.0573612	1.54935	1.72826	1.25451	1.54293	0.300627	0.0328746	0.112022	1.51071	0.23923	1.08915e-05	3
YBR213W	MET8	3	9.9132	10.1156	12.5883	7.42254	7.28136	7.91762	11.1375	11.5994	12.3039	7.74816	7.51638	7.80381	2.49065	2.83429	4.67072	3.37601	4.09231	4.50218	-1.22429	-1.48375	0.284416	-0.325615	-0.23502	0.113813	-0.885357	-1.25802	0.16854	-0.807875	0.954806	-0.148941	0.253704	-0.658279	0.739892	0.0126774	3
YPL174C	NIP100	3	12.625	13.2204	13.0186	8.18304	7.7678	7.86079	11.1375	11.5994	12.3039	7.74816	7.51638	7.80381	4.44193	5.4526	5.15781	3.37601	4.09231	4.50218	1.48749	1.62099	0.714681	0.434886	0.25142	0.0569847	1.06592	1.36029	0.655633	1.27439	0.489295	0.247763	0.218181	1.02728	0.353912	0.000692947	3
YPL173W	MRPL40	3	12.1964	12.3079	13.0287	7.93202	7.65138	7.69072	11.1375	11.5994	12.3039	7.74816	7.51638	7.80381	4.26434	4.6565	5.33801	3.37601	4.09231	4.50218	1.05887	0.708485	0.724804	0.18386	0.135008	-0.113091	0.888332	0.56419	0.835832	0.830721	0.197755	0.0685922	0.171445	0.762785	0.17398	0.00574063	3
YBR215W	HPC2	3	10.7799	11.4922	12.7435	7.58456	7.489	7.99219	11.1375	11.5994	12.3039	7.74816	7.51638	7.80381	3.19529	4.00324	4.75132	3.37601	4.09231	4.50218	-0.357633	-0.107156	0.439583	-0.163593	-0.0273729	0.18838	-0.180723	-0.0890705	0.24914	-0.00840224	0.40768	-0.000861753	0.203212	-0.00688456	0.22641	0.976703	3
YBR216C	YBP1	3	11.1241	11.5375	12.4403	7.84051	7.5726	7.84858	11.1375	11.5994	12.3039	7.74816	7.51638	7.80381	3.28358	3.96487	4.59169	3.37601	4.09231	4.50218	-0.0133955	-0.0619299	0.136348	0.0923552	0.0562257	0.0447694	-0.0924328	-0.127443	0.0895157	0.0203409	0.103355	0.0644501	0.0274737	-0.0434532	0.116477	0.789453	3
YPL171C	OYE3	3	10.4055	11.36	12.4242	7.58496	7.53098	7.90264	11.1375	11.5994	12.3039	7.74816	7.51638	7.80381	2.82058	3.82898	4.52157	3.37601	4.09231	4.50218	-0.73194	-0.239441	0.120288	-0.163191	0.014604	0.0988313	-0.55543	-0.263332	0.0193931	-0.283698	0.427834	-0.0165853	0.151279	-0.266456	0.287425	0.156764	3
YBR217W	ATG12	3	10.8324	11.8396	12.449	7.7282	7.49457	7.64632	11.1375	11.5994	12.3039	7.74816	7.51638	7.80381	3.10419	4.34505	4.8027	3.37601	4.09231	4.50218	-0.305098	0.240225	0.145096	-0.0199558	-0.0218043	-0.157485	-0.271824	0.252742	0.300518	0.026741	0.29129	-0.0664151	0.0794026	0.093812	0.31755	0.565384	3
YPL170W	DAP1	3	10.5783	11.1297	12.3512	7.65261	7.52241	7.93316	11.1375	11.5994	12.3039	7.74816	7.51638	7.80381	2.92571	3.60725	4.41801	3.37601	4.09231	4.50218	-0.559163	-0.469743	0.0472472	-0.0955426	0.00603225	0.129356	-0.450302	-0.485062	-0.0841719	-0.32722	0.327365	0.0132819	0.129845	-0.339846	0.222101	0.0991628	3
YBR218C	PYC2	3	12.9123	12.9266	12.6714	7.74915	7.53399	7.90374	11.1375	11.5994	12.3039	7.74816	7.51638	7.80381	5.16314	5.39259	4.76771	3.37601	4.09231	4.50218	1.7748	1.32718	0.367522	0.000989646	0.0176135	0.0999317	1.78713	1.30028	0.265527	1.1565	0.718998	0.0395116	0.0571242	1.11765	0.777069	0.000322868	3
YPL168W		3	10.5468	11.767	12.2589	7.63136	7.50892	7.84209	11.1375	11.5994	12.3039	7.74816	7.51638	7.80381	2.9154	4.25812	4.41683	3.37601	4.09231	4.50218	-0.590729	0.16764	-0.0449994	-0.116797	-0.00745089	0.0382825	-0.460614	0.165804	-0.0853451	-0.156029	0.391186	-0.0286551	0.0895352	-0.126718	0.315252	0.44472	3
YBR219C		3	11.7576	11.8277	12.1845	7.64384	7.51243	7.70248	11.1375	11.5994	12.3039	7.74816	7.51638	7.80381	4.11376	4.31531	4.482	3.37601	4.09231	4.50218	0.620106	0.228338	-0.119445	-0.104321	-0.00394573	-0.101326	0.737744	0.222997	-0.0201821	0.243	0.369993	-0.0698641	0.00172933	0.31352	0.386987	0.11544	3
YPL167C	REV3	3	10.3119	11.7152	12.6408	7.70675	7.73012	7.92015	11.1375	11.5994	12.3039	7.74816	7.51638	7.80381	2.60516	3.98512	4.72063	3.37601	4.09231	4.50218	-0.825572	0.11584	0.336859	-0.0414029	0.21375	0.116343	-0.770852	-0.107197	0.218453	-0.124291	0.6173	0.0962298	0.0910744	-0.219865	0.504184	0.219303	3
YBR220C		3	10.5814	11.715	12.2249	7.74717	7.73722	7.78276	11.1375	11.5994	12.3039	7.74816	7.51638	7.80381	2.83428	3.97782	4.44217	3.37601	4.09231	4.50218	-0.556038	0.11564	-0.0789963	-0.000989646	0.220844	-0.0210461	-0.54173	-0.114491	-0.0600134	-0.173131	0.345592	0.0662695	0.0115796	-0.238745	0.263803	0.189689	3
YPL166W	ATG29	3	10.1004	11.7774	12.0294	7.7264	7.53854	7.80362	11.1375	11.5994	12.3039	7.74816	7.51638	7.80381	2.37397	4.23881	4.22578	3.37601	4.09231	4.50218	-1.03712	0.17795	-0.274519	-0.0217593	0.0221657	-0.00018436	-1.00205	0.146498	-0.276398	-0.377897	0.614098	7.40105e-05	0.0124563	-0.377315	0.580884	0.079418	3
YBR221C	PDB1	3	0	10.7145	10.0558	0	7.23083	7.64199	0	11.5994	12.3039	0	7.51638	7.80381	0	3.48362	2.41384	0	4.09231	4.50218	0	-0.884946	-2.24809	0	-0.285544	-0.161814	0	-0.608688	-2.08834	-1.56652	0.963891	-0.223679	0.0874904	-1.34852	1.04627	0.000779167	2
YDR112W	IRC2	3	11.2058	11.7162	12.1907	7.74131	7.39976	7.69749	11.1375	11.5994	12.3039	7.74816	7.51638	7.80381	3.46445	4.31648	4.49322	3.37601	4.09231	4.50218	0.0682749	0.116846	-0.113209	-0.00684716	-0.116611	-0.106318	0.08844	0.22417	-0.00895455	0.0239704	0.121258	-0.076592	0.0574295	0.101218	0.117086	0.535595	3
YDR430C	CYM1	3	11.5793	11.2544	12.5339	7.80786	7.46719	7.78652	11.1375	11.5994	12.3039	7.74816	7.51638	7.80381	3.77142	3.78718	4.74733	3.37601	4.09231	4.50218	0.441798	-0.345033	0.229931	0.0597039	-0.0491871	-0.0172839	0.395412	-0.305133	0.245152	0.108899	0.407139	-0.00225571	0.0444489	0.11181	0.368817	0.497665	3
YDR114C		3	12.1552	12.2834	0	7.94598	7.62278	0	11.1375	11.5994	0	7.74816	7.51638	0	4.20918	4.66065	0	3.37601	4.09231	0	1.01767	0.684031	0	0.197823	0.106403	0	0.833169	0.568342	0	0.850853	0.235921	0.152113	0.0646443	0.700755	0.187261	0.0277781	2
YDR431W		3	11.1354	11.4551	11.8967	7.65129	7.37183	7.7487	11.1375	11.5994	12.3039	7.74816	7.51638	7.80381	3.48408	4.08325	4.14797	3.37601	4.09231	4.50218	-0.00211996	-0.144319	-0.407254	-0.096871	-0.144549	-0.0551085	0.108069	-0.0090579	-0.354209	-0.184565	0.205544	-0.0988427	0.0241116	-0.0850659	0.240329	0.596279	3
YDR115W		3	11.0919	11.6506	12.5142	7.75551	7.64592	7.80489	11.1375	11.5994	12.3039	7.74816	7.51638	7.80381	3.33642	4.00472	4.70931	3.37601	4.09231	4.50218	-0.0455543	0.051233	0.210281	0.00735674	0.129543	0.00108516	-0.0395931	-0.0875967	0.207132	0.0719864	0.129174	0.0459949	0.0036209	0.0266475	0.158136	0.875706	3
YDR116C	MRPL1	3	11.3326	11.8435	12.76	7.78627	7.54696	7.73714	11.1375	11.5994	12.3039	7.74816	7.51638	7.80381	3.54632	4.29651	5.02291	3.37601	4.09231	4.50218	0.195104	0.244069	0.456126	0.038116	0.0305846	-0.0666684	0.170306	0.204198	0.520731	0.298433	0.138743	0.000677389	0.0604973	0.298412	0.193279	0.126792	3
YDR433W		3	10.9505	11.7179	12.3224	7.67797	7.42219	7.69122	11.1375	11.5994	12.3039	7.74816	7.51638	7.80381	3.27258	4.29574	4.63117	3.37601	4.09231	4.50218	-0.186944	0.118528	0.0184712	-0.0701903	-0.0941869	-0.112584	-0.103436	0.203427	0.128992	-0.0166486	0.155735	-0.0923205	0.0244763	0.0763278	0.160067	0.639112	3
YDR117C	TMA64	3	11.2767	11.3768	12.6762	7.67397	7.42603	7.79232	11.1375	11.5994	12.3039	7.74816	7.51638	7.80381	3.60269	3.9508	4.88383	3.37601	4.09231	4.50218	0.139177	-0.222566	0.37223	-0.0741836	-0.0903423	-0.0114889	0.226679	-0.14151	0.381656	0.0962806	0.299709	-0.0586716	0.0361968	0.155608	0.268727	0.353244	3
YDR435C	PPM1	3	13.0272	13.4204	13.0803	7.83013	7.58315	7.90265	11.1375	11.5994	12.3039	7.74816	7.51638	7.80381	5.19704	5.83729	5.17769	3.37601	4.09231	4.50218	1.88968	1.82104	0.776423	0.0819716	0.0667798	0.0988467	1.82102	1.74497	0.675513	1.49571	0.623869	0.0825327	0.00974285	1.41384	0.640537	2.61178e-05	3
YDR119W	VBA4	3	11.0849	11.2177	12.4781	7.85272	7.50447	7.79942	11.1375	11.5994	12.3039	7.74816	7.51638	7.80381	3.23222	3.71318	4.6787	3.37601	4.09231	4.50218	-0.0525543	-0.381746	0.174191	0.104559	-0.0119043	-0.00438882	-0.143796	-0.379129	0.176517	-0.086703	0.279537	0.0294221	0.0629012	-0.115469	0.278904	0.479485	3
YDR436W	PPZ2	3	11.2164	11.1143	12.3062	7.93698	7.68417	7.81233	11.1375	11.5994	12.3039	7.74816	7.51638	7.80381	3.27943	3.43013	4.49383	3.37601	4.09231	4.50218	0.0789229	-0.485105	0.00223329	0.18882	0.167794	0.00852221	-0.0965794	-0.662186	-0.00835208	-0.134649	0.305916	0.121712	0.104095	-0.255706	0.354775	0.167813	3
YDR120C	TRM1	3	10.9011	10.8527	11.545	7.52918	7.33869	7.73507	11.1375	11.5994	12.3039	7.74816	7.51638	7.80381	3.37191	3.51404	3.80991	3.37601	4.09231	4.50218	-0.236395	-0.746673	-0.758945	-0.218979	-0.177686	-0.0687423	-0.00409757	-0.578273	-0.692266	-0.580671	0.298215	-0.155136	0.0867394	-0.424879	0.368838	0.0600054	3
YEL001C	IRC22	3	10.983	11.3807	12.3811	7.64648	7.42925	7.73238	11.1375	11.5994	12.3039	7.74816	7.51638	7.80381	3.33655	3.95148	4.6487	3.37601	4.09231	4.50218	-0.15445	-0.218663	0.0771637	-0.101675	-0.087121	-0.0714244	-0.0394572	-0.140828	0.146525	-0.0986495	0.155607	-0.08674	0.017465	-0.0112536	0.145738	0.95132	3
YDR121W	DPB4	3	10.7727	11.7878	12.1083	8.00039	7.88607	8.23385	11.1375	11.5994	12.3039	7.74816	7.51638	7.80381	2.7723	3.9017	3.87442	3.37601	4.09231	4.50218	-0.364798	0.188367	-0.195648	0.25223	0.369692	0.430046	-0.60371	-0.190613	-0.627757	-0.124026	0.283452	0.350656	0.102662	-0.474026	0.245738	0.0443004	3
YEL003W	GIM4	3	11.1633	11.9863	12.464	7.85372	7.48283	7.98468	11.1375	11.5994	12.3039	7.74816	7.51638	7.80381	3.30955	4.50345	4.47937	3.37601	4.09231	4.50218	0.025788	0.386882	0.160126	0.105564	-0.0335413	0.180874	-0.0664585	0.411137	-0.0228116	0.190932	0.182508	0.0842992	0.0434802	0.107289	0.264043	0.516371	3
YEL005C	VAB2	3	11.9389	12.5774	12.8657	7.75554	7.56759	7.77957	11.1375	11.5994	12.3039	7.74816	7.51638	7.80381	4.18335	5.00981	5.08616	3.37601	4.09231	4.50218	0.801404	0.977992	0.561807	0.00738781	0.0512105	-0.0242366	0.807334	0.917495	0.58398	0.780401	0.208886	0.0114539	0.0182584	0.769603	0.169929	0.00552193	3
YDR124W		3	10.8004	11.7457	12.4537	7.61626	7.50014	7.82127	11.1375	11.5994	12.3039	7.74816	7.51638	7.80381	3.18416	4.2456	4.63246	3.37601	4.09231	4.50218	-0.337058	0.146341	0.149815	-0.131894	-0.0162346	0.0174658	-0.191847	0.153289	0.130286	-0.0136341	0.280099	-0.0435542	0.0862327	0.030576	0.192967	0.850792	3
YDR125C	ECM18	3	10.4621	11.2025	12.6291	7.58146	7.45196	7.78482	11.1375	11.5994	12.3039	7.74816	7.51638	7.80381	2.88064	3.75058	4.84426	3.37601	4.09231	4.50218	-0.675379	-0.396855	0.325151	-0.166693	-0.0644121	-0.0189893	-0.495367	-0.34173	0.342077	-0.249028	0.516386	-0.0833649	0.0852769	-0.165007	0.445815	0.326932	3
YEL007W		3	10.5855	11.4399	10.6345	7.89429	7.595	8.23888	11.1375	11.5994	12.3039	7.74816	7.51638	7.80381	2.69117	3.84486	2.39565	3.37601	4.09231	4.50218	-0.552022	-0.159543	-1.66939	0.146138	0.0786221	0.43507	-0.684842	-0.247452	-2.10653	-0.793653	0.783391	0.219944	0.166815	-1.01294	0.971997	0.000767913	3
YPL165C	SET6	3	10.69	11.1167	12.6787	7.73826	7.37638	7.81898	11.1375	11.5994	12.3039	7.74816	7.51638	7.80381	2.95175	3.74032	4.85975	3.37601	4.09231	4.50218	-0.447477	-0.4827	0.374811	-0.00989299	-0.139998	0.0151731	-0.424266	-0.351989	0.357574	-0.185122	0.485236	-0.044906	0.0144719	-0.13956	0.432045	0.404278	3
YBR222C	PCS60	3	10.8261	11.5161	12.392	7.63815	7.38579	7.72724	11.1375	11.5994	12.3039	7.74816	7.51638	7.80381	3.18791	4.13035	4.66479	3.37601	4.09231	4.50218	-0.311432	-0.0832596	0.0881106	-0.110011	-0.130584	-0.076563	-0.188104	0.0380378	0.16261	-0.102194	0.200443	-0.105719	0.0193112	0.0041815	0.177791	0.989409	3
YBR223C	TDP1	3	10.6737	11.1794	12.3385	7.65601	7.40047	7.82641	11.1375	11.5994	12.3039	7.74816	7.51638	7.80381	3.01767	3.77893	4.51204	3.37601	4.09231	4.50218	-0.463805	-0.419995	0.0345291	-0.0921497	-0.115902	0.0226036	-0.358338	-0.31338	0.00986235	-0.28309	0.275937	-0.061816	0.0662529	-0.220619	0.200864	0.215303	3
YPL163C	SVS1	3	11.2492	11.6157	12.6128	7.84609	7.81478	7.87042	11.1375	11.5994	12.3039	7.74816	7.51638	7.80381	3.40313	3.8009	4.74243	3.37601	4.09231	4.50218	0.111736	0.0162846	0.308924	0.0979345	0.298406	0.0666098	0.0271191	-0.291408	0.240251	0.145648	0.149238	0.154317	0.0180854	-0.00801282	0.267565	0.964005	3
YBR224W		3	11.2129	10.9477	11.398	8.03019	7.7595	7.85296	11.1375	11.5994	12.3039	7.74816	7.51638	7.80381	3.18275	3.18818	3.54503	3.37601	4.09231	4.50218	0.0754563	-0.651719	-0.905935	0.282031	0.243123	0.0491542	-0.193257	-0.904128	-0.957152	-0.494066	0.509336	0.191436	0.134452	-0.684846	0.426553	0.0105455	3
YPL162C		3	10.6746	10.8339	12.2878	7.75138	7.39137	7.74161	11.1375	11.5994	12.3039	7.74816	7.51638	7.80381	2.92324	3.44257	4.54622	3.37601	4.09231	4.50218	-0.462865	-0.765459	-0.0160887	0.00322122	-0.125	-0.062196	-0.452768	-0.649745	0.0440441	-0.414804	0.37699	-0.0613251	0.0377687	-0.352823	0.35753	0.0906861	3
YBR225W		3	12.3366	12.7857	12.8115	7.75784	7.33278	7.67456	11.1375	11.5994	12.3039	7.74816	7.51638	7.80381	4.57877	5.45297	5.13697	3.37601	4.09231	4.50218	1.19913	1.18635	0.507608	0.00968176	-0.183593	-0.129251	1.20276	1.36066	0.634796	0.964361	0.395611	-0.101054	0.0802129	1.06607	0.381748	0.000498446	3
YPL161C	BEM4	3	10.6754	11.6948	11.3998	8.08024	8.01216	7.97829	11.1375	11.5994	12.3039	7.74816	7.51638	7.80381	2.59512	3.68262	3.42154	3.37601	4.09231	4.50218	-0.462127	0.095372	-0.904086	0.332084	0.495781	0.174487	-0.780894	-0.409696	-1.08064	-0.423614	0.500841	0.334117	0.0909889	-0.757075	0.336104	0.00608403	3
YBR226C		3	12.2612	12.6361	12.3792	7.73837	7.39639	7.74307	11.1375	11.5994	12.3039	7.74816	7.51638	7.80381	4.52282	5.2397	4.63618	3.37601	4.09231	4.50218	1.12371	1.03669	0.0753222	-0.00978317	-0.119987	-0.060741	1.14681	1.14739	0.134	0.74524	0.581795	-0.0635037	0.0294205	0.8094	0.584914	0.00403524	3
YPL159C	PET20	3	10.9649	12.0434	12.6025	7.65801	7.45416	7.73307	11.1375	11.5994	12.3039	7.74816	7.51638	7.80381	3.3069	4.58927	4.86939	3.37601	4.09231	4.50218	-0.172574	0.444036	0.298542	-0.0901499	-0.0622142	-0.0707369	-0.0691065	0.496963	0.367215	0.190001	0.322316	-0.074367	0.0112081	0.265024	0.296548	0.156764	3
YBR227C	MCX1	3	11.5872	11.8356	12.5544	7.73518	7.4858	7.705	11.1375	11.5994	12.3039	7.74816	7.51638	7.80381	3.85201	4.34982	4.84936	3.37601	4.09231	4.50218	0.449701	0.236218	0.250431	-0.0129769	-0.0305743	-0.0988123	0.475996	0.257506	0.347181	0.312117	0.119363	-0.0474545	0.0495571	0.360228	0.109828	0.0867519	3
YPL157W	TGS1	3	12.3085	13.4278	12.5527	7.90363	7.6572	8.15253	11.1375	11.5994	12.3039	7.74816	7.51638	7.80381	4.40491	5.77058	4.40013	3.37601	4.09231	4.50218	1.17105	1.82839	0.248737	0.155473	0.14083	0.348721	1.0289	1.67827	-0.102047	1.08273	0.793521	0.215008	0.111572	0.868374	0.900949	0.00250051	3
YBR228W	SLX1	3	10.6881	11.6247	12.4919	7.62542	7.41776	7.83416	11.1375	11.5994	12.3039	7.74816	7.51638	7.80381	3.06271	4.20696	4.65776	3.37601	4.09231	4.50218	-0.449353	0.0253258	0.187994	-0.122733	-0.0986111	0.0303528	-0.313302	0.11465	0.155578	-0.0786779	0.331158	-0.0636639	0.0883844	-0.014358	0.259701	0.938651	3
YPL156C	PRM4	3	10.517	11.6641	12.4833	7.7886	7.50856	7.8887	11.1375	11.5994	12.3039	7.74816	7.51638	7.80381	2.72841	4.15557	4.59457	3.37601	4.09231	4.50218	-0.620473	0.0647331	0.179345	0.0404471	-0.00781083	0.0848914	-0.647602	0.0632569	0.0923907	-0.125465	0.432503	0.0391759	0.0256599	-0.163985	0.419078	0.33332	3
YPL155C	KIP2	3	9.71017	11.5219	12.3992	7.68147	7.60877	7.89493	11.1375	11.5994	12.3039	7.74816	7.51638	7.80381	2.0287	3.91316	4.50422	3.37601	4.09231	4.50218	-1.42732	-0.0774655	0.0952313	-0.0666869	0.0923993	0.0911275	-1.34731	-0.179152	0.00204068	-0.469851	0.833676	0.0389466	0.0911142	-0.508142	0.73237	0.0355311	3
YBR230C	OM14	3	11.3258	11.0227	11.9914	7.88924	7.68885	7.85323	11.1375	11.5994	12.3039	7.74816	7.51638	7.80381	3.43656	3.33386	4.13822	3.37601	4.09231	4.50218	0.188322	-0.576698	-0.312479	0.141087	0.17247	0.0494184	0.060553	-0.758455	-0.36396	-0.233618	0.388559	0.120992	0.0529247	-0.353954	0.409595	0.0906861	3
YPL154C	PEP4	3	10.7521	12.0668	12.343	7.65683	7.51987	7.83315	11.1375	11.5994	12.3039	7.74816	7.51638	7.80381	3.09529	4.54697	4.50984	3.37601	4.09231	4.50218	-0.385365	0.467442	0.0390685	-0.0913255	0.00349333	0.0293389	-0.280722	0.454662	0.00766636	0.0403817	0.426405	-0.0194978	0.0696657	0.0605353	0.370532	0.706579	3
YBR231C	SWC5	3	12.5451	0	11.892	7.67395	0	7.75839	11.1375	0	12.3039	7.74816	0	7.80381	4.87115	0	4.1336	3.37601	0	4.50218	1.40761	0	-0.411936	-0.0742074	0	-0.0454182	1.49513	0	-0.368581	0.497836	1.28661	-0.0598128	0.020357	0.563276	1.31785	0.049735	2
YPL152W	RRD2	3	12.5578	12.9479	12.6686	8.03676	7.76539	8.07856	11.1375	11.5994	12.3039	7.74816	7.51638	7.80381	4.521	5.18256	4.59004	3.37601	4.09231	4.50218	1.42028	1.34855	0.36467	0.288603	0.249016	0.274751	1.14499	1.09025	0.0878567	1.0445	0.58984	0.27079	0.00799765	0.774365	0.595163	0.0053111	3
YBR233W	PBP2	3	10.4818	11.4343	12.1072	7.68349	7.44089	7.78139	11.1375	11.5994	12.3039	7.74816	7.51638	7.80381	2.79834	3.99338	4.3258	3.37601	4.09231	4.50218	-0.655649	-0.165133	-0.196726	-0.0646623	-0.0754849	-0.0224126	-0.577669	-0.0989348	-0.176376	-0.339169	0.274534	-0.0541866	0.0243929	-0.284327	0.256976	0.139606	3
YPL150W		3	11.8223	12.194	12.5546	7.86898	7.60565	7.89387	11.1375	11.5994	12.3039	7.74816	7.51638	7.80381	3.95333	4.58838	4.66075	3.37601	4.09231	4.50218	0.684818	0.594626	0.250697	0.12082	0.0892739	0.0900647	0.577316	0.496065	0.158569	0.510047	0.229086	0.100053	0.0177563	0.41065	0.222056	0.0646274	3
YBR235W		3	11.0301	11.9311	12.5906	7.67292	7.50162	7.82401	11.1375	11.5994	12.3039	7.74816	7.51638	7.80381	3.35722	4.42953	4.76656	3.37601	4.09231	4.50218	-0.107344	0.331749	0.286647	-0.0752326	-0.0147573	0.0202046	-0.0187934	0.337219	0.264379	0.170351	0.241546	-0.0232618	0.0551007	0.194268	0.188077	0.264581	3
YDR126W	SWF1	3	10.7768	11.05	11.8284	7.99214	8.0481	8.00585	11.1375	11.5994	12.3039	7.74816	7.51638	7.80381	2.78467	3.00195	3.82258	3.37601	4.09231	4.50218	-0.360682	-0.549352	-0.475498	0.243981	0.531724	0.20204	-0.591345	-1.09036	-0.679601	-0.461844	0.0950732	0.325915	0.0242146	-0.787103	0.266312	0.00481683	3
YEL008W		3	11.0467	12.1147	12.7874	7.75776	7.40713	7.77654	11.1375	11.5994	12.3039	7.74816	7.51638	7.80381	3.28897	4.70762	5.01089	3.37601	4.09231	4.50218	-0.0907487	0.515347	0.483513	0.00960586	-0.109248	-0.0272643	-0.0870366	0.615308	0.508714	0.302704	0.341111	-0.0423022	0.021287	0.345662	0.378499	0.0948176	3
YDR127W	ARO1	3	9.74304	10.7331	11.1983	7.91613	7.51315	8.08111	11.1375	11.5994	12.3039	7.74816	7.51638	7.80381	1.82691	3.21996	3.11723	3.37601	4.09231	4.50218	-1.39444	-0.866283	-1.10558	0.167978	-0.00322221	0.277304	-1.5491	-0.872348	-1.38494	-1.1221	0.264466	0.147353	0.0631192	-1.2688	0.35301	9.17625e-05	3
YEL009C	GCN4	3	10.3459	11.2142	11.2803	8.08037	7.88049	8.04691	11.1375	11.5994	12.3039	7.74816	7.51638	7.80381	2.26557	3.33369	3.23341	3.37601	4.09231	4.50218	-0.791546	-0.385222	-1.02361	0.332218	0.364112	0.2431	-1.11045	-0.758621	-1.26877	-0.733458	0.323132	0.313143	0.0514521	-1.04595	0.261119	0.000587788	3
YDR128W	MTC5	3	13.4694	13.0323	13.0392	8.17783	7.7476	7.93588	11.1375	11.5994	12.3039	7.74816	7.51638	7.80381	5.29154	5.28472	5.1033	3.37601	4.09231	4.50218	2.33189	1.43292	0.735253	0.429678	0.23123	0.132069	1.91553	1.19241	0.601121	1.50002	0.800431	0.264325	0.171825	1.23635	0.658306	0.000120863	3
YEL010W		3	10.5168	11.1488	12.2785	7.70769	7.48735	7.92945	11.1375	11.5994	12.3039	7.74816	7.51638	7.80381	2.80914	3.66144	4.34906	3.37601	4.09231	4.50218	-0.620652	-0.450612	-0.0254123	-0.0404626	-0.0290258	0.125639	-0.566872	-0.430873	-0.153115	-0.365559	0.306599	0.0187169	0.0958989	-0.38362	0.210887	0.0759935	3
YEL013W	VAC8	3	0	12.2851	12.9656	0	7.47655	7.86435	0	11.5994	12.3039	0	7.51638	7.80381	0	4.80853	5.10122	0	4.09231	4.50218	0	0.685677	0.661643	0	-0.0398248	0.060539	0	0.716215	0.599041	0.67366	0.0169946	0.0103571	0.0709679	0.657628	0.0828545	0.0334948	2
YDR130C	FIN1	3	10.7757	11.7318	12.5962	7.73904	7.54971	7.91707	11.1375	11.5994	12.3039	7.74816	7.51638	7.80381	3.03666	4.18209	4.67916	3.37601	4.09231	4.50218	-0.361778	0.132407	0.29231	-0.00911323	0.0333397	0.113262	-0.339347	0.0897803	0.176985	0.0209794	0.340984	0.0458295	0.0706534	-0.0241942	0.276392	0.888228	3
YEL014C		3	11.8435	11.5969	12.8523	7.61218	7.6865	7.63392	11.1375	11.5994	12.3039	7.74816	7.51638	7.80381	4.23127	3.91041	5.21836	3.37601	4.09231	4.50218	0.705966	-0.0024889	0.54836	-0.135975	0.170128	-0.169886	0.855258	-0.181904	0.716184	0.417279	0.371973	-0.0452442	0.0195789	0.463179	0.56297	0.0471199	3
YDR131C		3	11.3997	11.9162	12.4717	7.77515	7.86871	7.79479	11.1375	11.5994	12.3039	7.74816	7.51638	7.80381	3.62452	4.04751	4.67692	3.37601	4.09231	4.50218	0.262176	0.316819	0.167786	0.02699	0.352331	-0.00902126	0.248504	-0.044799	0.174744	0.248927	0.0753947	0.123433	0.0207911	0.12615	0.15257	0.44472	3
YEL015W	EDC3	3	10.9417	11.6319	12.2428	7.62699	7.38504	7.87102	11.1375	11.5994	12.3039	7.74816	7.51638	7.80381	3.3147	4.24687	4.3718	3.37601	4.09231	4.50218	-0.195797	0.032511	-0.0611026	-0.121167	-0.131333	0.0672132	-0.0613123	0.154557	-0.130379	-0.0747963	0.114769	-0.0617624	0.108761	-0.012378	0.148638	0.95132	3
YDR132C		3	10.7874	11.49	12.3331	7.78706	7.47865	7.83479	11.1375	11.5994	12.3039	7.74816	7.51638	7.80381	3.0003	4.01139	4.49829	3.37601	4.09231	4.50218	-0.350125	-0.109361	0.0291616	0.0389075	-0.037725	0.0309847	-0.375714	-0.0809229	-0.00388633	-0.143441	0.191926	0.0107224	0.00457422	-0.153508	0.196253	0.360142	3
YEL016C	NPP2	3	0	11.5542	12.4364	0	7.46402	7.95817	0	11.5994	12.3039	0	7.51638	7.80381	0	4.09013	4.47826	0	4.09231	4.50218	0	-0.0452462	0.132514	0	-0.0523558	0.154366	0	-0.0021774	-0.0239154	0.0436338	0.125695	0.0510051	0.146174	-0.0130464	0.0153711	0.947997	2
YDR133C		3	10.4285	11.4337	11.7356	7.73997	7.52582	7.91346	11.1375	11.5994	12.3039	7.74816	7.51638	7.80381	2.68853	3.90793	3.82211	3.37601	4.09231	4.50218	-0.708989	-0.16565	-0.568351	-0.00818484	0.00944931	0.109657	-0.687486	-0.184386	-0.680071	-0.480996	0.282006	0.0369738	0.068036	-0.517314	0.288348	0.0338575	3
YDR134C		3	10.7889	11.8773	12.4829	7.62063	7.39879	7.83626	11.1375	11.5994	12.3039	7.74816	7.51638	7.80381	3.16825	4.47846	4.64661	3.37601	4.09231	4.50218	-0.348605	0.277854	0.178944	-0.127525	-0.117585	0.0324525	-0.207762	0.386152	0.144428	0.0360643	0.336784	-0.0708859	0.0923632	0.107606	0.298664	0.506953	3
YEL017W	GTT3	3	11.2577	11.5041	12.2967	7.6718	7.46465	7.7713	11.1375	11.5994	12.3039	7.74816	7.51638	7.80381	3.5859	4.03948	4.52541	3.37601	4.09231	4.50218	0.120215	-0.0952752	-0.00721229	-0.0763526	-0.0517286	-0.0325068	0.209886	-0.0528336	0.0232313	0.00590916	0.108343	-0.0535293	0.0253144	0.0600944	0.135183	0.706579	3
YDR135C	YCF1	3	10.0733	11.4397	11.068	7.70261	7.65032	7.91915	11.1375	11.5994	12.3039	7.74816	7.51638	7.80381	2.3707	3.7894	3.14883	3.37601	4.09231	4.50218	-1.06417	-0.159681	-1.23595	-0.045545	0.133947	0.115338	-1.00531	-0.302915	-1.35335	-0.819933	0.57821	0.0679134	0.0928861	-0.887191	0.535086	0.00217164	3
YPR083W	MDM36	3	10.4892	11.7285	12.3757	7.62608	7.55587	7.84766	11.1375	11.5994	12.3039	7.74816	7.51638	7.80381	2.86307	4.17261	4.52804	3.37601	4.09231	4.50218	-0.648335	0.129072	0.0717832	-0.122073	0.0394904	0.0438541	-0.512943	0.0802947	0.025866	-0.14916	0.433246	-0.0129097	0.0957983	-0.135594	0.327925	0.412099	3
YDR136C	VPS61	3	12.5295	13.5581	13.1578	8.34582	8.509	8.77233	11.1375	11.5994	12.3039	7.74816	7.51638	7.80381	4.18371	5.04906	4.38551	3.37601	4.09231	4.50218	1.39204	1.95866	0.853913	0.597665	0.992623	0.968518	0.807698	0.956748	-0.116668	1.40154	0.552434	0.852935	0.214112	0.549259	0.581505	0.0273574	3
YEL020C		3	0	11.7223	12.5454	0	7.46148	7.69192	0	11.5994	12.3039	0	7.51638	7.80381	0	4.26083	4.85347	0	4.09231	4.50218	0	0.122907	0.241463	0	-0.0548937	-0.111891	0	0.168514	0.351291	0.182185	0.083832	-0.0833922	0.0403029	0.259902	0.129243	0.207232	2
YDR137W	RGP1	3	9.14296	10.2038	11.3777	7.51062	7.33647	8.00052	11.1375	11.5994	12.3039	7.74816	7.51638	7.80381	1.63234	2.86732	3.3772	3.37601	4.09231	4.50218	-1.99452	-1.39561	-0.926199	-0.237532	-0.179905	0.196713	-1.74367	-1.22499	-1.12497	-1.43878	0.535468	-0.0735746	0.250711	-1.36455	0.332118	4.05099e-05	3
YPL149W	ATG5	3	11.3504	11.3385	12.6745	7.78277	7.40164	7.69096	11.1375	11.5994	12.3039	7.74816	7.51638	7.80381	3.56765	3.93681	4.98358	3.37601	4.09231	4.50218	0.212932	-0.260948	0.370616	0.0346115	-0.114732	-0.112845	0.191639	-0.155503	0.481398	0.107534	0.32871	-0.064322	0.0851341	0.172511	0.318881	0.308509	3
YBR238C		3	12.2182	12.449	12.807	7.83048	7.43914	7.76344	11.1375	11.5994	12.3039	7.74816	7.51638	7.80381	4.38775	5.00989	5.04356	3.37601	4.09231	4.50218	1.08074	0.849632	0.50307	0.0823265	-0.0772368	-0.0403699	1.01174	0.917582	0.541377	0.811149	0.290754	-0.0117601	0.0708388	0.823565	0.248875	0.00358313	3
YPL147W	PXA1	3	10.7485	11.1546	12.259	7.75599	7.60907	7.88621	11.1375	11.5994	12.3039	7.74816	7.51638	7.80381	2.99248	3.54549	4.37277	3.37601	4.09231	4.50218	-0.389015	-0.44484	-0.0449439	0.00783696	0.0926929	0.0824054	-0.383534	-0.54682	-0.129412	-0.292933	0.216571	0.0609784	0.0430521	-0.353255	0.210345	0.0906861	3
YBR239C		3	11.027	10.7079	12.3314	7.71706	7.46199	7.7394	11.1375	11.5994	12.3039	7.74816	7.51638	7.80381	3.30994	3.24588	4.592	3.37601	4.09231	4.50218	-0.110485	-0.891536	0.0274763	-0.031097	-0.0543879	-0.0644115	-0.0660698	-0.846435	0.0898246	-0.324848	0.49559	-0.0499655	0.0192341	-0.274227	0.50164	0.149092	3
YPL145C	KES1	3	10.4606	11.3994	12.3759	7.71318	7.74879	7.99428	11.1375	11.5994	12.3039	7.74816	7.51638	7.80381	2.74747	3.65059	4.38166	3.37601	4.09231	4.50218	-0.67684	-0.200016	0.0720212	-0.0349807	0.232419	0.190476	-0.628541	-0.441722	-0.120518	-0.268278	0.379069	0.129305	0.130167	-0.396927	0.256957	0.0706081	3
YBR240C	THI2	3	11.2352	11.2766	12.2755	7.7346	7.3395	7.76638	11.1375	11.5994	12.3039	7.74816	7.51638	7.80381	3.50058	3.93712	4.50909	3.37601	4.09231	4.50218	0.0976923	-0.322775	-0.02846	-0.0135547	-0.176874	-0.03743	0.124565	-0.155187	0.0069068	-0.0845141	0.215765	-0.075953	0.0137844	-0.00790516	0.140463	0.964005	3
YPL144W	POC4	3	0	13.3654	12.0104	0	7.96347	8.08208	0	11.5994	12.3039	0	7.51638	7.80381	0	5.40195	3.92834	0	4.09231	4.50218	0	1.76603	-0.293503	0	0.447098	0.278275	0	1.30964	-0.573841	0.736262	1.45631	0.362687	0.119376	0.3679	1.33182	0.111455	2
YBR241C		3	11.2495	11.4164	12.2159	7.69459	7.34021	7.63999	11.1375	11.5994	12.3039	7.74816	7.51638	7.80381	3.55493	4.07622	4.5759	3.37601	4.09231	4.50218	0.112034	-0.182968	-0.0880285	-0.0535674	-0.176163	-0.163817	0.17892	-0.0160927	0.0737253	-0.0529875	0.150591	-0.131182	0.0636526	0.0788507	0.0976071	0.628234	3
YPL141C		3	11.4702	11.7414	12.4255	7.67237	7.32869	7.76649	11.1375	11.5994	12.3039	7.74816	7.51638	7.80381	3.79779	4.41275	4.65902	3.37601	4.09231	4.50218	0.332674	0.142048	0.121595	-0.0757843	-0.187681	-0.0373143	0.421777	0.320442	0.156846	0.198773	0.116413	-0.10026	0.0222107	0.299688	0.133679	0.126792	3
YBR242W		3	10.8519	11.8405	11.6571	8.0229	7.65975	7.96142	11.1375	11.5994	12.3039	7.74816	7.51638	7.80381	2.82897	4.18071	3.69567	3.37601	4.09231	4.50218	-0.285624	0.241059	-0.646836	0.274739	0.143375	0.157613	-0.547045	0.088397	-0.806512	-0.230467	0.446509	0.191909	0.0676228	-0.42172	0.460429	0.060905	3
YPL140C	MKK2	3	10.3848	10.7118	11.9768	7.52744	7.2976	7.97768	11.1375	11.5994	12.3039	7.74816	7.51638	7.80381	2.85734	3.41421	3.99917	3.37601	4.09231	4.50218	-0.752705	-0.887588	-0.327078	-0.220716	-0.218774	0.17387	-0.518671	-0.678101	-0.503011	-0.65579	0.292553	-0.0885398	0.227815	-0.566594	0.0968843	0.0243236	3
YBR244W	GPX2	3	11.4331	11.6784	12.3956	7.72753	7.47184	7.74107	11.1375	11.5994	12.3039	7.74816	7.51638	7.80381	3.70552	4.20653	4.65457	3.37601	4.09231	4.50218	0.295568	0.078977	0.0917166	-0.0206218	-0.0445302	-0.062738	0.329508	0.11422	0.152391	0.155421	0.121539	-0.04263	0.0243158	0.198707	0.114874	0.254715	3
YPL139C	UME1	3	9.5733	11.2088	11.958	7.39299	7.32075	7.6259	11.1375	11.5994	12.3039	7.74816	7.51638	7.80381	2.18032	3.88807	4.33206	3.37601	4.09231	4.50218	-1.56418	-0.390581	-0.345965	-0.355169	-0.19563	-0.177912	-1.19569	-0.204237	-0.170116	-0.766909	0.690819	-0.242904	0.10234	-0.523349	0.582518	0.0322514	3
YBR245C	ISW1	3	11.4162	12.3141	12.6717	7.78394	7.64978	7.96258	11.1375	11.5994	12.3039	7.74816	7.51638	7.80381	3.63222	4.66433	4.70916	3.37601	4.09231	4.50218	0.278677	0.714703	0.367815	0.0357885	0.133401	0.158772	0.256207	0.572014	0.206981	0.453732	0.23036	0.109321	0.0710044	0.345067	0.198077	0.0948176	3
YPL138C	SPP1	3	10.4252	10.9963	12.1903	7.72564	7.45739	8.05847	11.1375	11.5994	12.3039	7.74816	7.51638	7.80381	2.69961	3.53886	4.13186	3.37601	4.09231	4.50218	-0.712237	-0.603148	-0.113597	-0.0225201	-0.0589823	0.254661	-0.676399	-0.553453	-0.370321	-0.476327	0.318834	0.0577195	0.160031	-0.533391	0.154022	0.030211	3
YBR246W		3	11.6512	12.0634	12.6356	7.8055	7.66814	8.07666	11.1375	11.5994	12.3039	7.74816	7.51638	7.80381	3.84566	4.39523	4.5589	3.37601	4.09231	4.50218	0.513677	0.463974	0.331633	0.0573485	0.151767	0.272853	0.469647	0.30292	0.0567175	0.436428	0.0940961	0.160656	0.124421	0.276428	0.207735	0.146644	3
YPL136W		3	10.7731	11.6134	12.0583	7.73035	7.57241	7.81391	11.1375	11.5994	12.3039	7.74816	7.51638	7.80381	3.0428	4.04099	4.24441	3.37601	4.09231	4.50218	-0.364338	0.0139977	-0.245599	-0.0178092	0.056034	0.0101066	-0.333211	-0.0513233	-0.257768	-0.198646	0.193489	0.0161105	0.0161172	-0.214101	0.145929	0.227576	3
YBR248C	HIS7	3	11.8757	12.6181	12.6355	7.78409	7.4388	7.8282	11.1375	11.5994	12.3039	7.74816	7.51638	7.80381	4.09156	5.17927	4.80731	3.37601	4.09231	4.50218	0.738167	1.01867	0.331584	0.0359333	-0.0775705	0.0243905	0.715551	1.08695	0.30513	0.69614	0.345466	-0.00574888	0.00666428	0.702545	0.391074	0.00908142	3
YPL135W	ISU1	3	12.9002	14.2309	14.0999	8.0453	7.80155	8.1116	11.1375	11.5994	12.3039	7.74816	7.51638	7.80381	4.85493	6.42936	5.98829	3.37601	4.09231	4.50218	1.76274	2.63151	1.79597	0.29714	0.285173	0.307798	1.47892	2.33705	1.48611	2.06341	0.492269	0.296703	0.00615303	1.76736	0.493376	9.88374e-07	3
YBR249C	ARO4	3	10.8287	12.024	12.3634	7.67852	7.43204	7.78934	11.1375	11.5994	12.3039	7.74816	7.51638	7.80381	3.1502	4.59199	4.57404	3.37601	4.09231	4.50218	-0.308767	0.424632	0.0594543	-0.0696374	-0.0843375	-0.0144722	-0.225812	0.499683	0.0718633	0.05844	0.366701	-0.056149	0.0318496	0.115245	0.364688	0.479485	3
YPL133C	RDS2	3	11.1396	11.6719	12.5575	7.77509	7.52782	7.92012	11.1375	11.5994	12.3039	7.74816	7.51638	7.80381	3.36452	4.14411	4.63734	3.37601	4.09231	4.50218	0.00211996	0.0725284	0.25354	0.0269316	0.0114404	0.116314	-0.0114938	0.0518011	0.135162	0.109396	0.129701	0.0515621	0.051605	0.0584899	0.0735565	0.718166	3
YBR250W	SPO23	3	11.4657	11.6856	12.2628	7.73786	7.4904	7.73303	11.1375	11.5994	12.3039	7.74816	7.51638	7.80381	3.72786	4.19515	4.52975	3.37601	4.09231	4.50218	0.328232	0.0861521	-0.041146	-0.0102978	-0.0259728	-0.0707788	0.351847	0.102838	0.0275697	0.124413	0.187638	-0.0356831	0.0349187	0.160752	0.169719	0.339834	3
YPL130W	SPO19	3	10.1534	11.387	12.1455	7.64002	7.53967	7.88687	11.1375	11.5994	12.3039	7.74816	7.51638	7.80381	2.51335	3.84732	4.2586	3.37601	4.09231	4.50218	-0.984117	-0.212405	-0.15846	-0.108139	0.0232987	0.0830581	-0.86266	-0.24499	-0.243581	-0.451661	0.461909	-0.000594038	0.110388	-0.450411	0.35702	0.0508591	3
YPR021C	AGC1	3	11.0893	11.0113	12.4483	7.81593	7.59941	7.8796	11.1375	11.5994	12.3039	7.74816	7.51638	7.80381	3.27332	3.41187	4.56874	3.37601	4.09231	4.50218	-0.0482319	-0.588112	0.144412	0.0677731	0.0830386	0.0757888	-0.102687	-0.680438	0.0665605	-0.163977	0.379731	0.0755335	0.00462786	-0.238855	0.391673	0.189689	3
YEL024W	RIP1	3	11.9584	12.9732	13.0869	7.85535	7.36103	7.72265	11.1375	11.5994	12.3039	7.74816	7.51638	7.80381	4.10301	5.61217	5.36423	3.37601	4.09231	4.50218	0.820868	1.3738	0.782957	0.107191	-0.155341	-0.0811585	0.726995	1.51986	0.862052	0.992543	0.330725	-0.0431028	0.108744	1.0363	0.424181	0.000638228	3
YDR139C	RUB1	3	10.7394	12.2462	12.2023	7.73953	7.51816	7.95281	11.1375	11.5994	12.3039	7.74816	7.51638	7.80381	2.99986	4.72801	4.24952	3.37601	4.09231	4.50218	-0.398099	0.646761	-0.101589	-0.00863084	0.00178116	0.149002	-0.37615	0.635693	-0.252654	0.0490246	0.538467	0.0473839	0.0910091	0.00229654	0.552002	1	3
YEL025C		3	12.2942	11.6132	12.3044	7.84453	7.47816	7.84781	11.1375	11.5994	12.3039	7.74816	7.51638	7.80381	4.44972	4.13506	4.45657	3.37601	4.09231	4.50218	1.15676	0.0138172	0.000452018	0.0963694	-0.0382197	0.0439996	1.07371	0.0427499	-0.0456107	0.390344	0.663772	0.0340498	0.0302357	0.35695	0.622304	0.0893535	3
YDR140W	MTQ2	3	11.0687	10.8163	11.6731	7.96994	7.83192	7.98977	11.1375	11.5994	12.3039	7.74816	7.51638	7.80381	3.09877	2.98437	3.68335	3.37601	4.09231	4.50218	-0.0687727	-0.783114	-0.630801	0.221783	0.31554	0.185967	-0.277238	-1.10794	-0.818831	-0.494229	0.376244	0.241097	0.0206784	-0.73467	0.421698	0.00723336	3
YDR142C	PEX7	3	11.4109	11.5949	12.3452	7.75223	7.45694	7.78102	11.1375	11.5994	12.3039	7.74816	7.51638	7.80381	3.65865	4.13793	4.56421	3.37601	4.09231	4.50218	0.273399	-0.00453221	0.0413118	0.00407409	-0.0594369	-0.0227862	0.282643	0.0456177	0.0620348	0.103393	0.149004	-0.0260497	0.0155078	0.130099	0.132362	0.428141	3
YEL028W		3	11.7226	11.4228	12.2233	7.72079	7.40204	7.66158	11.1375	11.5994	12.3039	7.74816	7.51638	7.80381	4.00179	4.0208	4.56176	3.37601	4.09231	4.50218	0.585101	-0.176556	-0.080577	-0.0273631	-0.114331	-0.142225	0.625782	-0.0715122	0.0595847	0.109323	0.414822	-0.0946397	0.0663155	0.204618	0.370582	0.245268	3
YDR143C	SAN1	3	11.653	11.4119	12.4439	7.73474	7.16521	7.82575	11.1375	11.5994	12.3039	7.74816	7.51638	7.80381	3.91828	4.24672	4.61819	3.37601	4.09231	4.50218	0.515535	-0.187472	0.140013	-0.0134159	-0.351166	0.0219435	0.542268	0.154407	0.116007	0.156025	0.351777	-0.114213	0.0204148	0.270894	0.2358	0.151594	3
YEL030W	ECM10	3	11.3436	11.6357	11.9727	7.67135	7.33423	7.82191	11.1375	11.5994	12.3039	7.74816	7.51638	7.80381	3.67224	4.30142	4.15081	3.37601	4.09231	4.50218	0.206108	0.0362572	-0.331204	-0.0768067	-0.182141	0.0180996	0.296233	0.209111	-0.351367	-0.0296129	0.274646	-0.0802827	0.0547942	0.0513257	0.351452	0.75345	3
YDR144C	MKC7	3	12.3819	10.8629	12.3194	7.82482	7.50121	7.89798	11.1375	11.5994	12.3039	7.74816	7.51638	7.80381	4.55707	3.36173	4.42146	3.37601	4.09231	4.50218	1.24441	-0.73646	0.0155165	0.0766678	-0.0151642	0.0941728	1.18106	-0.730582	-0.0807195	0.174489	0.999958	0.0518922	0.0101065	0.123253	0.972008	0.453211	3
YDR146C	SWI5	3	10.6004	10.5138	12.3741	7.53172	7.7451	7.85727	11.1375	11.5994	12.3039	7.74816	7.51638	7.80381	3.0687	2.76866	4.5168	3.37601	4.09231	4.50218	-0.537065	-1.08565	0.0701406	-0.216437	0.228722	0.0534597	-0.30731	-1.32366	0.0146177	-0.517524	0.578142	0.021915	0.155825	-0.538783	0.698519	0.0292328	3
YEL033W	MTC7	3	11.428	12.0649	12.5622	9.67786	7.76501	9.73791	11.1375	11.5994	12.3039	7.74816	7.51638	7.80381	1.75015	4.2999	2.82434	3.37601	4.09231	4.50218	0.290526	0.465516	0.258325	1.92971	0.248637	1.9341	-1.62586	0.207592	-1.67784	0.338122	0.111495	1.37082	0.00253855	-1.03204	1.07386	0.000665031	3
YDR338C		3	10.4017	11.3298	12.0003	7.69559	7.50709	7.87895	11.1375	11.5994	12.3039	7.74816	7.51638	7.80381	2.70608	3.8227	4.12132	3.37601	4.09231	4.50218	-0.735819	-0.269617	-0.303651	-0.0525703	-0.00928811	0.0751405	-0.669931	-0.269616	-0.380855	-0.436362	0.259895	0.00442737	0.0737338	-0.440134	0.206636	0.0540324	3
YPR091C		3	12.7656	12.6306	12.3211	7.82569	7.51967	7.89167	11.1375	11.5994	12.3039	7.74816	7.51638	7.80381	4.93991	5.11089	4.42945	3.37601	4.09231	4.50218	1.62811	1.03117	0.0171942	0.0775295	0.00329779	0.0878581	1.5639	1.01858	-0.072727	0.892156	0.814404	0.0562285	0.0059632	0.836584	0.833353	0.00324388	3
YDR340W		3	10.3127	11.8177	12.1621	7.57564	7.46195	7.80248	11.1375	11.5994	12.3039	7.74816	7.51638	7.80381	2.73702	4.35571	4.35962	3.37601	4.09231	4.50218	-0.824829	0.218257	-0.141826	-0.172518	-0.0544251	-0.00132708	-0.638993	0.263395	-0.142562	-0.249466	0.529808	-0.0760899	0.0988369	-0.17272	0.451949	0.308509	3
YEL037C	RAD23	3	13.1207	0	12.9724	7.87325	0	7.87519	11.1375	0	12.3039	7.74816	0	7.80381	5.24746	0	5.09716	3.37601	0	4.50218	1.98323	0	0.668433	0.125091	0	0.0713863	1.87145	0	0.594984	1.32583	0.929699	0.0982384	0.0379746	1.23322	0.9026	0.0015825	2
YDR344C		3	11.0125	11.7622	12.1169	7.65439	7.57792	7.85991	11.1375	11.5994	12.3039	7.74816	7.51638	7.80381	3.35812	4.18431	4.25702	3.37601	4.09231	4.50218	-0.12498	0.162836	-0.186998	-0.0937668	0.0615474	0.0560984	-0.0178952	0.0920019	-0.245159	-0.0497138	0.186667	0.00795968	0.0865247	-0.0570176	0.171952	0.729842	3
YEL038W	UTR4	3	11.7129	12.397	12.3509	7.711	7.46894	7.86394	11.1375	11.5994	12.3039	7.74816	7.51638	7.80381	4.00186	4.92802	4.48701	3.37601	4.09231	4.50218	0.575378	0.797557	0.0470189	-0.0371529	-0.0474368	0.0601277	0.625849	0.835706	-0.015172	0.473318	0.385537	-0.00815399	0.056165	0.482128	0.443272	0.0422812	3
YDR345C	HXT3	3	11.6985	12.0242	12.517	7.72154	7.42189	7.69208	11.1375	11.5994	12.3039	7.74816	7.51638	7.80381	3.97692	4.60227	4.82487	3.37601	4.09231	4.50218	0.560971	0.424761	0.213028	-0.0266202	-0.094483	-0.111727	0.600909	0.509957	0.322692	0.399587	0.175332	-0.07761	0.0491363	0.477853	0.14186	0.0429454	3
YEL039C	CYC7	3	10.9111	11.7218	12.0201	7.64882	7.43948	7.91366	11.1375	11.5994	12.3039	7.74816	7.51638	7.80381	3.26227	4.28228	4.10643	3.37601	4.09231	4.50218	-0.226399	0.122369	-0.283832	-0.0993365	-0.0768904	0.109852	-0.113744	0.189972	-0.395747	-0.129287	0.219824	-0.0221249	0.120775	-0.106507	0.292927	0.516371	3
YDR346C	SVF1	3	13.4341	13.8729	13.7126	7.93038	7.55341	7.95832	11.1375	11.5994	12.3039	7.74816	7.51638	7.80381	5.50372	6.31949	5.75424	3.37601	4.09231	4.50218	2.29662	2.27351	1.40864	0.182228	0.0370363	0.154517	2.12771	2.22718	1.25206	1.99292	0.506132	0.124593	0.015999	1.86898	0.53658	3.62591e-07	3
YEL040W	UTR2	3	0	11.3395	11.3439	0	7.67327	8.04256	0	11.5994	12.3039	0	7.51638	7.80381	0	3.66621	3.3013	0	4.09231	4.50218	0	-0.259917	-0.960064	0	0.156896	0.238753	0	-0.4261	-1.20088	-0.609991	0.495079	0.197825	0.0578816	-0.81349	0.547853	0.0163803	2
YBR255W	MTC4	3	9.59736	10.5037	10.7667	7.83134	8.05054	7.91925	11.1375	11.5994	12.3039	7.74816	7.51638	7.80381	1.76603	2.45313	2.84743	3.37601	4.09231	4.50218	-1.54012	-1.09573	-1.53724	0.0831809	0.534168	0.115443	-1.60998	-1.63918	-1.65475	-1.39103	0.255743	0.244264	0.0186267	-1.63464	0.0227267	3.50465e-06	3
YPL127C	HHO1	3	10.5479	11.475	10.892	8.00103	7.62528	8.10234	11.1375	11.5994	12.3039	7.74816	7.51638	7.80381	2.54688	3.84971	2.78965	3.37601	4.09231	4.50218	-0.589571	-0.124413	-1.41193	0.252878	0.108903	0.298532	-0.829131	-0.242603	-1.71253	-0.708638	0.651964	0.220104	0.0263586	-0.928086	0.739941	0.00153879	3
YBR258C	SHG1	3	11.4506	11.3684	12.3623	7.82775	7.48837	7.93348	11.1375	11.5994	12.3039	7.74816	7.51638	7.80381	3.6229	3.87999	4.42877	3.37601	4.09231	4.50218	0.31316	-0.231035	0.0583331	0.0795935	-0.0280033	0.129674	0.246885	-0.212319	-0.0734037	0.0468195	0.27228	0.0604213	0.0289138	-0.0129459	0.235496	0.938651	3
YPL125W	KAP120	3	11.0235	10.8	12.1708	7.74525	7.34293	7.75233	11.1375	11.5994	12.3039	7.74816	7.51638	7.80381	3.27828	3.45706	4.4185	3.37601	4.09231	4.50218	-0.11395	-0.799415	-0.133096	-0.00290354	-0.17345	-0.0514815	-0.0977289	-0.635252	-0.0836776	-0.34882	0.390344	-0.075945	0.0280465	-0.272219	0.314474	0.151594	3
YBR259W		3	11.4181	11.7707	12.1597	7.74287	7.34276	7.70092	11.1375	11.5994	12.3039	7.74816	7.51638	7.80381	3.67519	4.42789	4.45881	3.37601	4.09231	4.50218	0.280571	0.171257	-0.144186	-0.0052867	-0.173612	-0.102883	0.299176	0.335582	-0.0433661	0.102547	0.220557	-0.0939273	0.0563473	0.197131	0.20907	0.259595	3
YPL123C	RNY1	3	11.6225	10.8872	12.5033	7.73074	7.16451	7.65152	11.1375	11.5994	12.3039	7.74816	7.51638	7.80381	3.89176	3.72265	4.85179	3.37601	4.09231	4.50218	0.485019	-0.71224	0.199391	-0.0174158	-0.351861	-0.152285	0.515753	-0.369665	0.349613	-0.00927664	0.625311	-0.173854	0.0778668	0.165233	0.470625	0.326932	3
YBR260C	RGD1	3	10.5461	10.074	10.75	7.83917	7.26296	7.46736	11.1375	11.5994	12.3039	7.74816	7.51638	7.80381	2.70695	2.81101	3.28263	3.37601	4.09231	4.50218	-0.59136	-1.52543	-1.55394	0.0910166	-0.253416	-0.33645	-0.669058	-1.2813	-1.21955	-1.22358	0.547702	-0.166283	0.246798	-1.05664	0.33707	0.000541296	3
YPL121C	MEI5	3	11.6649	10.8934	11.887	7.70951	7.55175	7.65202	11.1375	11.5994	12.3039	7.74816	7.51638	7.80381	3.95538	3.34163	4.23503	3.37601	4.09231	4.50218	0.5274	-0.706021	-0.416873	-0.0386482	0.0353778	-0.151786	0.579366	-0.750686	-0.26715	-0.198498	0.645056	-0.0516855	0.0653202	-0.146157	0.67323	0.381616	3
YBR261C	TAE1	3	11.753	11.3526	12.1018	7.7227	7.12677	7.49469	11.1375	11.5994	12.3039	7.74816	7.51638	7.80381	4.03032	4.22579	4.60708	3.37601	4.09231	4.50218	0.615533	-0.246834	-0.202157	-0.0254571	-0.389603	-0.30912	0.654308	0.133482	0.1049	0.0555141	0.485505	-0.241393	0.163773	0.297563	0.30928	0.126792	3
YPL120W	VPS30	3	13.6779	13.7223	13.5733	8.20999	7.64106	8.1175	11.1375	11.5994	12.3039	7.74816	7.51638	7.80381	5.46793	6.08127	5.4558	3.37601	4.09231	4.50218	2.54044	2.12294	1.26938	0.461837	0.124689	0.313695	2.09192	1.98896	0.953617	1.97758	0.647877	0.300074	0.0855295	1.67817	0.629586	2.28974e-06	3
YBR262C		3	11.1172	11.231	12.077	7.6232	7.22294	7.65094	11.1375	11.5994	12.3039	7.74816	7.51638	7.80381	3.49401	4.00802	4.42608	3.37601	4.09231	4.50218	-0.0202838	-0.368441	-0.226901	-0.124961	-0.293435	-0.152865	0.117995	-0.0842931	-0.0760993	-0.205208	0.175089	-0.19042	0.0161105	-0.0141325	0.114499	0.938651	3
YPL119C	DBP1	3	11.1865	11.6019	12.3299	7.75934	7.63964	7.85196	11.1375	11.5994	12.3039	7.74816	7.51638	7.80381	3.42716	3.96225	4.47799	3.37601	4.09231	4.50218	0.0490156	0.0024889	0.0260201	0.0111829	0.123262	0.048148	0.0511507	-0.13006	-0.0241911	0.0258415	0.0232639	0.0608642	0.0213418	-0.0343668	0.0910328	0.838409	3
YBR263W	SHM1	3	11.2712	11.3158	12.0804	7.73104	7.29496	7.72336	11.1375	11.5994	12.3039	7.74816	7.51638	7.80381	3.54016	4.02082	4.35708	3.37601	4.09231	4.50218	0.133708	-0.283618	-0.223488	-0.017118	-0.221415	-0.0804503	0.164144	-0.0714903	-0.145101	-0.124466	0.225598	-0.106328	0.0365649	-0.0174826	0.161542	0.926003	3
YPL118W	MRP51	3	12.7572	12.2514	0	7.99445	7.55205	0	11.1375	11.5994	0	7.74816	7.51638	0	4.76274	4.69936	0	3.37601	4.09231	0	1.6197	0.652012	0	0.246292	0.0356719	0	1.38673	0.607053	0	1.13586	0.684259	0.140982	0.148931	0.99689	0.551313	0.00631694	2
YBR264C	YPT10	3	10.8331	10.6086	11.944	7.62106	7.26983	7.67646	11.1375	11.5994	12.3039	7.74816	7.51638	7.80381	3.21204	3.33878	4.2675	3.37601	4.09231	4.50218	-0.304382	-0.990793	-0.359965	-0.127096	-0.246544	-0.12735	-0.163968	-0.753536	-0.234678	-0.551713	0.381269	-0.166997	0.000146657	-0.384061	0.321922	0.0759935	3
YPL116W	HOS3	3	11.2162	11.5463	12.171	7.80808	7.46821	7.94226	11.1375	11.5994	12.3039	7.74816	7.51638	7.80381	3.40812	4.07809	4.22877	3.37601	4.09231	4.50218	0.0787214	-0.0531048	-0.132898	0.0599268	-0.0481669	0.138452	0.0321125	-0.0142248	-0.273413	-0.0357604	0.10687	0.0500705	0.0453364	-0.085175	0.164657	0.596279	3
YBR266C	SLM6	3	9.06554	10.3921	9.72962	8.22782	7.79531	8.21454	11.1375	11.5994	12.3039	7.74816	7.51638	7.80381	0.837724	2.59676	1.51508	3.37601	4.09231	4.50218	-2.07194	-1.20733	-2.5743	0.479662	0.278934	0.410732	-2.53829	-1.49555	-2.9871	-1.95119	0.691438	0.389776	0.0397968	-2.34031	0.765226	2.7713e-09	3
YPL115C	BEM3	3	11.7069	11.8655	11.8551	8.16591	7.90332	8.23817	11.1375	11.5994	12.3039	7.74816	7.51638	7.80381	3.541	3.9622	3.61689	3.37601	4.09231	4.50218	0.569426	0.266125	-0.448867	0.41775	0.386945	0.434363	0.164993	-0.130107	-0.885293	0.128895	0.522833	0.413019	0.0095913	-0.283469	0.541678	0.139606	3
YBR267W	REI1	3	10.3318	13.4028	11.3385	8.31834	7.9513	8.28655	11.1375	11.5994	12.3039	7.74816	7.51638	7.80381	2.01344	5.45147	3.05194	3.37601	4.09231	4.50218	-0.805706	1.80337	-0.965431	0.570182	0.434922	0.482744	-1.36257	1.35916	-1.45024	0.0107446	1.55451	0.495949	0.0504822	-0.484549	1.5973	0.0416258	3
YPL114W		3	11.2771	11.5644	12.0082	7.7415	7.46009	7.95837	11.1375	11.5994	12.3039	7.74816	7.51638	7.80381	3.5356	4.10432	4.04979	3.37601	4.09231	4.50218	0.139613	-0.0349896	-0.295765	-0.00665442	-0.0562841	0.154564	0.159585	0.0120075	-0.452392	-0.0637139	0.219105	0.0305418	0.0930795	-0.0935998	0.319364	0.565384	3
YBR268W	MRPL37	3	12.6382	13.0102	0	7.96391	7.70149	0	11.1375	11.5994	0	7.74816	7.51638	0	4.67432	5.30868	0	3.37601	4.09231	0	1.50074	1.41077	0	0.215752	0.185113	0	1.29831	1.21637	0	1.45576	0.0636209	0.200433	0.0216651	1.25734	0.0579399	0.00137955	2
YPL113C		3	10.7477	11.4534	12.0927	7.84474	7.50675	7.86103	11.1375	11.5994	12.3039	7.74816	7.51638	7.80381	2.90299	3.94667	4.23166	3.37601	4.09231	4.50218	-0.389754	-0.145979	-0.211228	0.0965872	-0.0096277	0.0572258	-0.473024	-0.145638	-0.270517	-0.248987	0.126198	0.0480618	0.0227253	-0.296393	0.165219	0.128819	3
YDR049W		3	10.9241	11.6333	11.8869	7.66783	7.46247	7.81098	11.1375	11.5994	12.3039	7.74816	7.51638	7.80381	3.25626	4.1708	4.07587	3.37601	4.09231	4.50218	-0.213394	0.0338632	-0.417072	-0.080322	-0.0539093	0.00717544	-0.119754	0.0784855	-0.42631	-0.198868	0.225818	-0.0423519	0.0505166	-0.15586	0.254327	0.353244	3
YDR347W	MRP1	3	12.5009	12.3183	13.0132	7.92808	7.63049	7.65434	11.1375	11.5994	12.3039	7.74816	7.51638	7.80381	4.57283	4.68778	5.35886	3.37601	4.09231	4.50218	1.36342	0.718868	0.709282	0.179925	0.114111	-0.149463	1.19682	0.59547	0.856682	0.930524	0.374932	0.0481907	0.190172	0.882989	0.301535	0.0022159	3
YEL041W	YEF1	3	0	11.4477	12.2775	0	7.4075	7.77533	0	11.5994	12.3039	0	7.51638	7.80381	0	4.04017	4.50218	0	4.09231	4.50218	0	-0.151733	-0.0264118	0	-0.108876	-0.0284749	0	-0.0521443	0	-0.0890723	0.0886154	-0.0686753	0.0568519	-0.0260721	0.0368716	0.89357	2
YDR348C		3	12.4324	12.1724	12.5275	7.96625	7.61681	7.87709	11.1375	11.5994	12.3039	7.74816	7.51638	7.80381	4.46611	4.55561	4.65039	3.37601	4.09231	4.50218	1.29487	0.573015	0.223556	0.218093	0.100434	0.0732829	1.09009	0.463293	0.14821	0.697147	0.546337	0.130603	0.0836059	0.567199	0.479462	0.0243236	3
YEL042W	GDA1	3	13.405	13.4158	13.3062	8.13045	7.71825	8.00785	11.1375	11.5994	12.3039	7.74816	7.51638	7.80381	5.27455	5.69754	5.29835	3.37601	4.09231	4.50218	2.26752	1.8164	1.00228	0.382294	0.20188	0.204044	1.89854	1.60523	0.796172	1.6954	0.641239	0.262739	0.102912	1.43331	0.570938	2.18729e-05	3
YDR349C	YPS7	3	11.6244	11.1517	11.9267	8.06584	7.84131	7.76645	11.1375	11.5994	12.3039	7.74816	7.51638	7.80381	3.55858	3.31036	4.16024	3.37601	4.09231	4.50218	0.486932	-0.447727	-0.377229	0.317682	0.324938	-0.0373587	0.182568	-0.781951	-0.341934	-0.112675	0.52047	0.201754	0.204983	-0.313772	0.482876	0.11544	3
YEL043W		3	11.2063	11.6509	12.1627	7.76808	7.3565	7.84747	11.1375	11.5994	12.3039	7.74816	7.51638	7.80381	3.43818	4.29442	4.31523	3.37601	4.09231	4.50218	0.0687723	0.0515165	-0.141223	0.0199225	-0.159879	0.0436618	0.0621676	0.202108	-0.186948	-0.00697802	0.116579	-0.0320981	0.0137059	0.025776	0.197064	0.875706	3
YDR351W	SBE2	3	11.2736	10.823	11.349	7.70396	6.94131	7.33494	11.1375	11.5994	12.3039	7.74816	7.51638	7.80381	3.56963	3.88172	4.01409	3.37601	4.09231	4.50218	0.136107	-0.776368	-0.954901	-0.0441927	-0.57506	-0.468872	0.193618	-0.210595	-0.488092	-0.531721	0.585205	-0.362708	0.245189	-0.168356	0.342812	0.320668	3
YDR352W		3	11.2979	12.0122	11.7084	7.7897	7.27052	7.59097	11.1375	11.5994	12.3039	7.74816	7.51638	7.80381	3.50817	4.74168	4.11742	3.37601	4.09231	4.50218	0.160388	0.412807	-0.595523	0.0415472	-0.245851	-0.212832	0.132158	0.64937	-0.384754	-0.00744303	0.524698	-0.139045	0.146866	0.132258	0.517062	0.428141	3
YEL047C		3	11.1143	11.3273	12.0437	7.69085	7.26044	7.65198	11.1375	11.5994	12.3039	7.74816	7.51638	7.80381	3.4234	4.06686	4.39167	3.37601	4.09231	4.50218	-0.0232321	-0.2721	-0.260269	-0.0573033	-0.255933	-0.151825	0.0473891	-0.025454	-0.110508	-0.1852	0.140393	-0.15502	0.0545719	-0.0295243	0.0790272	0.863226	3
YDR354W	TRP4	3	11.442	11.488	12.0573	7.65553	7.30599	7.66465	11.1375	11.5994	12.3039	7.74816	7.51638	7.80381	3.78647	4.18197	4.39262	3.37601	4.09231	4.50218	0.304509	-0.111447	-0.246654	-0.0926285	-0.210389	-0.139161	0.410456	0.0896557	-0.109555	-0.0178637	0.287252	-0.147393	0.0268658	0.130185	0.262364	0.428141	3
YEL048C		3	12.5804	12.1443	12.5267	7.73251	7.39901	7.58557	11.1375	11.5994	12.3039	7.74816	7.51638	7.80381	4.84786	4.74528	4.94111	3.37601	4.09231	4.50218	1.44288	0.544887	0.222765	-0.015646	-0.117366	-0.218233	1.47185	0.652965	0.438935	0.736844	0.632303	-0.117082	0.116964	0.854582	0.545172	0.00282046	3
YDR357C		3	12.541	12.4974	12.334	7.84941	7.24045	7.60119	11.1375	11.5994	12.3039	7.74816	7.51638	7.80381	4.69159	5.25695	4.73277	3.37601	4.09231	4.50218	1.40352	0.897996	0.0300319	0.101255	-0.275928	-0.202619	1.31558	1.16464	0.230588	0.777182	0.694668	-0.125764	0.175442	0.903602	0.587714	0.00188504	3
YEL049W	PAU2	3	11.3783	0	11.5107	7.65313	0	7.56731	11.1375	0	12.3039	7.74816	0	7.80381	3.72515	0	3.94338	3.37601	0	4.50218	0.240796	0	-0.793229	-0.0950274	0	-0.236498	0.349141	0	-0.558794	-0.276217	0.731166	-0.165763	0.100035	-0.104826	0.642007	0.581659	2
YDR358W	GGA1	3	11.3607	11.5597	11.8046	7.77205	7.32074	7.64032	11.1375	11.5994	12.3039	7.74816	7.51638	7.80381	3.58867	4.23895	4.16424	3.37601	4.09231	4.50218	0.223234	-0.0397036	-0.499364	0.0238946	-0.195632	-0.163486	0.212658	0.146641	-0.337941	-0.105278	0.365735	-0.111741	0.108184	0.00711912	0.300649	0.976703	3
YEL050C	RML2	3	12.1446	12.5746	13.17	7.85471	7.51533	7.68989	11.1375	11.5994	12.3039	7.74816	7.51638	7.80381	4.28991	5.05926	5.48012	3.37601	4.09231	4.50218	1.00714	0.975195	0.866083	0.106559	-0.00104281	-0.113922	0.913901	0.966951	0.977942	0.949473	0.0739635	-0.00280189	0.127294	0.952931	0.0342449	0.00125517	3
YDR359C	EAF1	3	11.1778	12.0145	12.2501	7.72842	7.4351	7.74466	11.1375	11.5994	12.3039	7.74816	7.51638	7.80381	3.4494	4.57943	4.50545	3.37601	4.09231	4.50218	0.0403367	0.415126	-0.0538082	-0.0197373	-0.0812762	-0.0591458	0.0733919	0.487115	0.00327442	0.133885	0.248069	-0.0533864	0.0227525	0.187927	0.261465	0.274881	3
YDR360W	OPI7	3	12.7701	13.0171	12.8048	7.90326	7.61233	7.91502	11.1375	11.5994	12.3039	7.74816	7.51638	7.80381	4.86689	5.40475	4.8898	3.37601	4.09231	4.50218	1.63266	1.41768	0.500898	0.1551	0.0959595	0.111211	1.49088	1.31243	0.387623	1.18375	0.601055	0.120757	0.025339	1.06365	0.592213	0.000508833	3
YEL052W	AFG1	3	10.7151	11.6228	12.1824	7.64194	7.4976	7.84398	11.1375	11.5994	12.3039	7.74816	7.51638	7.80381	3.07319	4.12524	4.33843	3.37601	4.09231	4.50218	-0.422362	0.0234392	-0.121504	-0.106219	-0.0187742	0.040177	-0.302825	0.0329264	-0.163745	-0.173476	0.227399	-0.0282719	0.0845215	-0.144548	0.168697	0.389038	3
YEL053C	MAK10	3	8.17089	9.77567	11.3323	7.35541	7.46305	7.87421	11.1375	11.5994	12.3039	7.74816	7.51638	7.80381	0.815482	2.31262	3.45808	3.37601	4.09231	4.50218	-2.9666	-1.82373	-0.971633	-0.39275	-0.0533249	0.0704043	-2.56053	-1.77969	-1.0441	-1.92065	1.00101	-0.125224	0.267402	-1.79477	0.758327	7.5664e-07	3
YPL112C	PEX25	3	13.4621	13.299	13.4057	8.01581	7.4366	8.00575	11.1375	11.5994	12.3039	7.74816	7.51638	7.80381	5.44626	5.86238	5.39994	3.37601	4.09231	4.50218	2.32458	1.69958	1.10177	0.26765	-0.0797751	0.201946	2.07024	1.77007	0.89776	1.70864	0.611454	0.12994	0.0379342	1.57936	0.609063	5.85825e-06	3
YPL111W	CAR1	3	11.7764	11.6882	12.0856	7.82597	7.70717	7.81773	11.1375	11.5994	12.3039	7.74816	7.51638	7.80381	3.95042	3.98107	4.26783	3.37601	4.09231	4.50218	0.638908	0.0888438	-0.218357	0.0778143	0.190797	0.0139275	0.574411	-0.11124	-0.234348	0.169798	0.434328	0.0941795	0.036885	0.0762744	0.435768	0.639112	3
YDR051C	DET1	3	11.9987	12.8805	12.1945	7.95112	7.40893	7.811	11.1375	11.5994	12.3039	7.74816	7.51638	7.80381	4.04763	5.47156	4.38346	3.37601	4.09231	4.50218	0.861257	1.28109	-0.109456	0.202959	-0.107446	0.00719494	0.671616	1.37925	-0.118715	0.677629	0.713227	0.0342358	0.113024	0.64405	0.749361	0.0141365	3
YPL110C	GDE1	3	11.1635	10.822	11.9922	7.76786	7.48239	7.92042	11.1375	11.5994	12.3039	7.74816	7.51638	7.80381	3.39568	3.33963	4.07175	3.37601	4.09231	4.50218	0.0260599	-0.777382	-0.311753	0.019708	-0.033984	0.116616	0.0196698	-0.752685	-0.430433	-0.354358	0.403412	0.0341134	0.0559499	-0.387816	0.387937	0.0737927	3
YDR055W	PST1	3	11.6928	10.5866	11.1452	7.7456	6.83028	7.222	11.1375	11.5994	12.3039	7.74816	7.51638	7.80381	3.94716	3.7563	3.92323	3.37601	4.09231	4.50218	0.555277	-1.01282	-1.15869	-0.00255511	-0.686096	-0.581811	0.57115	-0.336015	-0.578946	-0.538746	0.950255	-0.423487	0.334433	-0.114603	0.606174	0.488509	3
YPL109C		3	11.4335	10.5062	11.3267	7.84976	6.87245	7.49166	11.1375	11.5994	12.3039	7.74816	7.51638	7.80381	3.58374	3.63374	3.83505	3.37601	4.09231	4.50218	0.29601	-1.0932	-0.977208	0.101602	-0.643921	-0.312143	0.207726	-0.45857	-0.667128	-0.591467	0.770763	-0.28482	0.238876	-0.305991	0.456949	0.120948	3
YDR056C		3	10.6273	10.5369	10.6934	7.90993	7.52079	7.47856	11.1375	11.5994	12.3039	7.74816	7.51638	7.80381	2.71739	3.0161	3.21485	3.37601	4.09231	4.50218	-0.510172	-1.0625	-1.61051	0.16177	0.00441906	-0.325247	-0.658624	-1.07621	-1.28733	-1.06106	0.550173	-0.0530192	0.281179	-1.00739	0.319954	0.000816686	3
YPL108W		3	11.642	11.7577	11.8432	7.76862	7.44628	7.63696	11.1375	11.5994	12.3039	7.74816	7.51638	7.80381	3.87341	4.31142	4.20622	3.37601	4.09231	4.50218	0.504539	0.158297	-0.460742	0.0204613	-0.0700995	-0.166847	0.497396	0.21911	-0.295959	0.0673647	0.489023	-0.0721616	0.108142	0.140182	0.402523	0.396591	3
YDR057W	YOS9	3	11.1459	11.6501	12.1228	7.56446	7.26963	7.6259	11.1375	11.5994	12.3039	7.74816	7.51638	7.80381	3.58141	4.38046	4.49691	3.37601	4.09231	4.50218	0.00838287	0.0506982	-0.181117	-0.183699	-0.246741	-0.177911	0.2054	0.288153	-0.0052687	-0.0406786	0.12345	-0.202784	0.00334154	0.162761	0.151286	0.33332	3
YPL107W		3	11.3054	11.1925	11.264	7.76816	7.53337	7.8723	11.1375	11.5994	12.3039	7.74816	7.51638	7.80381	3.53726	3.65909	3.3917	3.37601	4.09231	4.50218	0.167937	-0.406939	-1.03993	0.020003	0.0169943	0.0684883	0.161252	-0.43322	-1.11048	-0.42631	0.604165	0.0351619	0.027993	-0.460816	0.636314	0.0478482	3
YDR059C	UBC5	3	11.4045	11.5	11.9978	7.72804	7.31347	7.63919	11.1375	11.5994	12.3039	7.74816	7.51638	7.80381	3.67641	4.18655	4.35866	3.37601	4.09231	4.50218	0.266967	-0.0993717	-0.30608	-0.0201168	-0.202901	-0.164621	0.300402	0.094242	-0.143522	-0.0461614	0.290205	-0.129213	0.0834297	0.0837074	0.222149	0.606815	3
YPL106C	SSE1	3	12.8119	12.4906	13.1253	7.99629	7.54192	7.89966	11.1375	11.5994	12.3039	7.74816	7.51638	7.80381	4.81563	4.94869	5.22562	3.37601	4.09231	4.50218	1.67443	0.891207	0.821359	0.248133	0.0255418	0.0958518	1.43961	0.856378	0.723444	1.129	0.473646	0.123175	0.0879194	1.00648	0.380949	0.000816686	3
YDR061W		3	11.1167	10.5808	11.4372	7.6342	7.15604	7.36905	11.1375	11.5994	12.3039	7.74816	7.51638	7.80381	3.48254	3.42479	4.06812	3.37601	4.09231	4.50218	-0.0207409	-1.01857	-0.866761	-0.113951	-0.360336	-0.43476	0.106528	-0.667526	-0.434063	-0.635359	0.53766	-0.303016	0.185219	-0.331687	0.397053	0.10374	3
YPL105C	SYH1	3	11.6141	10.8908	12.2104	7.78937	7.56608	7.98351	11.1375	11.5994	12.3039	7.74816	7.51638	7.80381	3.82475	3.32474	4.22687	3.37601	4.09231	4.50218	0.476627	-0.70858	-0.0935405	0.0412089	0.0497044	0.179703	0.448736	-0.767572	-0.275307	-0.108498	0.592745	0.0902056	0.0799598	-0.198048	0.611823	0.254715	3
YDR063W		3	10.9573	11.7098	12.1623	7.64118	7.3926	7.68886	11.1375	11.5994	12.3039	7.74816	7.51638	7.80381	3.31613	4.31717	4.47347	3.37601	4.09231	4.50218	-0.180175	0.11037	-0.141597	-0.106978	-0.123774	-0.114947	-0.0598793	0.224857	-0.028713	-0.0704675	0.157793	-0.115233	0.00460104	0.0454217	0.156175	0.777378	3
YPL104W	MSD1	3	10.9856	11.7456	12.0043	7.74643	7.58065	7.72018	11.1375	11.5994	12.3039	7.74816	7.51638	7.80381	3.23916	4.16495	4.28415	3.37601	4.09231	4.50218	-0.151893	0.146197	-0.299589	-0.00172619	0.0642757	-0.0836254	-0.136849	0.0726341	-0.218027	-0.101762	0.227082	-0.0070253	0.0472846	-0.0940806	0.149976	0.565384	3
YDR065W		3	13.1283	13.0872	13.1036	8.13114	7.53388	7.81375	11.1375	11.5994	12.3039	7.74816	7.51638	7.80381	4.99714	5.55333	5.28989	3.37601	4.09231	4.50218	1.99079	1.48781	0.799711	0.382986	0.0175002	0.00994	1.62113	1.46102	0.787708	1.42611	0.597935	0.136809	0.215378	1.28995	0.442262	7.7377e-05	3
YPL103C	FMP30	3	10.1606	11.9014	11.597	7.6376	7.66307	7.87805	11.1375	11.5994	12.3039	7.74816	7.51638	7.80381	2.52298	4.23831	3.71893	3.37601	4.09231	4.50218	-0.976909	0.301975	-0.706947	-0.110561	0.146693	0.0742429	-0.853031	0.145995	-0.783253	-0.460627	0.674086	0.0367917	0.106696	-0.496763	0.557737	0.0384763	3
YDR066C	RTR2	3	10.7554	12.0286	12.0308	7.66277	7.47802	7.78851	11.1375	11.5994	12.3039	7.74816	7.51638	7.80381	3.0926	4.55053	4.24225	3.37601	4.09231	4.50218	-0.382107	0.429154	-0.273167	-0.085382	-0.0383558	-0.0153005	-0.283407	0.458222	-0.25993	-0.0753734	0.440315	-0.0463461	0.0404616	-0.0283714	0.421566	0.863226	3
YPL101W	ELP4	3	12.0433	12.4345	11.6994	8.27947	7.97855	8.22903	11.1375	11.5994	12.3039	7.74816	7.51638	7.80381	3.76385	4.45594	3.47032	3.37601	4.09231	4.50218	0.905827	0.835089	-0.60457	0.53131	0.462177	0.425223	0.387835	0.363626	-1.03186	0.378782	0.852342	0.472903	0.0612493	-0.0934651	0.812761	0.565384	3
YDR067C	OCA6	3	12.9175	0	13.035	8.22988	0	8.15163	11.1375	0	12.3039	7.74816	0	7.80381	4.68764	0	4.88339	3.37601	0	4.50218	1.78003	0	0.731099	0.481719	0	0.347827	1.31163	0	0.381208	1.25557	0.741708	0.414773	0.094676	0.846419	0.657908	0.0139403	2
YER076C		3	11.5301	11.3393	12.1187	7.83687	7.49221	7.82961	11.1375	11.5994	12.3039	7.74816	7.51638	7.80381	3.69325	3.84707	4.28909	3.37601	4.09231	4.50218	0.392634	-0.260116	-0.185221	0.0887126	-0.0241609	0.0258039	0.31724	-0.245242	-0.213088	-0.0175676	0.357213	0.0301185	0.0363203	-0.0470302	0.315876	0.777378	3
YDR368W	YPR1	3	11.0201	10.7691	11.853	7.81921	7.49792	7.95271	11.1375	11.5994	12.3039	7.74816	7.51638	7.80381	3.20085	3.27114	3.90031	3.37601	4.09231	4.50218	-0.117431	-0.830336	-0.450905	0.0710528	-0.0184558	0.148902	-0.175166	-0.821167	-0.60187	-0.466224	0.356699	0.0671663	0.0449462	-0.532735	0.328503	0.030211	3
YEL056W	HAT2	3	11.3611	12.1754	12.4305	8.10482	7.53474	7.81454	11.1375	11.5994	12.3039	7.74816	7.51638	7.80381	3.25631	4.64064	4.61592	3.37601	4.09231	4.50218	0.223646	0.575988	0.126538	0.356663	0.0183689	0.0107355	-0.1197	0.548332	0.113739	0.308724	0.236495	0.128589	0.199722	0.18079	0.339026	0.291171	3
YDR369C	XRS2	3	13.6515	14.3272	13.5987	8.69592	8.49413	8.7168	11.1375	11.5994	12.3039	7.74816	7.51638	7.80381	4.95558	5.83309	4.88188	3.37601	4.09231	4.50218	2.51401	2.72782	1.29476	0.947765	0.977751	0.912992	1.57957	1.74078	0.379702	2.17886	0.773085	0.946169	0.0200762	1.23335	0.743662	0.000123442	3
YEL057C		3	0	11.48	12.7279	0	7.69318	7.7675	0	11.5994	12.3039	0	7.51638	7.80381	0	3.78682	4.96037	0	4.09231	4.50218	0	-0.119401	0.423954	0	0.176807	-0.0363049	0	-0.305496	0.458195	0.152276	0.38421	0.0702512	0.150693	0.0763498	0.540011	0.685304	2
YDR370C		3	11.2908	11.2829	11.8379	7.86764	7.57574	7.71262	11.1375	11.5994	12.3039	7.74816	7.51638	7.80381	3.42318	3.70715	4.12526	3.37601	4.09231	4.50218	0.153334	-0.31651	-0.466042	0.119486	0.0593651	-0.0911912	0.0471663	-0.385162	-0.376914	-0.209739	0.323197	0.0292199	0.121634	-0.238303	0.247258	0.189689	3
YEL059W		3	11.5247	10.2011	11.9016	7.75424	6.06737	7.70839	11.1375	11.5994	12.3039	7.74816	7.51638	7.80381	3.77045	4.13376	4.1932	3.37601	4.09231	4.50218	0.387204	-1.39827	-0.402333	0.006081	-1.44901	-0.0954157	0.394441	0.0414529	-0.308981	-0.471131	0.894721	-0.51278	0.0585991	0.0423045	0.351712	0.801597	3
YDR371W	CTS2	3	11.2123	11.7896	11.8858	7.86404	7.40018	7.69865	11.1375	11.5994	12.3039	7.74816	7.51638	7.80381	3.3483	4.38939	4.18714	3.37601	4.09231	4.50218	0.0748479	0.190171	-0.418134	0.115881	-0.116197	-0.105162	-0.0277151	0.297081	-0.315035	-0.0510382	0.323101	-0.0351592	0.127619	-0.0152231	0.306249	0.926003	3
YEL060C	PRB1	3	11.1974	0	11.8747	7.72628	0	7.70811	11.1375	0	12.3039	7.74816	0	7.80381	3.47107	0	4.16655	3.37601	0	4.50218	0.0598721	0	-0.429264	-0.0218723	0	-0.0956989	0.0950623	0	-0.335629	-0.184696	0.345872	-0.0587856	0.0522033	-0.120283	0.304544	0.521073	2
YDR372C	VPS74	3	13.2439	13.25	13.3645	8.07217	7.60305	7.88835	11.1375	11.5994	12.3039	7.74816	7.51638	7.80381	5.17173	5.64699	5.4762	3.37601	4.09231	4.50218	2.10642	1.65063	1.06063	0.324017	0.0866714	0.0845421	1.79572	1.55468	0.974021	1.60589	0.52433	0.165077	0.138261	1.44147	0.422385	2.04599e-05	3
YDR374C		3	11.1075	11.843	11.8268	7.72935	7.43186	8.00961	11.1375	11.5994	12.3039	7.74816	7.51638	7.80381	3.3781	4.41113	3.81722	3.37601	4.09231	4.50218	-0.0300346	0.243592	-0.477091	-0.0188044	-0.0845166	0.205804	0.00208774	0.318821	-0.684959	-0.0878447	0.363803	0.0341611	0.129678	-0.12135	0.513148	0.461835	3
YEL062W	NPR2	3	8.70535	9.28423	9.66188	7.30634	7.01237	7.78328	11.1375	11.5994	12.3039	7.74816	7.51638	7.80381	1.39901	2.27186	1.8786	3.37601	4.09231	4.50218	-2.43213	-2.31517	-2.64204	-0.441815	-0.504007	-0.0205295	-1.977	-1.82045	-2.62358	-2.46311	0.165625	-0.322117	0.243229	-2.14034	0.425751	2.30771e-08	3
YDR375C	BCS1	3	11.8045	12.465	12.6901	7.84167	7.58907	7.63794	11.1375	11.5994	12.3039	7.74816	7.51638	7.80381	3.9628	4.87591	5.05218	3.37601	4.09231	4.50218	0.666992	0.865581	0.386203	0.0935172	0.0726946	-0.165866	0.586792	0.783599	0.550006	0.639592	0.24086	0.000115208	0.149755	0.640133	0.1256	0.0143938	3
YEL063C	CAN1	3	10.5077	11.8036	11.9849	7.7131	7.44977	7.77297	11.1375	11.5994	12.3039	7.74816	7.51638	7.80381	2.7946	4.35379	4.21188	3.37601	4.09231	4.50218	-0.629782	0.204155	-0.319067	-0.0350548	-0.0666071	-0.0308332	-0.581409	0.261476	-0.290297	-0.248231	0.421457	-0.044165	0.00243732	-0.20341	0.428107	0.245268	3
YDR377W	ATP17	3	12.8028	13.0499	0	7.89603	7.66084	0	11.1375	11.5994	0	7.74816	7.51638	0	4.90673	5.38903	0	3.37601	4.09231	0	1.66527	1.45047	0	0.147876	0.144465	0	1.53072	1.29672	0	1.55787	0.151888	0.14617	0.00241234	1.41372	0.165459	0.00051905	2
YDR378C	LSM6	3	11.6923	12.3184	10.6846	7.45737	7.11969	7.55519	11.1375	11.5994	12.3039	7.74816	7.51638	7.80381	4.23495	5.19867	3.12942	3.37601	4.09231	4.50218	0.554835	0.718953	-1.61931	-0.290789	-0.39669	-0.248621	0.858943	1.10636	-1.37275	-0.115175	1.3052	-0.312033	0.024346	0.197515	1.36551	0.254715	3
YEL065W	SIT1	3	0	11.7261	11.49	0	7.61909	7.95807	0	11.5994	12.3039	0	7.51638	7.80381	0	4.10705	3.53198	0	4.09231	4.50218	0	0.126743	-0.813875	0	0.102719	0.154261	0	0.0147378	-0.970198	-0.343566	0.665117	0.12849	0.0364458	-0.47773	0.696455	0.0696463	2
YDR379W	RGA2	3	10.883	0	11.9416	7.63358	0	7.79045	11.1375	0	12.3039	7.74816	0	7.80381	3.24945	0	4.15112	3.37601	0	4.50218	-0.254458	0	-0.362355	-0.114575	0	-0.0133614	-0.126565	0	-0.351057	-0.308407	0.0762948	-0.0639682	0.0715688	-0.238811	0.15874	0.236259	2
YEL066W	HPA3	3	11.121	11.6509	12.2739	7.73535	7.39182	7.75015	11.1375	11.5994	12.3039	7.74816	7.51638	7.80381	3.38567	4.25904	4.52371	3.37601	4.09231	4.50218	-0.0164671	0.0514548	-0.0300644	-0.012803	-0.124559	-0.0536552	0.00965385	0.166726	0.0215277	0.0016411	0.0436723	-0.0636723	0.023586	0.0659693	0.0874599	0.683688	3
YEL067C		4	11.5699	11.8545	11.5022	7.8204	7.66699	7.8302	12.3704	11.9974	12.1022	7.60964	7.73046	7.70577	3.74946	4.18747	3.67197	4.78306	4.27397	4.39414	-0.800544	-0.142895	-0.600068	0.210769	-0.0634662	0.124426	-1.0336	-0.0865009	-0.722168	-0.514502	0.33707	0.0905763	0.0498498	-0.614091	0.482712	0.0175135	3
YGR153W		4	11.4535	11.9811	11.6291	7.78164	4.54878	7.78785	12.3704	11.9974	12.1022	7.60964	7.73046	7.70577	3.67184	7.43228	3.84123	4.78306	4.27397	4.39414	-0.916923	-0.0162938	-0.473153	0.172007	-3.18168	0.0820819	-1.11122	3.15831	-0.552909	-0.46879	0.45033	-0.975863	0.0519181	0.498061	2.3207	0.0378713	3
YEL068C		4	12.0274	12.063	12.1078	7.5902	4.49944	7.57804	12.3704	11.9974	12.1022	7.60964	7.73046	7.70577	4.43723	7.56351	4.52973	4.78306	4.27397	4.39414	-0.342972	0.0655985	0.00553785	-0.0194308	-3.23101	-0.127729	-0.345831	3.28954	0.135593	-0.0906118	0.220604	-1.12606	0.062526	1.02643	1.97463	0.000692947	3
YGR154C	GTO1	4	12.2078	11.8888	12.3603	7.59916	4.34884	7.60536	12.3704	11.9974	12.1022	7.60964	7.73046	7.70577	4.60866	7.53996	4.75497	4.78306	4.27397	4.39414	-0.162588	-0.108555	0.258094	-0.0104792	-3.38162	-0.10041	-0.174399	3.26599	0.36083	-0.00434961	0.228883	-1.16417	0.0519216	1.15081	1.85125	0.000246453	3
YEL071W	DLD3	4	12.4246	12.2677	12.2576	7.64594	4.59901	7.74126	12.3704	11.9974	12.1022	7.60964	7.73046	7.70577	4.77866	7.66872	4.5163	4.78306	4.27397	4.39414	0.0541912	0.270377	0.155323	0.0363069	-3.13145	0.0354876	-0.00440522	3.39475	0.122162	0.159964	0.108168	-1.01988	0.000472978	1.17084	1.92701	0.000208597	3
YGR157W	CHO2	4	14.7684	14.4238	14.5955	9.26337	9.03121	9.31566	12.3704	11.9974	12.1022	7.60964	7.73046	7.70577	5.50504	5.39256	5.27983	4.78306	4.27397	4.39414	2.398	2.42642	2.49325	1.65373	1.30076	1.60989	0.721979	1.11859	0.88569	2.43923	0.0489009	1.52146	0.0253123	0.908754	0.19931	0.00181018	3
YGR159C	NSR1	4	8.30811	8.29493	9.01136	7.8784	7.70223	7.84763	12.3704	11.9974	12.1022	7.60964	7.73046	7.70577	0.429708	0.5927	1.16373	4.78306	4.27397	4.39414	-4.0623	-3.70243	-3.09087	0.268769	-0.0282308	0.14186	-4.35335	-3.68127	-3.2304	-3.61853	0.491116	0.127466	0.0732713	-3.75501	0.565095	1.28767e-17	3
YER001W	MNN1	4	12.4932	9.58774	12.0755	7.67018	7.37264	7.6895	12.3704	11.9974	12.1022	7.60964	7.73046	7.70577	4.82299	2.21511	4.38603	4.78306	4.27397	4.39414	0.122765	-2.40961	-0.0266999	0.0605444	-0.357821	-0.0162689	0.0399308	-2.05886	-0.00810519	-0.771182	1.42089	-0.104515	0.0443482	-0.675678	1.19811	0.011148	3
YGR160W		4	9.39429	9.49198	11.0708	7.2642	7.38969	7.35604	12.3704	11.9974	12.1022	7.60964	7.73046	7.70577	2.13009	2.10229	3.71477	4.78306	4.27397	4.39414	-2.97612	-2.50537	-1.03142	-0.345432	-0.340763	-0.349734	-2.65298	-2.17168	-0.679364	-2.17097	1.01456	-0.34531	0.00248393	-1.83467	1.02906	5.11729e-07	3
YER002W	NOP16	4	11.4648	11.6002	11.4829	7.68539	7.70792	7.79973	12.3704	11.9974	12.1022	7.60964	7.73046	7.70577	3.77943	3.89232	3.68314	4.78306	4.27397	4.39414	-0.905589	-0.397109	-0.619366	0.0757516	-0.0225369	0.0939591	-1.00363	-0.381644	-0.710999	-0.640688	0.25491	0.0490579	0.0105121	-0.698758	0.311174	0.00942882	3
YGR161C	RTS3	4	12.145	12.2368	11.5755	7.7189	7.62743	7.93766	12.3704	11.9974	12.1022	7.60964	7.73046	7.70577	4.42606	4.60935	3.63782	4.78306	4.27397	4.39414	-0.225447	0.239432	-0.52676	0.109262	-0.103026	0.231887	-0.356999	0.335386	-0.756321	-0.170925	0.385995	0.0793743	0.0707975	-0.259311	0.552371	0.164958	3
YER004W	FMP52	4	12.0524	11.3382	11.9908	7.65472	7.7225	7.72305	12.3704	11.9974	12.1022	7.60964	7.73046	7.70577	4.39764	3.61566	4.26777	4.78306	4.27397	4.39414	-0.318051	-0.659197	-0.111416	0.0450827	-0.00796015	0.0172748	-0.385423	-0.658308	-0.126365	-0.362888	0.276629	0.0181325	0.0160549	-0.390032	0.266002	0.072716	3
YGR163W	GTR2	4	12.2232	11.7086	11.9201	7.58216	7.60373	7.63815	12.3704	11.9974	12.1022	7.60964	7.73046	7.70577	4.64103	4.1049	4.28192	4.78306	4.27397	4.39414	-0.147216	-0.288725	-0.182171	-0.0274716	-0.126725	-0.067622	-0.142034	-0.169071	-0.112223	-0.206037	0.0737113	-0.0739397	0.0231808	-0.141109	0.0284351	0.396591	3
YER005W	YND1	4	12.1614	11.6026	12.0977	8.03285	8.06851	8.00671	12.3704	11.9974	12.1022	7.60964	7.73046	7.70577	4.12854	3.53412	4.09101	4.78306	4.27397	4.39414	-0.209013	-0.394719	-0.00452056	0.423215	0.338057	0.300935	-0.654517	-0.739848	-0.30313	-0.202751	0.195175	0.354069	0.0705984	-0.565832	0.231473	0.0243236	3
YGR164W		4	12.2608	12.0877	12.4686	7.5863	6.49479	7.60067	12.3704	11.9974	12.1022	7.60964	7.73046	7.70577	4.67453	5.59288	4.86792	4.78306	4.27397	4.39414	-0.109582	0.0903251	0.366358	-0.0233341	-1.23566	-0.105096	-0.108537	1.31892	0.47378	0.1157	0.238982	-0.454698	0.0472054	0.561387	0.717748	0.0251593	3
YER007C-A	TMA20	4	12.3849	12.0865	11.9319	7.5011	7.50051	7.63072	12.3704	11.9974	12.1022	7.60964	7.73046	7.70577	4.88383	4.586	4.30118	4.78306	4.27397	4.39414	0.0145279	0.0891611	-0.170339	-0.108532	-0.229943	-0.0750521	0.10077	0.312032	-0.0929616	-0.0222168	0.133596	-0.137842	0.0193294	0.106614	0.20256	0.516371	3
YGR165W	MRPS35	4	12.7376	13.0191	13.2951	7.45272	7.81162	7.77579	12.3704	11.9974	12.1022	7.60964	7.73046	7.70577	5.2849	5.2075	5.51934	4.78306	4.27397	4.39414	0.367208	1.02177	1.19289	-0.156915	0.0811654	0.0700158	0.501833	0.933537	1.1252	0.860625	0.435793	-0.00191123	0.131018	0.853525	0.319295	0.00282046	3
YGR166W	KRE11	4	12.6637	12.2208	12.9746	7.78498	7.87496	7.59195	12.3704	11.9974	12.1022	7.60964	7.73046	7.70577	4.87872	4.34585	5.38268	4.78306	4.27397	4.39414	0.293299	0.223463	0.872392	0.175347	0.144508	-0.113819	0.0956618	0.0718843	0.988538	0.463052	0.356215	0.0686785	0.166951	0.385361	0.522501	0.0748851	3
YER010C		4	12.6706	11.8649	12.5161	7.45596	7.55998	7.55141	12.3704	11.9974	12.1022	7.60964	7.73046	7.70577	5.21462	4.30496	4.96467	4.78306	4.27397	4.39414	0.300168	-0.13242	0.413839	-0.153675	-0.170479	-0.154363	0.431554	0.0309876	0.570528	0.193862	0.288228	-0.159506	0.000397097	0.344356	0.28014	0.0962414	3
YOL153C		4	12.4776	11.7685	11.8484	7.57536	7.62538	7.69101	12.3704	11.9974	12.1022	7.60964	7.73046	7.70577	4.90223	4.14308	4.15736	4.78306	4.27397	4.39414	0.107181	-0.228889	-0.253866	-0.0342795	-0.105076	-0.0147589	0.119171	-0.130885	-0.236782	-0.125192	0.201628	-0.0513715	0.0112702	-0.0828318	0.182777	0.606815	3
YER011W	TIR1	4	12.6668	11.8017	12.3421	7.6613	7.6401	7.63146	12.3704	11.9974	12.1022	7.60964	7.73046	7.70577	5.00551	4.1616	4.71065	4.78306	4.27397	4.39414	0.296401	-0.195648	0.239868	0.0516598	-0.0903546	-0.0743123	0.222452	-0.112365	0.316506	0.11354	0.269253	-0.037669	0.0727301	0.142198	0.225418	0.396591	3
YGR168C		4	12.4587	11.8752	12.0281	7.50305	7.62341	7.60689	12.3704	11.9974	12.1022	7.60964	7.73046	7.70577	4.95567	4.25181	4.42118	4.78306	4.27397	4.39414	0.0883166	-0.122132	-0.0741722	-0.106585	-0.107042	-0.0988828	0.172612	-0.0221614	0.0270365	-0.0359959	0.110296	-0.10417	0.00444685	0.0591624	0.101283	0.718166	3
YHR031C	RRM3	4	12.0889	12.4377	12.3738	8.23627	7.95392	8.15604	12.3704	11.9974	12.1022	7.60964	7.73046	7.70577	3.8526	4.48374	4.21775	4.78306	4.27397	4.39414	-0.281537	0.4403	0.271554	0.62664	0.223461	0.45027	-0.930467	0.209768	-0.17639	0.143439	0.377588	0.433457	0.101827	-0.29903	0.579926	0.126792	3
YHR195W	NVJ1	4	11.8368	11.3242	11.9371	7.80601	7.89644	7.62759	12.3704	11.9974	12.1022	7.60964	7.73046	7.70577	4.0308	3.42781	4.30948	4.78306	4.27397	4.39414	-0.533596	-0.673105	-0.165164	0.196375	0.165985	-0.0781784	-0.752261	-0.846162	-0.08466	-0.457289	0.262428	0.094727	0.158513	-0.561027	0.415209	0.0251593	3
YHR034C	PIH1	4	10.4545	9.89122	10.0334	8.00318	7.79877	7.99295	12.3704	11.9974	12.1022	7.60964	7.73046	7.70577	2.45129	2.09245	2.04045	4.78306	4.27397	4.39414	-1.91594	-2.10613	-2.06883	0.393548	0.0683102	0.287177	-2.33178	-2.18151	-2.35368	-2.0303	0.100781	0.249678	0.0614134	-2.28899	0.0937213	4.88217e-09	3
YHR198C		4	12.5784	11.6738	11.8584	7.58804	7.91003	7.86738	12.3704	11.9974	12.1022	7.60964	7.73046	7.70577	4.99041	3.76379	3.99106	4.78306	4.27397	4.39414	0.208036	-0.323533	-0.243798	-0.0216	0.179576	0.16161	0.207346	-0.510181	-0.403082	-0.119765	0.28667	0.106529	0.105776	-0.235305	0.38707	0.193106	3
YHR035W		4	11.2656	11.2708	12.2385	7.88264	7.76001	7.76761	12.3704	11.9974	12.1022	7.60964	7.73046	7.70577	3.383	3.51082	4.47085	4.78306	4.27397	4.39414	-1.10476	-0.726519	0.136224	0.273005	0.0295566	0.0618403	-1.40006	-0.763147	0.0767091	-0.56502	0.636061	0.121467	0.121916	-0.695499	0.740704	0.00960706	3
YHR199C		4	11.7305	10.8125	11.6761	7.9752	7.86751	7.8228	12.3704	11.9974	12.1022	7.60964	7.73046	7.70577	3.75532	2.94498	3.85326	4.78306	4.27397	4.39414	-0.639894	-1.18486	-0.426182	0.36556	0.137056	0.117026	-1.02774	-1.32899	-0.540882	-0.750313	0.391207	0.206547	0.143491	-0.965872	0.39768	0.00113334	3
YHR037W	PUT2	4	12.2776	11.8182	11.5206	7.62296	7.76943	7.94746	12.3704	11.9974	12.1022	7.60964	7.73046	7.70577	4.65463	4.04877	3.57309	4.78306	4.27397	4.39414	-0.0928099	-0.179161	-0.581683	0.0133287	0.0389694	0.241692	-0.128428	-0.225202	-0.821049	-0.284551	0.26092	0.0979966	0.131845	-0.39156	0.375082	0.072716	3
YHR200W	RPN10	4	10.3623	12.8764	12.1795	7.64724	7.67949	7.64934	12.3704	11.9974	12.1022	7.60964	7.73046	7.70577	2.71504	5.19689	4.53011	4.78306	4.27397	4.39414	-2.00812	0.879033	0.0772191	0.0376049	-0.050965	-0.0564271	-2.06802	0.922926	0.135972	-0.350624	1.49037	-0.0232624	0.0542894	-0.336373	1.55041	0.100662	3
YHR038W	RRF1	4	11.8776	12.1121	11.8438	7.71625	7.64285	7.69155	12.3704	11.9974	12.1022	7.60964	7.73046	7.70577	4.16139	4.46926	4.1523	4.78306	4.27397	4.39414	-0.492763	0.114757	-0.258386	0.106619	-0.087604	-0.0142238	-0.621671	0.19529	-0.241837	-0.212131	0.30639	0.00159705	0.0697686	-0.222739	0.408815	0.211392	3
YHR202W		4	12.1978	12.0301	11.99	7.60937	7.67723	7.57696	12.3704	11.9974	12.1022	7.60964	7.73046	7.70577	4.58847	4.35289	4.41302	4.78306	4.27397	4.39414	-0.172568	0.0327635	-0.112255	-0.000266622	-0.05323	-0.12881	-0.194591	0.078922	0.0188806	-0.0840197	0.105537	-0.0607688	0.0742143	-0.0322627	0.14375	0.850792	3
YHR039C	MSC7	4	12.3594	11.4721	11.8465	7.72834	7.81612	7.70139	12.3704	11.9974	12.1022	7.60964	7.73046	7.70577	4.63111	3.65597	4.14513	4.78306	4.27397	4.39414	-0.0109614	-0.525266	-0.255714	0.118705	0.085663	-0.00438163	-0.151956	-0.618001	-0.249006	-0.26398	0.257252	0.0666621	0.0710641	-0.339654	0.245891	0.0991628	3
YHR203C	RPS4B	4	10.3845	8.63587	10.9632	7.75532	7.69291	7.71979	12.3704	11.9974	12.1022	7.60964	7.73046	7.70577	2.62921	0.942959	3.24343	4.78306	4.27397	4.39414	-1.98588	-3.36148	-1.13902	0.145681	-0.0375472	0.0140206	-2.15386	-3.33101	-1.15071	-2.16213	1.12167	0.040718	0.0760141	-2.21186	1.09131	1.11136e-08	3
YHR043C	DOG2	4	12.4088	11.6779	12.0178	7.68256	7.83162	7.63392	12.3704	11.9974	12.1022	7.60964	7.73046	7.70577	4.72624	3.84628	4.38389	4.78306	4.27397	4.39414	0.038383	-0.319461	-0.0844216	0.0729204	0.101159	-0.0718514	-0.056827	-0.427691	-0.0102443	-0.121833	0.181832	0.034076	0.0835841	-0.164921	0.228755	0.33332	3
YHR204W	MNL1	4	12.4182	11.425	12.3972	7.5502	7.71765	7.59328	12.3704	11.9974	12.1022	7.60964	7.73046	7.70577	4.86797	3.70732	4.80392	4.78306	4.27397	4.39414	0.0477632	-0.572377	0.294957	-0.0594322	-0.0128042	-0.112495	0.0849058	-0.566644	0.409778	-0.0765521	0.446831	-0.061577	0.0306357	-0.0239868	0.497236	0.888228	3
YHR044C	DOG1	4	12.8422	11.6395	12.158	7.73812	8.02861	7.76833	12.3704	11.9974	12.1022	7.60964	7.73046	7.70577	5.10403	3.61086	4.3897	4.78306	4.27397	4.39414	0.471748	-0.357888	0.0557907	0.128487	0.298151	0.062559	0.320971	-0.663111	-0.00444248	0.0565501	0.414818	0.163066	0.0380634	-0.115527	0.501357	0.479485	3
YHR206W	SKN7	4	12.6281	12.162	12.2641	7.62132	7.90077	7.86999	12.3704	11.9974	12.1022	7.60964	7.73046	7.70577	5.00678	4.26123	4.39414	4.78306	4.27397	4.39414	0.257696	0.164649	0.16189	0.0116861	0.170314	0.164216	0.22372	-0.0127365	0	0.194745	0.0545347	0.115405	0.0880629	0.0703279	0.132994	0.661192	3
YHR046C	INM1	4	11.5402	11.3634	12.2522	7.82531	7.93839	7.77365	12.3704	11.9974	12.1022	7.60964	7.73046	7.70577	3.71487	3.42501	4.47853	4.78306	4.27397	4.39414	-0.830225	-0.633953	0.149949	0.215678	0.207929	0.0678831	-1.06819	-0.848953	0.0843923	-0.438076	0.518615	0.16383	0.0853294	-0.610918	0.612053	0.0178248	3
YHR207C	SET5	4	12.6618	12.0778	12.4763	7.45139	7.63254	7.58587	12.3704	11.9974	12.1022	7.60964	7.73046	7.70577	5.21039	4.44522	4.89042	4.78306	4.27397	4.39414	0.291371	0.0804032	0.374054	-0.158244	-0.0979215	-0.119904	0.427326	0.171253	0.496283	0.248609	0.151424	-0.125356	0.0221361	0.364954	0.171257	0.0854817	3
YHR047C	AAP1	4	12.5887	11.5781	12.5055	7.66579	7.90678	7.53212	12.3704	11.9974	12.1022	7.60964	7.73046	7.70577	4.92291	3.67135	4.97335	4.78306	4.27397	4.39414	0.218295	-0.419225	0.40323	0.0561536	0.176319	-0.173653	0.139852	-0.602616	0.579208	0.0674331	0.431483	0.0196066	0.132679	0.0388147	0.597355	0.813807	3
YHR209W	CRG1	4	11.8748	11.2259	11.8713	7.64895	7.88551	7.78498	12.3704	11.9974	12.1022	7.60964	7.73046	7.70577	4.22582	3.34036	4.08629	4.78306	4.27397	4.39414	-0.495636	-0.771479	-0.23097	0.0393129	0.155053	0.0792079	-0.557238	-0.933604	-0.307852	-0.499362	0.270274	0.0911914	0.0230334	-0.599565	0.315016	0.019456	3
YHR048W	YHK8	4	12.4945	11.8629	11.5999	7.52437	7.66721	7.88298	12.3704	11.9974	12.1022	7.60964	7.73046	7.70577	4.97012	4.19568	3.71696	4.78306	4.27397	4.39414	0.12409	-0.134464	-0.502293	-0.0852622	-0.0632442	0.177207	0.187062	-0.0782918	-0.677175	-0.170889	0.314776	0.0095669	0.151537	-0.189468	0.442715	0.274881	3
YHR210C		4	12.8451	11.6929	11.4383	7.4969	7.70518	7.80014	12.3704	11.9974	12.1022	7.60964	7.73046	7.70577	5.34822	3.98774	3.63812	4.78306	4.27397	4.39414	0.474708	-0.304432	-0.663975	-0.112735	-0.0252791	0.0943725	0.565154	-0.286225	-0.756022	-0.164566	0.582084	-0.0145471	0.119573	-0.159031	0.669709	0.346475	3
YHR049W	FSH1	4	12.5159	11.4112	12.0759	7.62667	8.06783	7.78125	12.3704	11.9974	12.1022	7.60964	7.73046	7.70577	4.88922	3.34337	4.29467	4.78306	4.27397	4.39414	0.145486	-0.58615	-0.0263165	0.0170394	0.337372	0.0754755	0.106157	-0.930593	-0.0994661	-0.15566	0.382584	0.143296	0.0337381	-0.307967	0.548924	0.119076	3
YCL001W	RER1	4	12.7851	12.3364	13.0029	7.8549	7.93651	7.73631	12.3704	11.9974	12.1022	7.60964	7.73046	7.70577	4.93018	4.39984	5.26664	4.78306	4.27397	4.39414	0.414671	0.339004	0.900713	0.245268	0.206056	0.0305356	0.147113	0.125877	0.872504	0.551463	0.304817	0.16062	0.123976	0.381831	0.425067	0.0771181	3
YGR169C	PUS6	4	12.3716	12.2331	11.9376	7.56965	7.69208	7.68111	12.3704	11.9974	12.1022	7.60964	7.73046	7.70577	4.80194	4.541	4.25651	4.78306	4.27397	4.39414	0.00117673	0.235732	-0.164621	-0.0399896	-0.0383728	-0.0246623	0.0188767	0.267034	-0.137633	0.0240959	0.201158	-0.0343416	0.0088492	0.0494257	0.204056	0.765376	3
YPR011C		4	12.4109	11.9562	11.9916	7.56872	7.69577	7.66837	12.3704	11.9974	12.1022	7.60964	7.73046	7.70577	4.84218	4.26038	4.32328	4.78306	4.27397	4.39414	0.0404917	-0.0412023	-0.110586	-0.0409175	-0.0346847	-0.0374053	0.0591196	-0.0135891	-0.070855	-0.0370989	0.0756225	-0.0376692	0.00202777	-0.00844148	0.06514	0.964005	3
YGR161W-C		4	12.2459	12.1255	12.1195	7.59281	7.65143	7.58169	12.3704	11.9974	12.1022	7.60964	7.73046	7.70577	4.65309	4.47404	4.53777	4.78306	4.27397	4.39414	-0.124503	0.128112	0.0172195	-0.0168214	-0.0790282	-0.124083	-0.129971	0.200068	0.143628	0.0069427	0.126621	-0.0733109	0.0619275	0.0712418	0.176526	0.661192	3
YER017C	AFG3	4	0	12.7271	12.956	0	7.81892	7.83565	0	11.9974	12.1022	0	7.73046	7.70577	0	4.90818	5.12032	0	4.27397	4.39414	0	0.729742	0.853733	0	0.0884608	0.129879	0	0.63421	0.726179	0.791738	0.0876743	0.10917	0.0292873	0.680195	0.065032	0.0303609	2
YGR170W	PSD2	4	12.2159	11.8619	11.9929	7.58669	7.71686	7.7844	12.3704	11.9974	12.1022	7.60964	7.73046	7.70577	4.62925	4.14508	4.20846	4.78306	4.27397	4.39414	-0.154472	-0.135417	-0.109373	-0.0229479	-0.0136012	0.0786326	-0.153814	-0.128887	-0.18568	-0.133087	0.0226399	0.0140278	0.0586475	-0.156127	0.0284667	0.353244	3
YER019W	ISC1	4	10.9628	12.0911	11.771	7.65751	7.91464	7.6497	12.3704	11.9974	12.1022	7.60964	7.73046	7.70577	3.30528	4.1765	4.12131	4.78306	4.27397	4.39414	-1.40762	0.093789	-0.331232	0.0478713	0.184181	-0.0560743	-1.47778	-0.0974637	-0.272832	-0.548355	0.773896	0.0586593	0.060013	-0.616026	0.751436	0.0172069	3
YGR171C	MSM1	4	11.9354	11.8971	12.2668	7.68247	7.69647	7.78021	12.3704	11.9974	12.1022	7.60964	7.73046	7.70577	4.25295	4.20066	4.48662	4.78306	4.27397	4.39414	-0.434992	-0.100221	0.164589	0.072834	-0.0339841	0.0744372	-0.530116	-0.0733084	0.092478	-0.123541	0.30047	0.0377624	0.000925615	-0.170315	0.322434	0.314527	3
YER019C-A	SBH2	4	12.792	12.3334	12.7923	7.57542	7.66881	7.62488	12.3704	11.9974	12.1022	7.60964	7.73046	7.70577	5.21662	4.66458	5.16739	4.78306	4.27397	4.39414	0.421631	0.336038	0.690031	-0.0342152	-0.0616449	-0.08089	0.433556	0.390611	0.773246	0.482566	0.184696	-0.0589167	0.0269477	0.532471	0.20962	0.0307105	3
YGR173W	RBG2	4	12.1749	11.4761	11.5656	7.55551	7.72509	7.77454	12.3704	11.9974	12.1022	7.60964	7.73046	7.70577	4.61938	3.75099	3.7911	4.78306	4.27397	4.39414	-0.19552	-0.521273	-0.536594	-0.0541235	-0.00536589	0.0687744	-0.163686	-0.522979	-0.603042	-0.417796	0.192649	0.00309498	0.0709551	-0.429902	0.234	0.0582418	3
YER020W	GPA2	4	12.3185	11.9091	11.3748	7.73205	7.71407	7.7633	12.3704	11.9974	12.1022	7.60964	7.73046	7.70577	4.58648	4.195	3.61151	4.78306	4.27397	4.39414	-0.0518799	-0.0882887	-0.727433	0.122416	-0.0163885	0.057526	-0.196585	-0.0789718	-0.782633	-0.289201	0.379957	0.0545177	0.037464	-0.35273	0.376923	0.0906861	3
YGR174C	CBP4	4	12.6359	12.0978	12.2624	7.53173	7.68702	7.65152	12.3704	11.9974	12.1022	7.60964	7.73046	7.70577	5.10417	4.41081	4.61087	4.78306	4.27397	4.39414	0.265495	0.100472	0.160154	-0.0779043	-0.0434406	-0.0542553	0.321109	0.136841	0.216735	0.175373	0.0835574	-0.0585334	0.0136538	0.224895	0.0924048	0.211392	3
YER024W	YAT2	4	12.2639	11.6285	11.998	7.58819	7.73951	7.62287	12.3704	11.9974	12.1022	7.60964	7.73046	7.70577	4.67573	3.88895	4.37513	4.78306	4.27397	4.39414	-0.106497	-0.36889	-0.104234	-0.0214492	0.00905457	-0.0828958	-0.107337	-0.385016	-0.0190127	-0.193207	0.15215	-0.0317635	0.0354762	-0.170455	0.190991	0.314527	3
YGR176W		4	12.4051	12.1864	12.0368	7.56006	7.58113	7.68266	12.3704	11.9974	12.1022	7.60964	7.73046	7.70577	4.84502	4.60529	4.3541	4.78306	4.27397	4.39414	0.0346693	0.189064	-0.0654808	-0.0495782	-0.149327	-0.0231141	0.0619579	0.33132	-0.0400409	0.052751	0.128232	-0.0740065	0.015279	0.117746	0.191863	0.470594	3
YER030W	CHZ1	4	12.9771	12.705	13.076	7.51337	7.64761	7.57121	12.3704	11.9974	12.1022	7.60964	7.73046	7.70577	5.46378	5.05737	5.50476	4.78306	4.27397	4.39414	0.606737	0.707629	0.973729	-0.0962669	-0.0828437	-0.134564	0.680715	0.783401	1.11062	0.762698	0.189593	-0.104558	0.0221107	0.858245	0.224512	0.00270964	3
YGR177C	ATF2	4	12.6072	12.0907	12.2172	7.49182	7.56646	7.62584	12.3704	11.9974	12.1022	7.60964	7.73046	7.70577	5.1154	4.52428	4.59138	4.78306	4.27397	4.39414	0.236813	0.0933836	0.114986	-0.117811	-0.164001	-0.0799263	0.332335	0.250313	0.197239	0.148394	0.0773311	-0.12058	0.021873	0.259962	0.0680632	0.164958	3
YER032W	FIR1	4	13.1578	11.9493	12.8226	7.6315	7.98961	7.66433	12.3704	11.9974	12.1022	7.60964	7.73046	7.70577	5.52631	3.95973	5.15826	4.78306	4.27397	4.39414	0.7874	-0.0480138	0.720356	0.0218646	0.259152	-0.0414401	0.743246	-0.314237	0.764122	0.486581	0.464185	0.0798588	0.036549	0.39771	0.616653	0.0695763	3
YGR178C	PBP1	4	11.9492	11.4778	11.7312	7.36125	7.57299	7.59089	12.3704	11.9974	12.1022	7.60964	7.73046	7.70577	4.58798	3.90485	4.14027	4.78306	4.27397	4.39414	-0.421175	-0.519511	-0.371076	-0.248383	-0.157465	-0.114879	-0.195082	-0.369117	-0.253871	-0.437254	0.0755124	-0.173576	0.0770784	-0.27269	0.0885305	0.149092	3
YER033C	ZRG8	4	12.141	11.5498	11.8678	7.74412	7.80675	7.72702	12.3704	11.9974	12.1022	7.60964	7.73046	7.70577	4.39687	3.74304	4.14082	4.78306	4.27397	4.39414	-0.229413	-0.447571	-0.234389	0.134489	0.076289	0.0212527	-0.386191	-0.530931	-0.253316	-0.303791	0.124542	0.0773435	0.0653768	-0.390146	0.13885	0.072716	3
YER034W		4	13.5136	12.0493	13.4462	7.49791	7.62375	7.55574	12.3704	11.9974	12.1022	7.60964	7.73046	7.70577	6.01565	4.42552	5.89044	4.78306	4.27397	4.39414	1.14315	0.0519183	1.34394	-0.111726	-0.10671	-0.150029	1.23259	0.151556	1.4963	0.846338	0.695274	-0.122821	0.0221139	0.960147	0.712566	0.0011806	3
YGR181W	TIM13	4	12.7436	12.2676	12.3796	7.54325	7.62252	7.52227	12.3704	11.9974	12.1022	7.60964	7.73046	7.70577	5.20037	4.64506	4.85735	4.78306	4.27397	4.39414	0.373215	0.270225	0.277394	-0.0663835	-0.107936	-0.183496	0.417309	0.37109	0.463216	0.306945	0.0575039	-0.119272	0.0676152	0.417205	0.0460633	0.062741	3
YER035W	EDC2	4	12.8617	9.90972	12.122	7.63192	8.07731	7.75934	12.3704	11.9974	12.1022	7.60964	7.73046	7.70577	5.22976	1.83241	4.3627	4.78306	4.27397	4.39414	0.491266	-2.08763	0.0198021	0.0222798	0.346857	0.0535713	0.446697	-2.44156	-0.0314433	-0.525521	1.37321	0.140903	0.0180661	-0.675436	1.54808	0.011148	3
YGR182C		4	12.5637	12.152	12.2227	7.50926	7.69866	7.67886	12.3704	11.9974	12.1022	7.60964	7.73046	7.70577	5.05441	4.45329	4.54384	4.78306	4.27397	4.39414	0.193266	0.154599	0.120469	-0.100376	-0.0317985	-0.0269098	0.271352	0.179326	0.149705	0.156111	0.0364219	-0.053028	0.0424155	0.200127	0.0634353	0.24994	3
YHR049C-A		4	12.2356	11.9173	11.8928	7.68758	7.63817	7.64119	12.3704	11.9974	12.1022	7.60964	7.73046	7.70577	4.54807	4.27909	4.25158	4.78306	4.27397	4.39414	-0.13476	-0.0800922	-0.209465	0.0779478	-0.0922834	-0.0645795	-0.234997	0.00511963	-0.14256	-0.141439	0.0649445	-0.026305	0.0822882	-0.124146	0.121113	0.453211	3
YCL002C		4	11.8917	11.4214	12.5383	7.75543	7.95626	7.7522	12.3704	11.9974	12.1022	7.60964	7.73046	7.70577	4.13625	3.46513	4.7861	4.78306	4.27397	4.39414	-0.478731	-0.575967	0.436073	0.145793	0.225799	0.0464328	-0.646813	-0.808837	0.391966	-0.206208	0.558352	0.139341	0.0573655	-0.354561	0.651567	0.0906861	3
YHR050W	SMF2	4	12.6487	12.6986	12.5052	7.73153	7.7614	7.81385	12.3704	11.9974	12.1022	7.60964	7.73046	7.70577	4.91715	4.93717	4.69132	4.78306	4.27397	4.39414	0.278278	0.701224	0.402932	0.121899	0.0309461	0.108075	0.134089	0.663207	0.297182	0.460811	0.217332	0.0869736	0.00798138	0.364826	0.270967	0.0854817	3
YCL005W	LDB16	4	9.48559	11.2097	0	8.22321	7.88537	0	12.3704	11.9974	0	7.60964	7.73046	0	1.26239	3.32435	0	4.78306	4.27397	0	-2.88481	-0.787629	0	0.61357	0.154914	0	-3.52067	-0.949614	0	-1.83622	1.48293	0.384242	0.324319	-2.23514	1.81801	2.59159e-06	2
YMR118C		4	13.0005	13.1961	12.69	7.54531	7.67285	7.6059	12.3704	11.9974	12.1022	7.60964	7.73046	7.70577	5.45519	5.52321	5.08411	4.78306	4.27397	4.39414	0.630091	1.19871	0.587769	-0.0643287	-0.0576028	-0.0998744	0.67213	1.24925	0.689969	0.805525	0.341169	-0.0739353	0.0205223	0.870448	0.328169	0.00245073	3
YHR051W	COX6	4	0	12.9244	13.4245	0	7.95279	8.01744	0	11.9974	12.1022	0	7.73046	7.70577	0	4.97159	5.40703	0	4.27397	4.39414	0	0.927034	1.32224	0	0.222336	0.311672	0	0.697627	1.01289	1.12464	0.279451	0.267004	0.0631707	0.855259	0.222926	0.0132553	2
YHR057C	CPR2	4	12.1524	11.9364	12.1802	7.58789	7.71453	7.68978	12.3704	11.9974	12.1022	7.60964	7.73046	7.70577	4.56455	4.22183	4.4904	4.78306	4.27397	4.39414	-0.217974	-0.0609929	0.0779452	-0.0217483	-0.0159282	-0.0159914	-0.218515	-0.0521363	0.0962625	-0.0670072	0.148051	-0.0178893	0.00332375	-0.0581296	0.157474	0.718166	3
YCL008C	STP22	4	12.4271	12.7617	13.0464	7.78571	7.93405	7.85028	12.3704	11.9974	12.1022	7.60964	7.73046	7.70577	4.64134	4.82761	5.19609	4.78306	4.27397	4.39414	0.0566427	0.76431	0.944138	0.176077	0.203597	0.144512	-0.141724	0.553642	0.801952	0.588364	0.46918	0.174728	0.0182241	0.404623	0.489169	0.0675555	3
YCL009C	ILV6	4	13.5004	13.3081	13.5853	7.4599	7.6157	7.59789	12.3704	11.9974	12.1022	7.60964	7.73046	7.70577	6.04055	5.69244	5.98742	4.78306	4.27397	4.39414	1.13004	1.31079	1.48308	-0.149739	-0.114756	-0.10788	1.25749	1.41848	1.59328	1.30797	0.176538	-0.124125	0.0241672	1.42308	0.167947	2.39044e-05	3
YHR061C	GIC1	4	0	10.6869	11.7685	0	7.91651	7.86592	0	11.9974	12.1022	0	7.73046	7.70577	0	2.77041	3.90254	0	4.27397	4.39414	0	-1.31043	-0.333768	0	0.18605	0.160151	0	-1.50355	-0.491594	-0.8221	0.690605	0.1731	0.0183129	-0.997573	0.715563	0.00623033	2
YCL010C	SGF29	4	12.0864	10.5148	11.3644	7.9792	8.04921	8.10919	12.3704	11.9974	12.1022	7.60964	7.73046	7.70577	4.10721	2.46558	3.25519	4.78306	4.27397	4.39414	-0.283997	-1.48256	-0.737864	0.369566	0.318757	0.403416	-0.675852	-1.80839	-1.13895	-0.834806	0.605133	0.363913	0.0195432	-1.20773	0.569391	0.000152371	3
YHR066W	SSF1	4	11.2516	10.733	10.6585	7.79062	7.79652	7.87268	12.3704	11.9974	12.1022	7.60964	7.73046	7.70577	3.46101	2.93649	2.78585	4.78306	4.27397	4.39414	-1.11878	-1.26435	-1.44371	0.180984	0.0660611	0.166908	-1.32206	-1.33748	-1.60829	-1.27561	0.162756	0.137984	0.00812672	-1.42261	0.160991	2.39044e-05	3
YCL011C	GBP2	4	12.6932	12.2342	12.4216	7.53258	7.72442	7.60648	12.3704	11.9974	12.1022	7.60964	7.73046	7.70577	5.16058	4.50979	4.8151	4.78306	4.27397	4.39414	0.322752	0.236863	0.319349	-0.0770518	-0.00603522	-0.099289	0.377514	0.235826	0.420964	0.292988	0.0486357	-0.060792	0.0128387	0.344768	0.0968155	0.0962414	3
YHR073W	OSH3	4	13.0577	11.9592	12.9006	7.47157	7.9249	7.77436	12.3704	11.9974	12.1022	7.60964	7.73046	7.70577	5.58612	4.03426	5.12625	4.78306	4.27397	4.39414	0.687282	-0.0381896	0.798378	-0.138064	0.194447	0.0685898	0.803056	-0.239708	0.732114	0.48249	0.45433	0.0416575	0.119312	0.431821	0.582642	0.0573775	3
YCL012W		4	12.6472	11.3818	11.7397	7.61417	7.90933	7.75487	12.3704	11.9974	12.1022	7.60964	7.73046	7.70577	5.03307	3.47246	3.98481	4.78306	4.27397	4.39414	0.276838	-0.615568	-0.362554	0.00453954	0.178872	0.049103	0.250009	-0.801512	-0.409331	-0.233761	0.459933	0.0775049	0.0257287	-0.320278	0.531387	0.110239	3
YHR075C	PPE1	4	11.8086	10.7274	11.7189	7.76052	7.93179	7.67528	12.3704	11.9974	12.1022	7.60964	7.73046	7.70577	4.04808	2.7956	4.04366	4.78306	4.27397	4.39414	-0.561807	-1.26997	-0.383295	0.150887	0.201332	-0.0304925	-0.734984	-1.47837	-0.350477	-0.738356	0.46896	0.107242	0.10472	-0.85461	0.573384	0.00282046	3
YCL013W		4	12.6231	11.5765	12.2612	7.68585	7.81314	7.69853	12.3704	11.9974	12.1022	7.60964	7.73046	7.70577	4.93727	3.7634	4.56269	4.78306	4.27397	4.39414	0.252707	-0.420819	0.158985	0.0762117	0.08268	-0.00724246	0.154206	-0.51057	0.168554	-0.0030421	0.364827	0.0505497	0.0481823	-0.0626036	0.388017	0.695086	3
YHR076W	PTC7	4	12.0117	11.7876	11.8963	7.75511	7.92708	7.73816	12.3704	11.9974	12.1022	7.60964	7.73046	7.70577	4.25662	3.86054	4.15809	4.78306	4.27397	4.39414	-0.35868	-0.209734	-0.205984	0.145473	0.196618	0.0323929	-0.526443	-0.413424	-0.236051	-0.258133	0.087097	0.124828	0.0652866	-0.391972	0.14638	0.072716	3
YHR077C	NMD2	4	12.9825	12.3785	12.8398	9.40956	9.5454	9.46823	12.3704	11.9974	12.1022	7.60964	7.73046	7.70577	3.57291	2.83308	3.37154	4.78306	4.27397	4.39414	0.612064	0.381123	0.737535	1.79993	1.81494	1.76246	-1.21015	-1.44089	-1.0226	0.576908	0.180788	1.79244	0.021631	-1.22455	0.209514	0.000134305	3
YCL016C	DCC1	4	13.5628	12.7184	13.3005	7.83595	8.00431	7.93772	12.3704	11.9974	12.1022	7.60964	7.73046	7.70577	5.72689	4.71414	5.36276	4.78306	4.27397	4.39414	1.19243	0.721095	1.19824	0.226311	0.273848	0.231951	0.943826	0.440176	0.96862	1.03726	0.273818	0.244037	0.0032562	0.784207	0.298198	0.00491206	3
YER038W-A		4	12.4376	12.1735	0	7.6099	7.62827	0	12.3704	11.9974	0	7.60964	7.73046	0	4.82775	4.54522	0	4.78306	4.27397	0	0.0672392	0.176133	0	0.000266622	-0.102192	0	0.044683	0.271253	0	0.121686	0.0769994	-0.0509627	0.0724491	0.157968	0.160209	0.407015	2
YGR183C	QCR9	4	12.7855	12.3678	11.9354	7.48194	7.62337	7.67028	12.3704	11.9974	12.1022	7.60964	7.73046	7.70577	5.30356	4.74445	4.26516	4.78306	4.27397	4.39414	0.415089	0.370465	-0.166789	-0.127698	-0.10709	-0.0354881	0.520497	0.470483	-0.128975	0.206255	0.323835	-0.0900919	0.0532373	0.287335	0.361402	0.137358	3
YER039C	HVG1	4	12.4553	12.1586	12.0908	7.59351	7.64058	7.66877	12.3704	11.9974	12.1022	7.60964	7.73046	7.70577	4.8618	4.51805	4.42207	4.78306	4.27397	4.39414	0.084903	0.161281	-0.0113971	-0.0161205	-0.0898758	-0.037002	0.0787339	0.244085	0.0279308	0.0782623	0.0865304	-0.0476661	0.0120559	0.116917	0.113023	0.479485	3
YGR184C	UBR1	4	12.5515	12.7449	12.7494	7.52351	7.58894	7.59201	12.3704	11.9974	12.1022	7.60964	7.73046	7.70577	5.02796	5.15593	5.1574	4.78306	4.27397	4.39414	0.181063	0.747523	0.647176	-0.0861226	-0.141513	-0.113756	0.244896	0.881964	0.763258	0.525254	0.302271	-0.113797	0.0159539	0.630039	0.338783	0.0154657	3
YER040W	GLN3	4	12.8771	13.1713	13.3417	7.75636	7.89405	8.10107	12.3704	11.9974	12.1022	7.60964	7.73046	7.70577	5.1207	5.27727	5.24064	4.78306	4.27397	4.39414	0.506655	1.17397	1.23947	0.146725	0.163595	0.395295	0.33764	1.0033	0.846503	0.973365	0.405507	0.235205	0.143512	0.729148	0.348001	0.0075149	3
YGR187C	HGH1	4	12.26	11.8596	12.0005	7.64593	7.74165	7.74856	12.3704	11.9974	12.1022	7.60964	7.73046	7.70577	4.61411	4.11793	4.25189	4.78306	4.27397	4.39414	-0.11036	-0.137771	-0.101777	0.036298	0.0111967	0.0427937	-0.168948	-0.156039	-0.142245	-0.116636	0.0187998	0.0300961	0.00375025	-0.155744	0.0133539	0.353244	3
YER041W	YEN1	4	12.2397	11.8628	12.0286	7.5584	7.60262	7.79156	12.3704	11.9974	12.1022	7.60964	7.73046	7.70577	4.68135	4.26021	4.237	4.78306	4.27397	4.39414	-0.130659	-0.134521	-0.0736681	-0.0512334	-0.127832	0.085794	-0.101715	-0.01376	-0.157136	-0.112949	0.0340731	-0.0310905	0.0791128	-0.0908704	0.0723007	0.575561	3
YGR189C	CRH1	4	12.151	11.3711	11.2872	7.68711	7.51357	7.6273	12.3704	11.9974	12.1022	7.60964	7.73046	7.70577	4.4639	3.85753	3.65993	4.78306	4.27397	4.39414	-0.219391	-0.626251	-0.815009	0.0774771	-0.216885	-0.0784732	-0.319158	-0.416437	-0.73421	-0.553551	0.304392	-0.0726272	0.0900379	-0.489935	0.217068	0.0403408	3
YER042W	MXR1	4	12.4836	12.2576	11.9778	7.45499	7.59926	7.58972	12.3704	11.9974	12.1022	7.60964	7.73046	7.70577	5.02865	4.65833	4.38806	4.78306	4.27397	4.39414	0.113235	0.260228	-0.124455	-0.15464	-0.131202	-0.116052	0.245586	0.384359	-0.00607775	0.0830027	0.194116	-0.133965	0.0222792	0.207956	0.19792	0.236226	3
YGR192C	TDH3	4	12.4335	11.93	12.0322	7.53498	7.95506	7.61019	12.3704	11.9974	12.1022	7.60964	7.73046	7.70577	4.89856	3.97498	4.42206	4.78306	4.27397	4.39414	0.0631393	-0.0673181	-0.0699894	-0.0746504	0.224602	-0.0955806	0.1155	-0.298992	0.0279171	-0.0247227	0.0761025	0.0181238	0.0120841	-0.0518583	0.218458	0.75345	3
YER044C-A	MEI4	4	12.3567	11.8129	12.0201	7.48836	7.59616	7.59396	12.3704	11.9974	12.1022	7.60964	7.73046	7.70577	4.8683	4.21679	4.42618	4.78306	4.27397	4.39414	-0.0137485	-0.184403	-0.082094	-0.121275	-0.134301	-0.111808	0.085237	-0.0571733	0.0320397	-0.0934152	0.0858886	-0.122461	0.00546592	0.0200344	0.0719602	0.900787	3
YGR193C	PDX1	4	13.3526	13.3287	13.5733	7.29026	7.64863	7.49786	12.3704	11.9974	12.1022	7.60964	7.73046	7.70577	6.06238	5.68009	6.07548	4.78306	4.27397	4.39414	0.982231	1.33137	1.4711	-0.319374	-0.0818244	-0.207912	1.27932	1.40612	1.68134	1.26157	0.2518	-0.203037	0.0643527	1.45559	0.205528	1.78938e-05	3
YER045C	ACA1	4	12.3624	11.518	12.1499	7.5852	7.69639	7.58017	12.3704	11.9974	12.1022	7.60964	7.73046	7.70577	4.77725	3.82157	4.56974	4.78306	4.27397	4.39414	-0.00796254	-0.4794	0.0476741	-0.0244357	-0.0340702	-0.1256	-0.00581643	-0.452402	0.175599	-0.146563	0.289585	-0.0613685	0.058407	-0.0942062	0.323196	0.565384	3
YGR194C	XKS1	4	12.2895	12.1875	11.9571	7.49528	7.66734	7.5739	12.3704	11.9974	12.1022	7.60964	7.73046	7.70577	4.79423	4.52014	4.38322	4.78306	4.27397	4.39414	-0.0808924	0.190126	-0.145114	-0.114353	-0.0631159	-0.131865	0.0111708	0.24617	-0.0109228	-0.0119603	0.177933	-0.103111	0.0101109	0.0821393	0.142484	0.617468	3
YER046W-A		4	12.5673	11.905	12.231	7.54294	7.62775	7.74699	12.3704	11.9974	12.1022	7.60964	7.73046	7.70577	5.02441	4.27723	4.48404	4.78306	4.27397	4.39414	0.196941	-0.0923688	0.128798	-0.0666975	-0.102704	0.0412181	0.241349	0.00326353	0.0899059	0.0777902	0.15125	-0.0427278	0.0623051	0.111506	0.120504	0.497665	3
YGR196C	FYV8	4	11.6347	10.9104	10.9649	7.29767	7.3705	7.34499	12.3704	11.9974	12.1022	7.60964	7.73046	7.70577	4.33702	3.53995	3.61995	4.78306	4.27397	4.39414	-0.73572	-1.0869	-1.1373	-0.311965	-0.359955	-0.360784	-0.446045	-0.734021	-0.774191	-0.986642	0.21876	-0.344234	0.0281858	-0.651419	0.17899	0.0133891	3
YER047C	SAP1	4	12.3876	12.0455	12.2248	7.4202	7.6064	7.6711	12.3704	11.9974	12.1022	7.60964	7.73046	7.70577	4.9674	4.43913	4.55369	4.78306	4.27397	4.39414	0.0171955	0.0481704	0.122556	-0.189436	-0.124059	-0.034674	0.184342	0.165158	0.159556	0.0626406	0.0541501	-0.116057	0.0893521	0.169685	0.0129987	0.320668	3
YGR197C	SNG1	4	12.7926	12.3845	12.1665	7.59787	7.68168	7.58177	12.3704	11.9974	12.1022	7.60964	7.73046	7.70577	5.19475	4.70286	4.58475	4.78306	4.27397	4.39414	0.422209	0.387194	0.0642835	-0.0117672	-0.0487728	-0.124005	0.411687	0.428895	0.190615	0.291229	0.197319	-0.0615151	0.0648007	0.343732	0.132882	0.0962414	3
YER048C	CAJ1	4	12.0942	11.4065	11.4578	7.44785	7.63103	7.73596	12.3704	11.9974	12.1022	7.60964	7.73046	7.70577	4.64636	3.77542	3.7218	4.78306	4.27397	4.39414	-0.276197	-0.590896	-0.644471	-0.161781	-0.0994239	0.0301893	-0.136706	-0.498544	-0.672334	-0.503855	0.198969	-0.077005	0.110834	-0.435862	0.27326	0.0556828	3
YGR199W	PMT6	4	12.2521	11.4542	12.0815	7.70714	7.75258	7.60483	12.3704	11.9974	12.1022	7.60964	7.73046	7.70577	4.54496	3.7016	4.47664	4.78306	4.27397	4.39414	-0.11831	-0.543173	-0.0207743	0.0975071	0.0221255	-0.100945	-0.238107	-0.57237	0.0824969	-0.227419	0.277766	0.0062291	0.114577	-0.24266	0.327457	0.183084	3
YER049W	TPA1	4	12.9095	12.1917	12.314	7.48169	7.67088	7.67864	12.3704	11.9974	12.1022	7.60964	7.73046	7.70577	5.42777	4.52087	4.63541	4.78306	4.27397	4.39414	0.539051	0.194392	0.21181	-0.127948	-0.0595785	-0.0271341	0.644709	0.246899	0.24127	0.315084	0.194156	-0.0715535	0.0582048	0.377626	0.231318	0.0782595	3
YGR200C	ELP2	4	11.0392	11.1975	11.4556	7.95827	8.13564	8.04774	12.3704	11.9974	12.1022	7.60964	7.73046	7.70577	3.08097	3.06186	3.40789	4.78306	4.27397	4.39414	-1.33117	-0.799847	-0.646606	0.348631	0.405184	0.341969	-1.70209	-1.2121	-0.98625	-0.925875	0.359263	0.365261	0.00384592	-1.30015	0.365953	6.95262e-05	3
YER050C	RSM18	4	12.9489	13.0507	12.7648	7.54479	7.86489	7.67295	12.3704	11.9974	12.1022	7.60964	7.73046	7.70577	5.4041	5.18578	5.09184	4.78306	4.27397	4.39414	0.578481	1.05332	0.662557	-0.064845	0.134437	-0.0328182	0.621037	0.911808	0.697701	0.764785	0.253387	0.012258	0.0184907	0.743515	0.150702	0.00669954	3
YGR202C	PCT1	4	12.62	12.1835	12.4209	7.36905	7.62427	7.59321	12.3704	11.9974	12.1022	7.60964	7.73046	7.70577	5.25097	4.55919	4.82766	4.78306	4.27397	4.39414	0.249613	0.186105	0.318627	-0.240588	-0.106192	-0.112565	0.467911	0.285225	0.433518	0.251448	0.0662799	-0.153115	0.0739136	0.395551	0.0970805	0.0706081	3
YHR078W		4	11.9905	11.725	11.9387	7.47539	7.59669	7.65673	12.3704	11.9974	12.1022	7.60964	7.73046	7.70577	4.51506	4.12827	4.28193	4.78306	4.27397	4.39414	-0.379958	-0.272397	-0.163573	-0.134248	-0.133769	-0.0490355	-0.268	-0.1457	-0.112212	-0.271976	0.108193	-0.105684	0.0491973	-0.175304	0.0820046	0.302611	3
YHR079C	IRE1	4	12.5483	12.203	11.8407	7.79875	7.69578	7.78555	12.3704	11.9974	12.1022	7.60964	7.73046	7.70577	4.74956	4.50721	4.05518	4.78306	4.27397	4.39414	0.17791	0.20563	-0.261505	0.189119	-0.0346805	0.0797809	-0.0334987	0.233239	-0.33896	0.0406783	0.262065	0.0780733	0.0631266	-0.0464068	0.286318	0.777378	3
YCL024W	KCC4	4	11.3458	12.1089	0	7.96876	7.65638	0	12.3704	11.9974	0	7.60964	7.73046	0	3.37707	4.45257	0	4.78306	4.27397	0	-1.02457	0.111593	0	0.359125	-0.0740812	0	-1.40599	0.178602	0	-0.456491	0.803391	0.142522	0.306323	-0.613693	1.12048	0.0405421	2
YHR080C		4	12.2631	11.8122	12.2788	7.76527	7.9139	7.81946	12.3704	11.9974	12.1022	7.60964	7.73046	7.70577	4.49784	3.89829	4.45935	4.78306	4.27397	4.39414	-0.107294	-0.185169	0.176568	0.155638	0.183442	0.113686	-0.285221	-0.375682	0.0652087	-0.0386312	0.190392	0.150922	0.0242211	-0.198565	0.232869	0.254715	3
YCL025C	AGP1	4	11.5508	12.0195	11.2106	7.63526	7.61223	7.76199	12.3704	11.9974	12.1022	7.60964	7.73046	7.70577	3.9155	4.40726	3.4486	4.78306	4.27397	4.39414	-0.819643	0.0221443	-0.891638	0.0256295	-0.118223	0.0562221	-0.867563	0.133295	-0.945534	-0.563046	0.508066	-0.0121237	0.0176626	-0.559934	0.601618	0.0255863	3
YHR081W	LRP1	4	12.3401	11.2182	11.5914	8.25834	8.14897	8.24292	12.3704	11.9974	12.1022	7.60964	7.73046	7.70577	4.08176	3.06922	3.34853	4.78306	4.27397	4.39414	-0.0303064	-0.77916	-0.510786	0.648708	0.418515	0.537149	-0.701304	-1.20475	-1.04561	-0.440084	0.3794	0.534791	0.064409	-0.983886	0.257334	0.000982136	3
YCL026C		4	12.4018	12.1183	11.7225	7.65047	7.63306	7.71121	12.3704	11.9974	12.1022	7.60964	7.73046	7.70577	4.75131	4.48522	4.01124	4.78306	4.27397	4.39414	0.0313676	0.120931	-0.379783	0.0408299	-0.0973924	0.00544255	-0.0317518	0.211252	-0.3829	-0.0758283	0.267015	-0.01704	0.0204309	-0.0678001	0.298712	0.672389	3
YHR082C	KSP1	4	12.567	12.3067	12.2164	7.88809	7.97575	7.96561	12.3704	11.9974	12.1022	7.60964	7.73046	7.70577	4.67894	4.33091	4.25081	4.78306	4.27397	4.39414	0.196618	0.309313	0.114187	0.278452	0.245295	0.259844	-0.104123	0.0569469	-0.143331	0.206706	0.0979535	0.261197	0.0107431	-0.0635025	0.106138	0.695086	3
YCL027W	FUS1	4	12.1043	12.0683	11.948	7.78347	7.61224	7.60387	12.3704	11.9974	12.1022	7.60964	7.73046	7.70577	4.32079	4.4561	4.34418	4.78306	4.27397	4.39414	-0.266151	0.0709944	-0.154185	0.173832	-0.118212	-0.101898	-0.462273	0.182135	-0.0499617	-0.116447	0.171712	-0.0154259	0.159193	-0.110033	0.326377	0.497665	3
YHR086W	NAM8	4	12.5509	12.2304	12.3122	7.58292	7.74041	7.7312	12.3704	11.9974	12.1022	7.60964	7.73046	7.70577	4.96799	4.48996	4.58095	4.78306	4.27397	4.39414	0.180503	0.233023	0.209918	-0.0267123	0.00995729	0.0254333	0.184925	0.215994	0.186811	0.207815	0.0263234	0.00289277	0.0301063	0.19591	0.0174189	0.259595	3
YCL028W	RNQ1	4	12.5859	11.3699	12.0828	7.45399	7.72447	7.62902	12.3704	11.9974	12.1022	7.60964	7.73046	7.70577	5.13195	3.64542	4.45379	4.78306	4.27397	4.39414	0.215537	-0.627465	-0.0194298	-0.155645	-0.00598497	-0.0767524	0.348892	-0.628551	0.0596484	-0.143786	0.435042	-0.0794607	0.0455485	-0.0733368	0.502108	0.650098	3
YHR087W	RTC3	4	12.1056	11.4812	0	7.81838	7.90114	0	12.3704	11.9974	0	7.60964	7.73046	0	4.28725	3.58004	0	4.78306	4.27397	0	-0.264774	-0.516172	0	0.208748	0.170686	0	-0.495812	-0.693929	0	-0.390473	0.177765	0.189717	0.0269145	-0.59487	0.14009	0.0440351	2
YCL029C	BIK1	4	12.8059	11.8743	12.8022	7.66484	7.76871	7.71473	12.3704	11.9974	12.1022	7.60964	7.73046	7.70577	5.14109	4.10558	5.08748	4.78306	4.27397	4.39414	0.435528	-0.123066	0.69998	0.0552089	0.0382536	0.00896057	0.35803	-0.168391	0.693345	0.337481	0.420192	0.034141	0.0267015	0.294328	0.434385	0.130888	3
YCL030C	HIS4	4	13.9026	13.5086	13.9076	7.73141	7.61975	7.70096	12.3704	11.9974	12.1022	7.60964	7.73046	7.70577	6.17117	5.88886	6.20669	4.78306	4.27397	4.39414	1.53217	1.51125	1.80541	0.121775	-0.110709	-0.00481128	1.3881	1.61489	1.81255	1.61628	0.164129	0.00208508	0.0730849	1.60518	0.21239	4.5353e-06	3
YHR092C	HXT4	4	11.651	12.1445	11.7285	7.57481	7.63792	7.73402	12.3704	11.9974	12.1022	7.60964	7.73046	7.70577	4.07615	4.50661	3.99445	4.78306	4.27397	4.39414	-0.719455	0.147185	-0.373765	-0.0348272	-0.0925331	0.0282459	-0.706917	0.232647	-0.399686	-0.315345	0.436264	-0.0330381	0.0364153	-0.291319	0.479064	0.133	3
YCL032W	STE50	4	12.8035	12.6692	11.9172	7.51078	7.65505	7.74244	12.3704	11.9974	12.1022	7.60964	7.73046	7.70577	5.29269	5.01415	4.17471	4.78306	4.27397	4.39414	0.433059	0.671841	-0.185077	-0.0988588	-0.0754084	0.0366731	0.509628	0.740178	-0.219425	0.306607	0.442233	-0.0458647	0.0782494	0.34346	0.500917	0.0962414	3
YHR093W	AHT1	4	12.7569	11.3729	11.9681	7.61101	8.01719	7.62763	12.3704	11.9974	12.1022	7.60964	7.73046	7.70577	5.14593	3.35573	4.34048	4.78306	4.27397	4.39414	0.386536	-0.624437	-0.134129	0.00137481	0.286732	-0.0781443	0.362872	-0.91824	-0.0536592	-0.12401	0.505563	0.0699876	0.0459104	-0.203009	0.653484	0.245268	3
YCL033C		4	12.8041	12.1789	12.1848	7.48936	7.63771	7.65778	12.3704	11.9974	12.1022	7.60964	7.73046	7.70577	5.3147	4.54116	4.52703	4.78306	4.27397	4.39414	0.433657	0.181517	0.0825742	-0.120273	-0.092745	-0.0479943	0.531641	0.267191	0.132894	0.232583	0.181027	-0.087004	0.0417299	0.310575	0.202882	0.117241	3
YHR094C	HXT1	4	12.8866	12.362	12.3964	7.4588	7.56463	7.7347	12.3704	11.9974	12.1022	7.60964	7.73046	7.70577	5.42783	4.79737	4.6617	4.78306	4.27397	4.39414	0.516223	0.364646	0.29416	-0.150839	-0.165832	0.0289252	0.644772	0.523406	0.267561	0.391676	0.113472	-0.0959153	0.103787	0.47858	0.19256	0.0429454	3
YCL034W	LSB5	4	12.0598	12.2436	12.4407	7.73563	7.66158	7.56596	12.3704	11.9974	12.1022	7.60964	7.73046	7.70577	4.32414	4.582	4.87475	4.78306	4.27397	4.39414	-0.310641	0.246225	0.338469	0.12599	-0.0688768	-0.139812	-0.45892	0.30803	0.480607	0.091351	0.351177	-0.0275662	0.153461	0.109905	0.500118	0.506953	3
YHR095W		4	12.5599	11.9851	12.3348	7.79948	7.84684	7.69876	12.3704	11.9974	12.1022	7.60964	7.73046	7.70577	4.76042	4.1383	4.63608	4.78306	4.27397	4.39414	0.189494	-0.0122125	0.232597	0.189844	0.116387	-0.00701453	-0.0226397	-0.135671	0.241938	0.136626	0.130687	0.0997387	0.113656	0.0278757	0.193807	0.863226	3
YCL036W	GFD2	4	12.3692	11.6073	11.6019	7.54403	7.72975	7.74364	12.3704	11.9974	12.1022	7.60964	7.73046	7.70577	4.8252	3.87754	3.85826	4.78306	4.27397	4.39414	-0.00117673	-0.390064	-0.500335	-0.065606	-0.00070477	0.0378698	0.0421397	-0.396431	-0.535879	-0.297192	0.262219	-0.00948032	0.0597418	-0.296723	0.301633	0.128819	3
YER051W	JHD1	4	12.2214	11.9527	12.7146	7.62294	7.72149	7.49627	12.3704	11.9974	12.1022	7.60964	7.73046	7.70577	4.5985	4.23116	5.21828	4.78306	4.27397	4.39414	-0.148964	-0.0447001	0.612317	0.0133094	-0.00896675	-0.209496	-0.184563	-0.0428049	0.824139	0.139551	0.412733	-0.0683844	0.128637	0.198924	0.546072	0.254715	3
YGR203W		4	12.2853	11.7352	12.0089	7.49285	7.7415	7.73851	12.3704	11.9974	12.1022	7.60964	7.73046	7.70577	4.79246	3.99374	4.27041	4.78306	4.27397	4.39414	-0.0850927	-0.262104	-0.0933119	-0.11678	0.0110474	0.0327408	0.00939802	-0.280223	-0.123727	-0.146836	0.0999092	-0.0243307	0.0863261	-0.131517	0.144967	0.428141	3
YER052C	HOM3	4	11.7651	12.0707	11.7436	7.38912	7.622	7.71114	12.3704	11.9974	12.1022	7.60964	7.73046	7.70577	4.37593	4.44868	4.03244	4.78306	4.27397	4.39414	-0.605351	0.0733256	-0.358661	-0.220511	-0.108461	0.00536794	-0.40713	0.174716	-0.361703	-0.296896	0.343528	-0.107868	0.130411	-0.198039	0.323613	0.254715	3
YGR205W		4	11.7991	11.5651	11.6549	7.65929	7.70012	7.78956	12.3704	11.9974	12.1022	7.60964	7.73046	7.70577	4.13977	3.86503	3.86536	4.78306	4.27397	4.39414	-0.571349	-0.432209	-0.44732	0.0496579	-0.0303418	0.0837852	-0.643296	-0.408938	-0.52878	-0.483626	0.0763451	0.0343671	0.0197034	-0.527005	0.117189	0.0317306	3
YER053C	PIC2	4	12.7876	12.6821	11.9894	7.53782	7.66821	7.71884	12.3704	11.9974	12.1022	7.60964	7.73046	7.70577	5.2498	5.01386	4.27059	4.78306	4.27397	4.39414	0.417211	0.684717	-0.1128	-0.071817	-0.0622424	0.0130714	0.466738	0.739888	-0.123545	0.329709	0.405895	-0.0403293	0.0490104	0.361027	0.441317	0.0867519	3
YGR206W	MVB12	4	13.4379	13.3728	13.5347	7.57429	7.79663	7.61926	12.3704	11.9974	12.1022	7.60964	7.73046	7.70577	5.86357	5.57621	5.91547	4.78306	4.27397	4.39414	1.06746	1.37548	1.43249	-0.0353414	0.0661752	-0.0865113	1.08051	1.30224	1.52133	1.29181	0.196376	-0.0185592	0.029543	1.30136	0.220411	6.95262e-05	3
YER054C	GIP2	4	12.1213	12.2738	11.9196	7.49708	7.62962	7.65568	12.3704	11.9974	12.1022	7.60964	7.73046	7.70577	4.6242	4.64418	4.26393	4.78306	4.27397	4.39414	-0.249134	0.276441	-0.182627	-0.112558	-0.100838	-0.0500947	-0.158866	0.370208	-0.130206	-0.0517734	0.286181	-0.0878302	0.0360629	0.0270451	0.297533	0.875706	3
YER056C	FCY2	4	12.3239	12.2139	11.7814	7.69727	7.91846	7.80395	12.3704	11.9974	12.1022	7.60964	7.73046	7.70577	4.62659	4.29545	3.97748	4.78306	4.27397	4.39414	-0.0465533	0.216557	-0.320807	0.0876339	0.188	0.0981819	-0.156477	0.0214856	-0.416663	-0.0502677	0.268701	0.124605	0.00608989	-0.183885	0.220357	0.285627	3
YER056C-A	RPL34A	4	11.8494	11.2912	11.2791	7.72807	7.72477	7.83237	12.3704	11.9974	12.1022	7.60964	7.73046	7.70577	4.12131	3.56642	3.44674	4.78306	4.27397	4.39414	-0.521018	-0.706162	-0.823128	0.11844	-0.00568702	0.126597	-0.661748	-0.707547	-0.947399	-0.683436	0.152332	0.0797832	0.00470958	-0.772231	0.153419	0.00541555	3
YGR209C	TRX2	4	12.2337	11.6442	11.6914	7.57959	7.75843	7.68536	12.3704	11.9974	12.1022	7.60964	7.73046	7.70577	4.65413	3.88576	4.00607	4.78306	4.27397	4.39414	-0.136685	-0.35316	-0.410812	-0.030043	0.0279768	-0.0204126	-0.128932	-0.388208	-0.388074	-0.300219	0.144528	-0.00749293	0.00556011	-0.301738	0.149654	0.124805	3
YER057C	HMF1	4	12.6718	12.2531	11.9106	7.52792	7.64803	7.62552	12.3704	11.9974	12.1022	7.60964	7.73046	7.70577	5.14387	4.60507	4.28505	4.78306	4.27397	4.39414	0.301386	0.255747	-0.191661	-0.0817132	-0.0824243	-0.0802482	0.360809	0.331099	-0.109087	0.121824	0.272443	-0.0814619	0.000845844	0.194274	0.263138	0.264581	3
YER058W	PET117	4	13.0684	12.2211	12.5795	7.50185	7.78122	7.74169	12.3704	11.9974	12.1022	7.60964	7.73046	7.70577	5.56652	4.43991	4.83778	4.78306	4.27397	4.39414	0.697959	0.223772	0.477242	-0.107785	0.050761	0.0359244	0.783454	0.16594	0.443643	0.466324	0.237282	-0.00703315	0.0829706	0.464346	0.309277	0.0471199	3
YGR213C	RTA1	4	12.3426	10.3592	11.9794	7.51961	7.75083	7.67655	12.3704	11.9974	12.1022	7.60964	7.73046	7.70577	4.82299	2.60836	4.30287	4.78306	4.27397	4.39414	-0.0278077	-1.63816	-0.122815	-0.090025	0.0203772	-0.0292177	0.0399277	-1.6656	-0.0912719	-0.59626	0.903558	-0.0329552	0.0351071	-0.572316	0.949085	0.0235121	3
YER059W	PCL6	4	12.4548	11.7292	11.7936	7.64103	7.65371	7.63829	12.3704	11.9974	12.1022	7.60964	7.73046	7.70577	4.81372	4.07552	4.15535	4.78306	4.27397	4.39414	0.0843497	-0.268116	-0.30859	0.0313978	-0.0767424	-0.067476	0.0306623	-0.198445	-0.238788	-0.164119	0.21613	-0.0376068	0.0570848	-0.135524	0.145328	0.412099	3
YGR214W	RPS0A	4	12.7063	12.7259	12.6936	7.18217	7.43101	7.40855	12.3704	11.9974	12.1022	7.60964	7.73046	7.70577	5.52411	5.2949	5.28503	4.78306	4.27397	4.39414	0.335865	0.728559	0.591347	-0.427468	-0.299449	-0.297222	0.741043	1.02094	0.890894	0.551923	0.199293	-0.34138	0.0751979	0.884291	0.140064	0.0022159	3
YER060W	FCY21	4	12.7504	13.0257	12.2577	7.49462	7.75908	7.63003	12.3704	11.9974	12.1022	7.60964	7.73046	7.70577	5.2558	5.26659	4.62764	4.78306	4.27397	4.39414	0.380012	1.02831	0.155433	-0.115011	0.0286227	-0.0757398	0.472734	0.992619	0.233498	0.521253	0.453257	-0.0540426	0.0226731	0.566284	0.388111	0.0243236	3
YGR215W	RSM27	4	0	12.5063	12.6078	0	7.76646	7.64166	0	11.9974	12.1022	0	7.73046	7.70577	0	4.73984	4.96613	0	4.27397	4.39414	0	0.508951	0.505564	0	0.0360071	-0.064106	0	0.465872	0.571996	0.507257	0.00239491	-0.0140494	0.0707906	0.518934	0.0750407	0.0594749	2
YER060W-A	FCY22	4	12.7571	11.7858	12.3999	7.67585	7.84717	7.64676	12.3704	11.9974	12.1022	7.60964	7.73046	7.70577	5.08122	3.93863	4.75315	4.78306	4.27397	4.39414	0.386657	-0.211553	0.297672	0.0662136	0.116711	-0.0590147	0.298154	-0.335336	0.359012	0.157592	0.32277	0.0413033	0.0723006	0.107277	0.38452	0.516371	3
YGR217W	CCH1	4	11.5649	11.1384	12.1775	7.66915	7.82075	7.61143	12.3704	11.9974	12.1022	7.60964	7.73046	7.70577	3.8957	3.31763	4.56608	4.78306	4.27397	4.39414	-0.805556	-0.858965	0.0752758	0.0595192	0.0902969	-0.0943429	-0.887365	-0.956333	0.171945	-0.529748	0.524646	0.0184911	0.0888323	-0.557251	0.632443	0.0260196	3
YER061C	CEM1	4	9.36382	10.1311	10.0653	7.26938	7.50221	7.37393	12.3704	11.9974	12.1022	7.60964	7.73046	7.70577	2.09445	2.62886	2.6914	4.78306	4.27397	4.39414	-3.00658	-1.86629	-2.03691	-0.34026	-0.228252	-0.331845	-2.68861	-1.64511	-1.70274	-2.30326	0.61504	-0.300119	0.00485833	-2.01215	0.586539	8.72905e-08	3
YHL047C	ARN2	4	12.4016	10.8706	12.0917	7.43711	8.02707	7.6623	12.3704	11.9974	12.1022	7.60964	7.73046	7.70577	4.96451	2.84351	4.42944	4.78306	4.27397	4.39414	0.0312125	-1.12677	-0.0104958	-0.172524	0.296614	-0.04347	0.181446	-1.43046	0.0353001	-0.368685	0.656854	0.0268734	0.0745091	-0.404571	0.891445	0.0675555	3
YCL037C	SRO9	4	12.4877	11.8409	11.9957	7.49985	8.02701	7.6623	12.3704	11.9974	12.1022	7.60964	7.73046	7.70577	4.98789	3.81387	4.33338	4.78306	4.27397	4.39414	0.117329	-0.156474	-0.106557	-0.109787	0.29655	-0.0434718	0.204826	-0.460096	-0.0607596	-0.0485675	0.145822	0.047764	0.0382869	-0.105343	0.334696	0.516371	3
YHR097C		4	12.609	12.3861	11.5972	7.52437	7.6393	7.709	12.3704	11.9974	12.1022	7.60964	7.73046	7.70577	5.08466	4.74681	3.8882	4.78306	4.27397	4.39414	0.238625	0.388754	-0.505037	-0.0852666	-0.0911597	0.00323224	0.301602	0.472842	-0.505943	0.0407807	0.478615	-0.0577313	0.0510948	0.0895003	0.522729	0.58586	3
YCL039W	GID7	4	12.203	12.4022	12.2282	7.61083	7.62912	7.64024	12.3704	11.9974	12.1022	7.60964	7.73046	7.70577	4.5922	4.77306	4.58799	4.78306	4.27397	4.39414	-0.16738	0.404829	0.125996	0.00119472	-0.101336	-0.0655294	-0.190864	0.499093	0.193851	0.121148	0.286135	-0.0552234	0.0385232	0.16736	0.34574	0.326932	3
YHR100C		4	12.5393	12.1567	12.6859	7.29481	7.57814	7.51522	12.3704	11.9974	12.1022	7.60964	7.73046	7.70577	5.24446	4.57854	5.17068	4.78306	4.27397	4.39414	0.168863	0.159327	0.583662	-0.314828	-0.152318	-0.190551	0.461402	0.304573	0.776538	0.30395	0.242284	-0.219232	0.0717516	0.514171	0.240367	0.0344078	3
YCL040W	GLK1	4	11.6273	10.7589	12.2188	7.75502	7.82483	7.72671	12.3704	11.9974	12.1022	7.60964	7.73046	7.70577	3.87229	2.93409	4.49211	4.78306	4.27397	4.39414	-0.743091	-1.23843	0.116583	0.145388	0.0943759	0.020937	-0.910768	-1.33987	0.0979721	-0.621645	0.68562	0.0869002	0.0718517	-0.717557	0.738139	0.00810876	3
YHR103W	SBE22	4	12.6142	12.389	12.09	7.44876	7.61249	7.76477	12.3704	11.9974	12.1022	7.60964	7.73046	7.70577	5.16547	4.77648	4.32525	4.78306	4.27397	4.39414	0.243824	0.391619	-0.0122075	-0.160876	-0.117967	0.0590028	0.38241	0.502514	-0.0688844	0.207745	0.204316	-0.0732798	0.126947	0.272013	0.301272	0.151594	3
YCL042W		4	12.5137	12.1618	12.4718	7.48733	7.65548	7.58903	12.3704	11.9974	12.1022	7.60964	7.73046	7.70577	5.02639	4.50627	4.8828	4.78306	4.27397	4.39414	0.143314	0.1644	0.369594	-0.122306	-0.074979	-0.116736	0.243331	0.232307	0.488657	0.225769	0.125001	-0.104674	0.00321569	0.321432	0.144926	0.110239	3
YHR104W	GRE3	4	11.7747	11.2878	11.9077	7.71121	7.79684	7.64812	12.3704	11.9974	12.1022	7.60964	7.73046	7.70577	4.06348	3.49092	4.25962	4.78306	4.27397	4.39414	-0.595726	-0.709594	-0.194495	0.101571	0.0663794	-0.0576502	-0.719587	-0.783045	-0.134519	-0.499939	0.270579	0.0367669	0.0919267	-0.545717	0.357519	0.0278163	3
YCL044C	MGR1	4	11.616	12.2901	11.8963	7.65294	7.67874	7.72079	12.3704	11.9974	12.1022	7.60964	7.73046	7.70577	3.96306	4.61135	4.17548	4.78306	4.27397	4.39414	-0.754411	0.292738	-0.205962	0.0433023	-0.0517205	0.0150226	-0.820003	0.337387	-0.218659	-0.222545	0.523772	0.00220148	0.0163273	-0.233758	0.578843	0.1966	3
YHR105W	YPT35	4	12.7674	12.5993	12.6709	7.60489	7.6787	7.68286	12.3704	11.9974	12.1022	7.60964	7.73046	7.70577	5.16253	4.92064	4.98807	4.78306	4.27397	4.39414	0.397013	0.601987	0.568696	-0.00474618	-0.0517587	-0.0229121	0.37947	0.646674	0.593934	0.522565	0.109998	-0.0264723	0.0104881	0.540026	0.141524	0.0287539	3
YCL045C		4	12.0283	10.5427	13.0609	7.72233	7.94658	7.69129	12.3704	11.9974	12.1022	7.60964	7.73046	7.70577	4.30602	2.59614	5.36965	4.78306	4.27397	4.39414	-0.342064	-1.45464	0.95871	0.112692	0.216122	-0.0144757	-0.477046	-1.67783	0.975512	-0.27933	1.2079	0.104779	0.0734206	-0.393121	1.32866	0.0716545	3
YHR106W	TRR2	4	12.1284	11.3915	12.0947	7.66198	7.83045	7.73442	12.3704	11.9974	12.1022	7.60964	7.73046	7.70577	4.46646	3.56107	4.36029	4.78306	4.27397	4.39414	-0.241971	-0.605829	-0.00752006	0.0523416	0.0999939	0.0286522	-0.316602	-0.712894	-0.0338464	-0.285107	0.301478	0.0603292	0.0136771	-0.354448	0.341102	0.0906861	3
YCL046W		4	12.3481	12.6037	12.9318	7.58239	7.86431	7.71776	12.3704	11.9974	12.1022	7.60964	7.73046	7.70577	4.76575	4.73944	5.21407	4.78306	4.27397	4.39414	-0.0222644	0.606391	0.829594	-0.0272443	0.13385	0.0119911	-0.0173097	0.46547	0.819929	0.47124	0.441718	0.0395324	0.0226525	0.422696	0.420255	0.0600054	3
YHR108W	GGA2	4	12.9721	12.5912	13.3243	7.62216	7.84564	7.68228	12.3704	11.9974	12.1022	7.60964	7.73046	7.70577	5.34995	4.74559	5.64201	4.78306	4.27397	4.39414	0.601705	0.593875	1.22206	0.0125266	0.115178	-0.02349	0.566889	0.471625	1.24787	0.805879	0.360441	0.0347383	0.0207942	0.762129	0.423354	0.00585302	3
YCL047C		4	12.4768	12.9576	12.4248	7.57611	7.66716	7.69144	12.3704	11.9974	12.1022	7.60964	7.73046	7.70577	4.90072	5.29042	4.73334	4.78306	4.27397	4.39414	0.106423	0.960233	0.322552	-0.0335239	-0.0632936	-0.0143266	0.117657	1.01646	0.339205	0.46307	0.443911	-0.037048	0.0110836	0.491106	0.468257	0.039711	3
YHR109W	CTM1	4	12.1284	11.2273	11.7192	7.48818	7.91321	7.74063	12.3704	11.9974	12.1022	7.60964	7.73046	7.70577	4.64026	3.31408	3.97857	4.78306	4.27397	4.39414	-0.241963	-0.770061	-0.383039	-0.121451	0.182751	0.0348546	-0.142802	-0.959884	-0.415568	-0.465021	0.273428	0.0320517	0.0902431	-0.506085	0.415994	0.0361044	3
YCL048W	SPS22	4	12.0868	12.0519	12.1993	7.75491	7.62585	7.63886	12.3704	11.9974	12.1022	7.60964	7.73046	7.70577	4.33191	4.42608	4.56039	4.78306	4.27397	4.39414	-0.283585	0.0545733	0.0970159	0.145276	-0.104606	-0.0669133	-0.451151	0.152108	0.166255	-0.0439987	0.208571	-0.00874797	0.122507	-0.0442625	0.352446	0.789453	3
YHR110W	ERP5	4	12.6739	11.5816	11.5622	7.47502	7.98111	7.60398	12.3704	11.9974	12.1022	7.60964	7.73046	7.70577	5.19892	3.60048	3.95819	4.78306	4.27397	4.39414	0.30353	-0.415761	-0.540067	-0.13462	0.250652	-0.101792	0.41586	-0.673484	-0.435949	-0.217433	0.455428	0.00474657	0.018953	-0.231191	0.572811	0.200174	3
YCL049C		4	12.6999	12.0706	12.0942	7.53833	7.55317	7.53178	12.3704	11.9974	12.1022	7.60964	7.73046	7.70577	5.16155	4.51743	4.56239	4.78306	4.27397	4.39414	0.329468	0.073256	-0.00806337	-0.0713101	-0.177283	-0.173986	0.378488	0.243467	0.168248	0.131553	0.176156	-0.14086	0.0592799	0.263401	0.106528	0.159435	3
YCL050C	APA1	4	12.6764	11.662	11.7458	7.49827	7.72458	7.61615	12.3704	11.9974	12.1022	7.60964	7.73046	7.70577	5.17811	3.93746	4.12969	4.78306	4.27397	4.39414	0.305965	-0.335312	-0.356396	-0.111369	-0.00587471	-0.0896193	0.395044	-0.336508	-0.264451	-0.128581	0.376475	-0.0689542	0.0125569	-0.0686385	0.403173	0.672389	3
YHR112C		4	12.6528	11.4922	12.0628	7.65022	7.96164	7.64891	12.3704	11.9974	12.1022	7.60964	7.73046	7.70577	5.00261	3.53052	4.41385	4.78306	4.27397	4.39414	0.282424	-0.50519	-0.0394827	0.0405856	0.231185	-0.0568638	0.219549	-0.743446	0.019707	-0.0874161	0.395989	0.0716355	0.0562625	-0.168063	0.508216	0.320668	3
YER062C	HOR2	4	12.1436	11.9732	11.7056	7.4773	7.5444	7.6879	12.3704	11.9974	12.1022	7.60964	7.73046	7.70577	4.66628	4.42884	4.01771	4.78306	4.27397	4.39414	-0.226835	-0.0241194	-0.396617	-0.132338	-0.18606	-0.0178674	-0.116787	0.154869	-0.376424	-0.215857	0.186491	-0.112088	0.0660894	-0.112781	0.265669	0.488509	3
YHL046C		4	11.8564	11.868	11.4719	7.65418	7.79845	7.84412	12.3704	11.9974	12.1022	7.60964	7.73046	7.70577	4.20222	4.06952	3.62778	4.78306	4.27397	4.39414	-0.514006	-0.129383	-0.630332	0.0445444	0.0679908	0.13835	-0.58084	-0.204445	-0.766356	-0.424574	0.262176	0.0836283	0.0541584	-0.517214	0.286308	0.0338575	3
YER065C	ICL1	4	12.6245	12.2162	12.5643	7.48496	7.63596	7.63247	12.3704	11.9974	12.1022	7.60964	7.73046	7.70577	5.1395	4.58027	4.93182	4.78306	4.27397	4.39414	0.254058	0.218871	0.462055	-0.124671	-0.0944986	-0.0732967	0.356439	0.306298	0.537678	0.311661	0.131428	-0.0974888	0.0296611	0.400138	0.121722	0.0685589	3
YHL045W		4	11.7679	12.0113	11.8705	7.64108	7.64502	7.76132	12.3704	11.9974	12.1022	7.60964	7.73046	7.70577	4.12686	4.36627	4.1092	4.78306	4.27397	4.39414	-0.602469	0.0139436	-0.231715	0.0314447	-0.0854349	0.0555474	-0.656203	0.0923069	-0.284937	-0.273413	0.310314	0.000519054	0.0139157	-0.282944	0.374259	0.139606	3
YER066C-A		4	12.3926	12.1081	12.2915	7.43811	7.61541	7.69092	12.3704	11.9974	12.1022	7.60964	7.73046	7.70577	4.95451	4.49267	4.60063	4.78306	4.27397	4.39414	0.0222208	0.110729	0.189313	-0.171521	-0.115047	-0.0148527	0.171452	0.218704	0.206491	0.107421	0.0835951	-0.100474	0.0904525	0.198883	0.0245276	0.254715	3
YHL044W		4	12.2114	11.0503	11.6729	7.54098	7.87096	7.74079	12.3704	11.9974	12.1022	7.60964	7.73046	7.70577	4.67038	3.17935	3.93213	4.78306	4.27397	4.39414	-0.159046	-0.94705	-0.429311	-0.0686581	0.1405	0.0350195	-0.112678	-1.09462	-0.462005	-0.511802	0.400426	0.0356204	0.0598583	-0.556434	0.497736	0.0260196	3
YER067W		4	10.8687	12.2095	11.8734	7.9754	7.62358	7.74104	12.3704	11.9974	12.1022	7.60964	7.73046	7.70577	2.89335	4.58595	4.13237	4.78306	4.27397	4.39414	-1.50166	0.212178	-0.228825	0.36576	-0.106875	0.0352688	-1.88971	0.311982	-0.261768	-0.506103	0.889929	0.0980514	0.190809	-0.613166	1.14214	0.0175135	3
YHL043W	ECM34	4	11.5283	11.4579	12.0847	7.70907	7.88101	7.78572	12.3704	11.9974	12.1022	7.60964	7.73046	7.70577	3.81925	3.57687	4.29893	4.78306	4.27397	4.39414	-0.842095	-0.539478	-0.0175758	0.0994328	0.150548	0.0799539	-0.963817	-0.697097	-0.0952038	-0.466383	0.417091	0.109978	0.0112461	-0.585373	0.444954	0.0212168	3
YER067C-A		4	12.3947	12.1685	11.9594	7.39404	7.67293	7.81376	12.3704	11.9974	12.1022	7.60964	7.73046	7.70577	5.00061	4.49558	4.14569	4.78306	4.27397	4.39414	0.0242471	0.171159	-0.142787	-0.215594	-0.0575289	0.107989	0.217552	0.221616	-0.24845	0.0175397	0.15708	-0.0550446	0.186821	0.0635725	0.270227	0.695086	3
YHL042W		4	11.5729	11.6224	12.2526	7.7654	7.85739	7.7863	12.3704	11.9974	12.1022	7.60964	7.73046	7.70577	3.80754	3.76496	4.46633	4.78306	4.27397	4.39414	-0.79746	-0.374995	0.15039	0.155769	0.126937	0.080525	-0.975519	-0.509003	0.072191	-0.340688	0.474855	0.121077	0.0434423	-0.470777	0.5249	0.0449914	3
YHL041W		4	11.8012	11.4847	11.8895	7.8123	7.824	7.77613	12.3704	11.9974	12.1022	7.60964	7.73046	7.70577	3.98893	3.66072	4.11334	4.78306	4.27397	4.39414	-0.56917	-0.51263	-0.212762	0.202668	0.0935475	0.0703586	-0.794128	-0.613249	-0.280795	-0.431521	0.191548	0.122191	0.076389	-0.562724	0.260369	0.0247384	3
YHL040C	ARN1	4	12.2282	12.1431	12.1315	7.55955	7.621	7.72724	12.3704	11.9974	12.1022	7.60964	7.73046	7.70577	4.6687	4.52206	4.40429	4.78306	4.27397	4.39414	-0.142167	0.14571	0.0292877	-0.0500892	-0.109457	0.0214646	-0.114367	0.248095	0.0101489	0.0109435	0.144812	-0.046027	0.0413116	0.0479587	0.184165	0.765376	3
YPR118W	MRI1	4	12.104	11.3848	11.738	7.55108	7.75354	7.70995	12.3704	11.9974	12.1022	7.60964	7.73046	7.70577	4.55296	3.63127	4.02807	4.78306	4.27397	4.39414	-0.266371	-0.612549	-0.364219	-0.0585564	0.0230818	0.00417549	-0.230104	-0.642702	-0.366068	-0.414379	0.178457	-0.010433	0.0362183	-0.412958	0.210258	0.0636778	3
YHL037C		4	12.194	12.4522	11.9921	7.40222	7.70951	7.79289	12.3704	11.9974	12.1022	7.60964	7.73046	7.70577	4.79182	4.7427	4.19919	4.78306	4.27397	4.39414	-0.176371	0.454863	-0.110148	-0.207416	-0.0209428	0.0871234	0.00875597	0.468734	-0.194946	0.0561146	0.34691	-0.0470786	0.170053	0.0941814	0.339987	0.565384	3
YER071C		4	12.6672	12.3553	12.251	7.40472	7.60624	7.64127	12.3704	11.9974	12.1022	7.60964	7.73046	7.70577	5.26244	4.74907	4.60975	4.78306	4.27397	4.39414	0.296746	0.357956	0.148789	-0.20492	-0.124213	-0.0644965	0.479377	0.475098	0.215611	0.26783	0.10754	-0.13121	0.0810736	0.390029	0.151065	0.072716	3
YHL036W	MUP3	4	12.2885	10.5506	11.9263	7.50966	7.8193	7.77587	12.3704	11.9974	12.1022	7.60964	7.73046	7.70577	4.77885	2.73131	4.15041	4.78306	4.27397	4.39414	-0.0819003	-1.44674	-0.175963	-0.0999799	0.0888461	0.0700956	-0.00420995	-1.54266	-0.243733	-0.568202	0.762291	0.0196539	0.0981932	-0.596868	0.82779	0.0197975	3
YER072W	VTC1	4	0	11.7051	11.0101	0	7.91882	7.9146	0	11.9974	12.1022	0	7.73046	7.70577	0	3.7863	3.09554	0	4.27397	4.39414	0	-0.292228	-1.09209	0	0.188367	0.208833	0	-0.487667	-1.2986	-0.692159	0.565587	0.1986	0.014472	-0.893132	0.573414	0.0109386	2
YHL035C	VMR1	4	12.0795	12.2701	11.7071	7.53713	7.69359	7.74784	12.3704	11.9974	12.1022	7.60964	7.73046	7.70577	4.54239	4.57648	3.95923	4.78306	4.27397	4.39414	-0.290886	0.272723	-0.395161	-0.0725021	-0.0368641	0.0420732	-0.240674	0.302515	-0.434909	-0.137775	0.359304	-0.022431	0.06615	-0.124356	0.382225	0.453211	3
YER073W	ALD5	4	12.489	11.9889	12.2538	7.45103	7.66008	7.60601	12.3704	11.9974	12.1022	7.60964	7.73046	7.70577	5.03794	4.32886	4.64777	4.78306	4.27397	4.39414	0.11856	-0.0084128	0.151541	-0.158604	-0.0703778	-0.0997644	0.254874	0.0548935	0.253631	0.0872294	0.0844542	-0.109582	0.0339711	0.1878	0.115102	0.274881	3
YHL034C	SBP1	4	11.8563	9.89862	12.3883	7.66607	7.91804	7.73563	12.3704	11.9974	12.1022	7.60964	7.73046	7.70577	4.1902	1.98058	4.6527	4.78306	4.27397	4.39414	-0.514134	-2.09873	0.286088	0.0564393	0.187587	0.0298564	-0.592863	-2.29339	0.258557	-0.775593	1.21372	0.0912943	0.0153477	-0.875899	1.2993	0.00235403	3
YHR113W		4	11.895	11.3342	11.8533	7.70765	7.80997	7.65168	12.3704	11.9974	12.1022	7.60964	7.73046	7.70577	4.18733	3.52425	4.20164	4.78306	4.27397	4.39414	-0.475429	-0.663129	-0.24891	0.0980163	0.0795156	-0.0540878	-0.595735	-0.749716	-0.192496	-0.462489	0.207413	0.041148	0.0878174	-0.512649	0.287752	0.0344078	3
YCL055W	KAR4	4	12.2139	11.9656	11.7499	7.57634	7.6704	7.89171	12.3704	11.9974	12.1022	7.60964	7.73046	7.70577	4.63751	4.29519	3.85819	4.78306	4.27397	4.39414	-0.156557	-0.0317557	-0.35234	-0.0332981	-0.0600537	0.185939	-0.145549	0.0212264	-0.535953	-0.180218	0.161596	0.0308625	0.126577	-0.220092	0.285972	0.215303	3
YHR114W	BZZ1	4	12.6559	12.2647	11.7976	7.64568	7.88312	7.69037	12.3704	11.9974	12.1022	7.60964	7.73046	7.70577	5.01025	4.38161	4.10725	4.78306	4.27397	4.39414	0.285522	0.267376	-0.304616	0.0360486	0.152666	-0.0153981	0.227184	0.107639	-0.286892	0.0827607	0.335601	0.057772	0.0297028	0.0159769	0.269017	0.926003	3
YCL056C		4	12.2894	11.705	11.5585	7.62239	7.72669	7.74589	12.3704	11.9974	12.1022	7.60964	7.73046	7.70577	4.66696	3.97831	3.81265	4.78306	4.27397	4.39414	-0.0810574	-0.292357	-0.54369	0.0127567	-0.00376694	0.0401203	-0.116104	-0.295662	-0.581485	-0.305702	0.231605	0.01637	0.0157984	-0.331084	0.234704	0.10374	3
YHR115C	DMA1	4	11.9935	11.5374	11.5722	7.48333	7.74638	7.80574	12.3704	11.9974	12.1022	7.60964	7.73046	7.70577	4.51021	3.791	3.76647	4.78306	4.27397	4.39414	-0.376863	-0.45997	-0.530029	-0.126302	0.0159273	0.09997	-0.272851	-0.482969	-0.627673	-0.455621	0.0766754	-0.00346824	0.130638	-0.461164	0.178413	0.0478482	3
YCL057W	PRD1	4	12.5227	12.1618	12.4054	7.48057	7.62232	7.6217	12.3704	11.9974	12.1022	7.60964	7.73046	7.70577	5.04213	4.53944	4.78374	4.78306	4.27397	4.39414	0.15229	0.164409	0.303205	-0.129065	-0.108137	-0.0840737	0.259066	0.265475	0.389604	0.206635	0.0838515	-0.107092	0.0259759	0.304715	0.0735862	0.122857	3
YHR116W	COX23	4	12.902	12.5024	12.3749	7.52717	7.73673	7.63705	12.3704	11.9974	12.1022	7.60964	7.73046	7.70577	5.37479	4.7657	4.73783	4.78306	4.27397	4.39414	0.531553	0.505078	0.272647	-0.0824626	0.00627228	-0.0687179	0.591726	0.491734	0.34369	0.436426	0.142453	-0.0483027	0.00793548	0.475717	0.124791	0.0436184	3
YCL060C		4	13.4561	12.8825	12.8177	7.92064	8.07949	7.95042	12.3704	11.9974	12.1022	7.60964	7.73046	7.70577	5.53546	4.80303	4.86729	4.78306	4.27397	4.39414	1.08569	0.885165	0.715479	0.311004	0.349032	0.244652	0.752398	0.529061	0.473153	0.895445	0.18532	0.301563	0.0383082	0.584871	0.147751	0.0215852	3
YHR117W	TOM71	4	12.1908	10.1932	11.7657	7.47324	7.78023	7.8468	12.3704	11.9974	12.1022	7.60964	7.73046	7.70577	4.71757	2.41295	3.91894	4.78306	4.27397	4.39414	-0.179594	-1.80417	-0.336498	-0.13639	0.0497731	0.14103	-0.0654933	-1.86102	-0.475202	-0.773422	0.896098	0.0181376	0.160169	-0.800571	0.940944	0.00428127	3
YHR120W	MSH1	4	13.0329	12.5832	12.597	7.45676	7.67145	7.63584	12.3704	11.9974	12.1022	7.60964	7.73046	7.70577	5.57611	4.91174	4.96113	4.78306	4.27397	4.39414	0.662456	0.585842	0.494734	-0.15288	-0.0590026	-0.0699308	0.793046	0.637773	0.566991	0.581011	0.0839652	-0.0939378	0.0478907	0.665937	0.115629	0.0120001	3
YCL062W		4	12.6313	12.7309	12.3752	7.58263	7.75068	7.64591	12.3704	11.9974	12.1022	7.60964	7.73046	7.70577	5.04869	4.9802	4.72929	4.78306	4.27397	4.39414	0.260911	0.733533	0.272974	-0.0270088	0.0202248	-0.0598556	0.265631	0.706237	0.335156	0.422473	0.269454	-0.0222132	0.0189641	0.435674	0.236879	0.0556828	3
YHR121W	LSM12	4	11.7521	11.1703	11.9111	7.80468	7.92989	7.82909	12.3704	11.9974	12.1022	7.60964	7.73046	7.70577	3.94738	3.24037	4.08198	4.78306	4.27397	4.39414	-0.618354	-0.827089	-0.191166	0.195043	0.199436	0.123322	-0.835686	-1.0336	-0.312162	-0.545536	0.324155	0.1726	0.041408	-0.727148	0.372763	0.00765946	3
YCL063W	VAC17	4	12.3765	12.7765	12.2695	7.7251	7.74298	7.87737	12.3704	11.9974	12.1022	7.60964	7.73046	7.70577	4.65138	5.03351	4.39209	4.78306	4.27397	4.39414	0.00606667	0.779133	0.167226	0.115461	0.0125209	0.171597	-0.131684	0.759541	-0.00204477	0.317475	0.407847	0.0998594	0.03241	0.208604	0.481508	0.236226	3
YHR123W	EPT1	4	12.5042	11.2819	11.6351	7.53875	7.88507	7.72404	12.3704	11.9974	12.1022	7.60964	7.73046	7.70577	4.96541	3.3968	3.91103	4.78306	4.27397	4.39414	0.133752	-0.715477	-0.467168	-0.0708876	0.154614	0.018265	0.18235	-0.877163	-0.483107	-0.349631	0.436645	0.033997	0.0514723	-0.39264	0.535518	0.0716545	3
YCL064C	CHA1	4	12.5593	11.9687	11.9754	7.48263	7.59278	7.55395	12.3704	11.9974	12.1022	7.60964	7.73046	7.70577	5.07664	4.37596	4.42148	4.78306	4.27397	4.39414	0.188866	-0.0286152	-0.126805	-0.127004	-0.137675	-0.151823	0.293581	0.101988	0.0273439	0.0111488	0.161549	-0.138834	0.014329	0.140971	0.137333	0.396591	3
YHR124W	NDT80	4	11.9321	12.2676	11.9775	7.52444	7.59639	7.68206	12.3704	11.9974	12.1022	7.60964	7.73046	7.70577	4.40768	4.67116	4.29548	4.78306	4.27397	4.39414	-0.438291	0.270199	-0.124699	-0.0851945	-0.134065	-0.0237109	-0.375386	0.397192	-0.0986621	-0.0975971	0.355022	-0.08099	0.0354976	-0.0256188	0.391434	0.875706	3
YCL069W	VBA3	4	12.3087	11.7821	11.8435	7.58436	7.72323	7.63304	12.3704	11.9974	12.1022	7.60964	7.73046	7.70577	4.72437	4.05886	4.21045	4.78306	4.27397	4.39414	-0.0616697	-0.215261	-0.258746	-0.0252712	-0.00722624	-0.0727268	-0.0586881	-0.215107	-0.183694	-0.178559	0.103538	-0.0350747	0.0273985	-0.152496	0.0827445	0.367169	3
YHR125W		4	12.499	12.4142	12.2872	7.46817	7.61852	7.64272	12.3704	11.9974	12.1022	7.60964	7.73046	7.70577	5.03085	4.79566	4.64447	4.78306	4.27397	4.39414	0.128607	0.416832	0.184948	-0.141468	-0.111936	-0.063053	0.247785	0.521696	0.250327	0.243462	0.152762	-0.105485	0.0452727	0.339936	0.157414	0.0991628	3
YCR001W		4	12.0829	11.7167	11.4483	7.57114	7.92683	7.78333	12.3704	11.9974	12.1022	7.60964	7.73046	7.70577	4.51179	3.78987	3.66498	4.78306	4.27397	4.39414	-0.287473	-0.28065	-0.653923	-0.0384903	0.196372	0.0775633	-0.271272	-0.484094	-0.729161	-0.407349	0.213567	0.0784817	0.0670036	-0.494842	0.229133	0.0390895	3
YHR126C		4	12.6039	12.2478	12.1595	7.56594	7.62045	7.59198	12.3704	11.9974	12.1022	7.60964	7.73046	7.70577	5.03794	4.62736	4.56747	4.78306	4.27397	4.39414	0.23347	0.250461	0.0572205	-0.0436936	-0.110005	-0.113787	0.254874	0.353394	0.173334	0.180384	0.107001	-0.089162	0.0404687	0.260534	0.0901636	0.162166	3
YHR129C	ARP1	4	12.8134	12.8636	12.9697	7.68396	7.86847	7.76485	12.3704	11.9974	12.1022	7.60964	7.73046	7.70577	5.12939	4.99514	5.20484	4.78306	4.27397	4.39414	0.442942	0.866257	0.867458	0.0743227	0.13801	0.0590777	0.34633	0.721175	0.810706	0.725552	0.244748	0.0904702	0.00880173	0.62607	0.246364	0.0160278	3
YCR003W	MRPL32	4	0	13.0321	13.1956	0	7.9397	7.73142	0	11.9974	12.1022	0	7.73046	7.70577	0	5.09236	5.46414	0	4.27397	4.39414	0	1.03471	1.09332	0	0.209246	0.0256472	0	0.818392	1.07	1.06401	0.0414428	0.117447	0.129824	0.944195	0.177912	0.00840406	2
YER074W	RPS24A	4	11.5134	11.333	11.058	7.41047	7.42216	7.43723	12.3704	11.9974	12.1022	7.60964	7.73046	7.70577	4.10296	3.9108	3.62077	4.78306	4.27397	4.39414	-0.856985	-0.664396	-1.04424	-0.199168	-0.308297	-0.268545	-0.680107	-0.363171	-0.773368	-0.855207	0.189928	-0.25867	0.0400545	-0.605548	0.215023	0.0184622	3
YER075C	PTP3	4	12.5176	12.2225	12.2725	7.72552	7.81292	7.8432	12.3704	11.9974	12.1022	7.60964	7.73046	7.70577	4.79208	4.40955	4.42935	4.78306	4.27397	4.39414	0.147199	0.225113	0.170309	0.115888	0.0824594	0.137425	0.009022	0.135582	0.0352101	0.180874	0.0400165	0.111924	0.0124344	0.0599379	0.0668051	0.718166	3
YHL032C	GUT1	4	11.8226	11.6081	11.4238	7.76953	7.74683	7.76693	12.3704	11.9974	12.1022	7.60964	7.73046	7.70577	4.05304	3.86132	3.65686	4.78306	4.27397	4.39414	-0.547836	-0.389204	-0.678444	0.159899	0.0163699	0.0611584	-0.730024	-0.412646	-0.737276	-0.538495	0.144846	0.0791423	0.0570078	-0.626649	0.185368	0.0160278	3
YER079W		4	12.4015	12.1675	11.5511	7.57537	7.59968	7.68403	12.3704	11.9974	12.1022	7.60964	7.73046	7.70577	4.82617	4.56782	3.86707	4.78306	4.27397	4.39414	0.0311332	0.170152	-0.551132	-0.0342602	-0.130776	-0.0217378	0.0431039	0.293856	-0.527068	-0.116616	0.382668	-0.0622579	0.00722981	-0.0633694	0.420692	0.695086	3
YHL031C	GOS1	4	13.4392	13.4726	12.7901	7.97451	8.28094	8.01165	12.3704	11.9974	12.1022	7.60964	7.73046	7.70577	5.46472	5.19169	4.77847	4.78306	4.27397	4.39414	1.06882	1.47527	0.687882	0.364879	0.550482	0.305876	0.681656	0.91772	0.384332	1.07733	0.393764	0.407079	0.0340657	0.661236	0.267279	0.0124479	3
YER080W	AIM9	4	11.7397	11.8218	11.8166	7.7727	7.92495	7.72726	12.3704	11.9974	12.1022	7.60964	7.73046	7.70577	3.96704	3.89683	4.08935	4.78306	4.27397	4.39414	-0.630664	-0.175574	-0.285618	0.163066	0.194488	0.0214922	-0.81602	-0.377133	-0.304784	-0.363952	0.237443	0.126349	0.0817379	-0.499313	0.276652	0.0378713	3
YHL030W	ECM29	4	12.3079	12.1036	11.7709	7.644	7.69305	7.75617	12.3704	11.9974	12.1022	7.60964	7.73046	7.70577	4.6639	4.41052	4.0147	4.78306	4.27397	4.39414	-0.0625076	0.106213	-0.331362	0.0343686	-0.0374099	0.050402	-0.119166	0.136551	-0.379438	-0.0958855	0.220688	0.0157869	0.00925688	-0.120684	0.257998	0.461835	3
YER081W	SER3	4	11.6598	9.872	11.8356	7.69983	7.90979	7.61464	12.3704	11.9974	12.1022	7.60964	7.73046	7.70577	3.95993	1.96221	4.22101	4.78306	4.27397	4.39414	-0.710653	-2.12535	-0.266593	0.0901935	0.179338	-0.0911353	-0.823136	-2.31176	-0.173132	-1.0342	0.9707	0.0594654	0.10469	-1.10268	1.09638	0.000365603	3
YHL029C	OCA5	4	12.8472	12.4925	12.7539	8.0938	8.32318	7.96735	12.3704	11.9974	12.1022	7.60964	7.73046	7.70577	4.75341	4.16929	4.78658	4.78306	4.27397	4.39414	0.476801	0.495119	0.651701	0.484165	0.592727	0.261585	-0.0296535	-0.10468	0.392442	0.541207	0.096128	0.446159	0.128507	0.0860364	0.267994	0.596279	3
YER083C	GET2	4	13.0322	12.9857	12.451	7.73276	7.93771	8.103	12.3704	11.9974	12.1022	7.60964	7.73046	7.70577	5.2994	5.04799	4.34796	4.78306	4.27397	4.39414	0.661759	0.988347	0.348718	0.123127	0.207248	0.397227	0.516342	0.774027	-0.0461826	0.666275	0.319838	0.242534	0.158251	0.414729	0.41944	0.0636778	3
YHL028W	WSC4	4	12.1055	11.767	11.695	7.78485	7.75867	7.79373	12.3704	11.9974	12.1022	7.60964	7.73046	7.70577	4.32062	4.00829	3.9013	4.78306	4.27397	4.39414	-0.264938	-0.23039	-0.407204	0.175214	0.0282171	0.0879632	-0.462442	-0.265679	-0.492842	-0.300844	0.0937163	0.0971314	0.0503742	-0.406987	0.123317	0.066566	3
YER084W		4	12.6497	12.621	12.6389	7.63741	7.85234	7.69044	12.3704	11.9974	12.1022	7.60964	7.73046	7.70577	5.01226	4.76869	4.94845	4.78306	4.27397	4.39414	0.279259	0.623674	0.536653	0.0277742	0.121883	-0.0153312	0.229195	0.49472	0.55431	0.479862	0.179094	0.0447754	0.0248869	0.426075	0.173087	0.0591177	3
YHL027W	RIM101	4	11.6321	11.396	11.1868	7.36465	7.57606	7.44407	12.3704	11.9974	12.1022	7.60964	7.73046	7.70577	4.26742	3.81996	3.74269	4.78306	4.27397	4.39414	-0.738339	-0.601337	-0.91547	-0.244989	-0.154399	-0.261699	-0.51564	-0.45401	-0.651446	-0.751716	0.157493	-0.220362	0.00964752	-0.540365	0.101014	0.0287539	3
YER085C		4	12.5823	11.7976	12.2718	7.55232	7.70293	7.59688	12.3704	11.9974	12.1022	7.60964	7.73046	7.70577	5.02993	4.09466	4.67495	4.78306	4.27397	4.39414	0.211844	-0.199759	0.169596	-0.0573181	-0.0275264	-0.108893	0.246872	-0.179305	0.280814	0.06056	0.226431	-0.0645791	0.0297766	0.116127	0.256414	0.479485	3
YHL026C		4	12.7143	12.4671	12.1414	7.42551	7.63078	7.59191	12.3704	11.9974	12.1022	7.60964	7.73046	7.70577	5.28875	4.83633	4.54946	4.78306	4.27397	4.39414	0.343855	0.469758	0.0391399	-0.184125	-0.099676	-0.113859	0.50569	0.562363	0.155325	0.284251	0.22141	-0.132553	0.0405677	0.407793	0.220472	0.0655901	3
YER086W	ILV1	4	13.6341	13.5134	13.5467	7.49656	7.63363	7.66508	12.3704	11.9974	12.1022	7.60964	7.73046	7.70577	6.13752	5.87977	5.88167	4.78306	4.27397	4.39414	1.26368	1.51605	1.44451	-0.11307	-0.0968235	-0.0406907	1.35446	1.6058	1.48753	1.40808	0.130072	-0.0835282	0.0417885	1.4826	0.125746	1.39743e-05	3
YHL023C	RMD11	4	0	9.42983	8.86893	0	7.67725	7.84605	0	11.9974	12.1022	0	7.73046	7.70577	0	1.75259	1.02287	0	4.27397	4.39414	0	-2.56752	-3.23331	0	-0.053211	0.140285	0	-2.52138	-3.37127	-2.90042	0.470783	0.0435368	0.136822	-2.94633	0.60096	9.82819e-09	2
YER087C-A		4	12.9656	12.5148	12.6754	7.48999	7.63386	7.59744	12.3704	11.9974	12.1022	7.60964	7.73046	7.70577	5.47565	4.88094	5.07794	4.78306	4.27397	4.39414	0.595227	0.517442	0.573151	-0.119649	-0.0965983	-0.108328	0.692586	0.606968	0.683805	0.56194	0.0400862	-0.108192	0.00653598	0.66112	0.0471017	0.0124479	3
YHL022C	SPO11	4	11.2744	12.062	12.1221	7.77498	7.64891	7.73494	12.3704	11.9974	12.1022	7.60964	7.73046	7.70577	3.49942	4.41313	4.38714	4.78306	4.27397	4.39414	-1.096	0.0646821	0.0198429	0.165348	-0.0815506	0.0291705	-1.28364	0.139161	-0.00700178	-0.337158	0.657559	0.037656	0.0786221	-0.383826	0.782679	0.0759935	3
YGR123C	PPT1	4	12.8043	11.8518	11.9922	7.64053	7.9293	7.72295	12.3704	11.9974	12.1022	7.60964	7.73046	7.70577	5.16373	3.92248	4.26925	4.78306	4.27397	4.39414	0.433857	-0.145576	-0.110036	0.0308986	0.198843	0.017182	0.380669	-0.351491	-0.124892	0.059415	0.324763	0.0823079	0.00791927	-0.0319046	0.374833	0.850792	3
YHL021C		4	12.6136	12.3804	12.2365	7.39513	7.61048	7.63363	12.3704	11.9974	12.1022	7.60964	7.73046	7.70577	5.21847	4.76988	4.60284	4.78306	4.27397	4.39414	0.243189	0.383008	0.13424	-0.214503	-0.119972	-0.0721383	0.435403	0.495908	0.208704	0.253479	0.124703	-0.135538	0.0821946	0.380005	0.151405	0.0771181	3
YGR124W	ASN2	4	12.5624	11.8087	12.1363	7.75982	7.89783	7.80521	12.3704	11.9974	12.1022	7.60964	7.73046	7.70577	4.8026	3.91088	4.33107	4.78306	4.27397	4.39414	0.192011	-0.188644	0.0340454	0.150181	0.167373	0.099444	0.0195403	-0.363088	-0.0630728	0.0124709	0.191242	0.138999	0.0292931	-0.13554	0.201345	0.412099	3
YHL020C	OPI1	4	11.8275	11.9773	12.8585	7.64198	7.93872	8.02961	12.3704	11.9974	12.1022	7.60964	7.73046	7.70577	4.18556	4.03857	4.82885	4.78306	4.27397	4.39414	-0.542876	-0.0200678	0.756224	0.0323398	0.208259	0.323841	-0.597505	-0.235399	0.434709	0.0644269	0.653659	0.188147	0.168299	-0.132732	0.52371	0.420053	3
YHR130C		4	12.1052	11.9586	11.4368	7.53768	7.69066	7.73371	12.3704	11.9974	12.1022	7.60964	7.73046	7.70577	4.56753	4.26792	3.70309	4.78306	4.27397	4.39414	-0.265204	-0.0387679	-0.665439	-0.0719576	-0.0397951	0.0279397	-0.215536	-0.00604435	-0.691053	-0.323137	0.317327	-0.0279377	0.0576757	-0.304211	0.351008	0.122857	3
YCR004C	YCP4	4	12.2937	12.1288	11.8832	7.47147	7.67033	7.60701	12.3704	11.9974	12.1022	7.60964	7.73046	7.70577	4.82221	4.45849	4.27615	4.78306	4.27397	4.39414	-0.0767315	0.13147	-0.21907	-0.138168	-0.0601252	-0.0987591	0.0391469	0.184523	-0.117985	-0.0547772	0.176298	-0.0990174	0.0227527	0.0352284	0.151292	0.826079	3
YHR132C	ECM14	4	12.2883	11.9974	12.1666	7.50255	7.74146	7.74701	12.3704	11.9974	12.1022	7.60964	7.73046	7.70577	4.78579	4.25589	4.41958	4.78306	4.27397	4.39414	-0.0820658	0	0.0643576	-0.107085	0.0110026	0.0412425	0.00272994	-0.0180742	0.025441	-0.00590274	0.07339	-0.0182801	0.0856371	0.0033656	0.0217646	0.989409	3
YCR005C	CIT2	4	12.8458	12.6276	12.2915	7.33158	7.54979	7.52086	12.3704	11.9974	12.1022	7.60964	7.73046	7.70577	5.51423	5.07779	4.77059	4.78306	4.27397	4.39414	0.475408	0.630223	0.189218	-0.278053	-0.180669	-0.184908	0.731172	0.80382	0.376451	0.431616	0.22374	-0.214543	0.0537776	0.637148	0.228673	0.0149212	3
YHR133C	NSG1	4	12.0491	11.903	11.9015	7.5923	7.75382	7.70946	12.3704	11.9974	12.1022	7.60964	7.73046	7.70577	4.45678	4.14923	4.19206	4.78306	4.27397	4.39414	-0.321326	-0.0943062	-0.200714	-0.0173363	0.0233583	0.00369397	-0.326279	-0.124736	-0.202082	-0.205449	0.113584	0.00323867	0.0121418	-0.217699	0.101675	0.219303	3
YCR006C		4	12.2575	12.4427	12.0087	7.32054	7.53854	7.63548	12.3704	11.9974	12.1022	7.60964	7.73046	7.70577	4.93696	4.90416	4.37323	4.78306	4.27397	4.39414	-0.11291	0.445348	-0.0935266	-0.289098	-0.191916	-0.070292	0.153899	0.630192	-0.0209087	0.0796373	0.316863	-0.183769	0.126328	0.254394	0.336983	0.170732	3
YHR134W	WSS1	4	12.6313	12.582	12.3507	8.1455	8.25932	8.20824	12.3704	11.9974	12.1022	7.60964	7.73046	7.70577	4.48581	4.32264	4.14249	4.78306	4.27397	4.39414	0.260905	0.584606	0.2485	0.535863	0.528864	0.502471	-0.297248	0.0486705	-0.251645	0.36467	0.190571	0.522399	0.0192788	-0.166741	0.18794	0.326932	3
YCR007C		4	12.2142	12.4054	12.3288	7.65311	7.72794	7.63673	12.3704	11.9974	12.1022	7.60964	7.73046	7.70577	4.56107	4.67749	4.69208	4.78306	4.27397	4.39414	-0.15622	0.40807	0.226568	0.0434776	-0.00251965	-0.069044	-0.221988	0.403518	0.297937	0.159473	0.288067	-0.009362	0.0649643	0.159823	0.334845	0.346475	3
YHR135C	YCK1	4	11.8327	11.4802	11.1223	7.61364	7.93368	7.64741	12.3704	11.9974	12.1022	7.60964	7.73046	7.70577	4.21909	3.54651	3.47491	4.78306	4.27397	4.39414	-0.537676	-0.517157	-0.979921	0.00400329	0.203228	-0.0583631	-0.563969	-0.727457	-0.919232	-0.678252	0.261455	0.0496227	0.0360072	-0.736886	0.177819	0.00709631	3
YCR008W	SAT4	4	12.6717	11.3948	13.0426	7.72732	8.10054	7.82141	12.3704	11.9974	12.1022	7.60964	7.73046	7.70577	4.94438	3.29426	5.22115	4.78306	4.27397	4.39414	0.3013	-0.602556	0.940325	0.11769	0.370079	0.115638	0.16132	-0.979707	0.827013	0.213023	0.775219	0.201136	0.00118438	0.00287536	0.913722	0.989409	3
YHR136C	SPL2	4	11.5233	10.3998	11.5181	7.65041	7.91946	7.72095	12.3704	11.9974	12.1022	7.60964	7.73046	7.70577	3.87287	2.48038	3.79714	4.78306	4.27397	4.39414	-0.847127	-1.59752	-0.584146	0.040778	0.189001	0.0151759	-0.910195	-1.79359	-0.596997	-1.0096	0.52586	0.0816515	0.0147814	-1.10026	0.620527	0.000373249	3
YCR009C	RVS161	4	13.034	12.7228	13.39	7.97873	8.07888	8.07783	12.3704	11.9974	12.1022	7.60964	7.73046	7.70577	5.05526	4.64389	5.3122	4.78306	4.27397	4.39414	0.663579	0.725419	1.28779	0.36909	0.348424	0.37206	0.272199	0.369924	0.918058	0.892263	0.34393	0.363191	0.00171442	0.52006	0.348122	0.0327794	3
[truncated: 4,063 more rows]

## Sheet: SM_1mM Pi
Gene_systematic Name	Gene_generic Name	plate	raw_log2(YFP)_1	raw_log2(YFP)_2	raw_log2(YFP)_3	raw_log2(RFP)_1	raw_log2(RFP)_2	raw_log2(RFP)_3	median_plate_log2(YFP)_1	median_plate_log2(YFP)_2	median_plate_log2(YFP)_3	median_plate_log2(RFP)_1	median_plate_log2(RFP)_2	median_plate_log2(RFP)_3	raw_log2(YFP/RFP)_1	raw_log2(YFP/RFP)_2	raw_log2(YFP/RFP)_3	median_plate_log2(YFP/RFP)_1	median_plate_log2(YFP/RFP)_2	median_plate_log2(YFP/RFP)_3	normalized_log2(YFP)_1	normalized_log2(YFP)_2	normalized_log2(YFP)_3	normalized_log2(RFP)_1	normalized_log2(RFP)_2	normalized_log2(RFP)_3	normalized_log2(YFP/RFP)_1	normalized_log2(YFP/RFP)_2	normalized_log2(YFP/RFP)_3	average_normalized_log2(YFP)	standard deviaton_normalized_log2(YFP)	average_normalized_log2(RFP)	standard deviaton_normalized_log2(RFP)	average_normalized_log2(YFP/RFP)	standard deviation_normalized_log2(YFP/RFP)	p-value of measurement errors	detected number
[truncated: 5,332 more rows]

[truncated: 4 more sheets: DM_pho80D∆ , DM_pho81∆ , DM_ado1∆ , DM_aah1∆ ]
