# Supplementary material for: A systematic genetic screen for genes involved in sensing inorganic phosphate availability in Saccharomyces cerevisiae
Source: PLoS One. 2017 May 17;12(5):e0176085. doi: 10.1371/journal.pone.0176085 (PMC5435139; doi:10.1371/journal.pone.0176085)
Supplement: S2 Table — (XLSX) [file pone.0176085.s003.xlsx]

## Sheet: wild type in no Pi
mass spec signals normalized to cell density
	Time in no Pi (minutes)
compound	0 min_1st	0 min_2nd	0 min_3rd	5 min_1st	5 min_2nd	5 min_3rd	15 min_1st	15 min_2nd	15 min_3rd	30 min_1st	30 min_2nd	30 min_3rd	60 min_1st	60 min_2nd	60 min_3rd	90 min_1st	90 min_2nd	90 min_3rd
ATP	65192.7	109149	700113	64255.2	78846.8	579525	49967.8	53030.1	659320	31489.4	34208.6	624581	33090.2	38394.3	466281	46106.5	49106.7	409759
ADP	228963	154582	275181	126738	124381	182771	159083	155977	226007	94210.2	100047	242710	96070.3	107916	198250	101347	103963	156132
AMP	102530	81413	168111	28657.8	28576.1	97263.6	42874.9	37920.1	165533	35855.9	39582.3	198103	40859.2	41024.1	238590	37710.4	34851.3	154856
norrmalized to Time 0 (Time 0 corresponds to 10 mM Pi before transferred to no Pi)
	Time in no Pi (minutes)
compound	0 min_1st	0 min_2nd	0 min_3rd	5 min_1st	5 min_2nd	5 min_3rd	15 min_1st	15 min_2nd	15 min_3rd	30 min_1st	30 min_2nd	30 min_3rd	60 min_1st	60 min_2nd	60 min_3rd	90 min_1st	90 min_2nd	90 min_3rd
ATP	1	1	1	0.98562	0.722379	0.82776	0.766463	0.485852	0.941733	0.483021	0.313413	0.892115	0.507575	0.351761	0.666009	0.707234	0.449907	0.585276
ADP	1	1	1	0.553529	0.804623	0.664187	0.694798	1.00902	0.821302	0.411464	0.647206	0.882002	0.419588	0.69811	0.720437	0.442634	0.672543	0.567381
AMP	1	1	1	0.279508	0.351001	0.578566	0.418171	0.465775	0.984661	0.349713	0.486192	1.1784	0.398512	0.503901	1.41923	0.367801	0.42808	0.921153

## Sheet: adk1∆ aah1∆ ado1∆
Mass spec signals normalized to cell density
compound	wild type in 10 mM Pi_1st	wild type in 10 mM Pi_2nd	adk1∆_1st	adk1∆_2nd	aah1∆_1st	aah1∆_2nd	ado1∆_1st	ado1∆_2nd
ATP	93206.9	115111	51305.6	63640.1	38114.7	21218.5	10087.4	9673.02
ADP	367935	140070	252686	99578.3	216825	83595.2	174645	21754.9
AMP	163031	92687	159598	69600.2	175097	79376.4	234639	16898.3
Normalized to wild type in 10 mM Pi
compound	wild type in 10 mM Pi_1st	wild type in 10 mM Pi_2nd	adk1∆_1st	adk1∆_2nd	aah1∆_1st	aah1∆_2nd	ado1∆_1st	ado1∆_2nd
ATP	1	1	0.550448	0.552857	0.408926	0.184331	0.108226	0.084032
ADP	1	1	0.68677	0.710918	0.589303	0.596811	0.474663	0.155314
AMP	1	1	0.978941	0.750916	1.07401	0.856391	1.43923	0.182315
