# Supplementary material for: A systematic genetic screen for genes involved in sensing inorganic phosphate availability in Saccharomyces cerevisiae
Source: PLoS One. 2017 May 17;12(5):e0176085. doi: 10.1371/journal.pone.0176085 (PMC5435139; doi:10.1371/journal.pone.0176085)
Supplement: S4 Table — (XLSX) [file pone.0176085.s005.xlsx]

## Sheet: Detected array strains as DMs
Gene_systematic name	Gene_generic name	status (1: 1) a mutant defective in signaling upstream of PHO80 or PHO81 and 2) exhibiting at least a 2-fold change in the PHO84 expression levels compared to the wild type, 0: a mutant functionally related to 1)	annotation
YOL072W	THP1	1	Nuclear pore-associated protein; component of TREX-2 complex (Sac3p-Thp1p-Sus1p-Cdc31p) involved in transcription elongation and mRNA export from the nucleus; involved in post-transcriptional tethering of active genes to the nuclear periphery and to non-nascent mRNP; contains a PAM domain implicated in protein-protein binding
YOL001W	PHO80	0	Cyclin; interacts with cyclin-dependent kinase Pho85p; regulates the response to nutrient levels and environmental conditions, including the response to phosphate limitation and stress-dependent calcium signaling
YPL179W	PPQ1	1	Protein phosphatase that regulates the mating response; negatively regulates the MAP kinase signaling cascade during mating; member of the serine/threonine phosphatase PP1 family	status
YEL062W	NPR2	0	Subunit of SEA (Seh1-associated), Npr2/3, and Iml1p complexes; Npr2/3 complex mediates downregulation of TORC1 activity upon amino acid limitation; SEA complex is a coatomer-related complex that associates dynamically with the vacuole; Iml1p complex is required for non-nitrogen-starvation (NNS)-induced autophagy; Iml1p interacts primarily with phosphorylated Npr2p; homolog of human tumor suppress…
YHL020C	OPI1	0	Transcriptional regulator of a variety of genes; phosphorylation by protein kinase A stimulates Opi1p function in negative regulation of phospholipid biosynthetic genes; involved in telomere maintenance; null exhibits disrupted mitochondrial metabolism and low cardiolipin content, strongly correlated with overproduction of inositol
YOR187W	TUF1	0	Mitochondrial translation elongation factor Tu; comprises both GTPase and guanine nucleotide exchange factor activities, while these activities are found in separate proteins in S. pombe and humans
YOR200W		1	Dubious open reading frame; unlikely to encode a functional protein, based on available experimental and comparative sequence data; partially overlaps the verified ORF MRM1/YOR201c
YJL198W	PHO90	1	Low-affinity phosphate transporter; acts upstream of Pho81p in regulation of the PHO pathway; deletion of pho84, pho87, pho89, pho90, and pho91 causes synthetic lethality; transcription independent of Pi and Pho4p activity; overexpression results in vigorous growth; PHO90 has a paralog, PHO87, that arose from the whole genome duplication
YDR159W	SAC3	1	mRNA export factor; required for biogenesis of the small ribosomal subunit; component of TREX-2 complex (Sac3p-Thp1p-Sus1p-Cdc31p) involved in transcription elongation and mRNA export from the nucleus; involved in post-transcriptional tethering of active genes to the nuclear periphery and to non-nascent mRNP; similar to the human germinal center-associated nuclear protein (GANP)
YDR226W	ADK1	1	Adenylate kinase, required for purine metabolism; localized to the cytoplasm and the mitochondria; lacks cleavable signal sequence; protein abundance increases in response to DNA replication stress
YKR084C	HBS1	1	GTPase with similarity to translation release factors; together with binding partner Dom34p, facilitates ribosomal subunit dissociation and peptidyl-tRNA release when translation is stalled, particularly in 3' UTRs; genetically implicated in mRNA no-go decay; HBS1 has a paralog, SKI7, that arose from the whole genome duplication
YDR244W	PEX5	1	Peroxisomal membrane signal receptor for peroxisomal matrix proteins; receptor for the C-terminal tripeptide signal sequence (PTS1) of peroxisomal matrix proteins; required for peroxisomal matrix protein import; also proposed to have PTS1-receptor independent functions
YMR060C	SAM37	1	Component of the Sorting and Assembly Machinery (SAM) complex; the SAM (or TOB) complex is located in the mitochondrial outer membrane; binds precursors of beta-barrel proteins and facilitates their outer membrane insertion; contributes to SAM complex stability
YCR024C	SLM5	1	Mitochondrial asparaginyl-tRNA synthetase
YCR037C	PHO87	1	Low-affinity inorganic phosphate (Pi) transporter; acts upstream of Pho81p in regulation of the PHO pathway; expression is independent of Pi concentration and Pho4p activity; contains 12 membrane-spanning segments; PHO87 has a paralog, PHO90, that arose from the whole genome duplication
YDR017C	KCS1	0	Inositol hexakisphosphate and inositol heptakisphosphate kinase; generation of high energy inositol pyrophosphates by Kcs1p is required for many processes such as vacuolar biogenesis, stress response, and telomere maintenance; inositol hexakisphosphate is also known as IP6; inositol heptakisphosphate is also known as IP7
YBR077C	SLM4	1	Component of the EGO and GSE complexes; essential for integrity and function of EGO; EGO is involved in the regulation of microautophagy and GSE is required for proper sorting of amino acid permease Gap1p; gene exhibits synthetic genetic interaction with MSS4
YKL204W	EAP1	1	eIF4E-associated protein, competes with eIF4G for binding to eIF4E; accelerates mRNA degradation by promoting decapping, facilitated by interaction with eIF4E; essential for Puf5p mediated repression; associates with Puf5p and Dhh1p; inhibits cap-dependent translation; functions independently of eIF4E to maintain genetic stability; plays a role in cell growth, implicated in the TOR signaling casc…
YNL141W	AAH1	1	Adenine deaminase (adenine aminohydrolase); converts adenine to hypoxanthine; involved in purine salvage; transcriptionally regulated by nutrient levels and growth phase; Aah1p degraded upon entry into quiescence via SCF and the proteasome
YJL101C	GSH1	1	Gamma glutamylcysteine synthetase; catalyzes the first step in glutathione (GSH) biosynthesis; expression induced by oxidants, cadmium, and mercury; protein abundance increases in response to DNA replication stress
YDR470C	UGO1	0	Outer membrane component of the mitochondrial fusion machinery; binds directly to Fzo1p and Mgm1p and thus links these two GTPases during mitochondrial fusion; involved in fusion of both the outer and inner membranes; facilitates dimerization of Fzo1p during fusion; import into the outer membrane is mediated by Tom70p and Mim1p; has similarity to carrier proteins but is not likely to function as …
YIL030C	SSM4	1	Ubiquitin-protein ligase involved in ER-associated protein degradation; located in the ER/nuclear envelope; ssm4 mutation suppresses mRNA instability caused by an rna14 mutation
YPL031C	PHO85	0	Cyclin-dependent kinase; has ten cyclin partners; involved in regulating the cellular response to nutrient levels and environmental conditions and progression through the cell cycle
YIL018W	RPL2B	1	Ribosomal 60S subunit protein L2B; homologous to mammalian ribosomal protein L2 and bacterial L2; RPL2B has a paralog, RPL2A, that arose from the whole genome duplication; expression is upregulated at low temperatures
YER087W		1	Protein with similarity to tRNA synthetases; non-tagged protein is detected in purified mitochondria; null mutant is viable and displays elevated frequency of mitochondrial genome loss
YDR335W	MSN5	0	Karyopherin; involved in nuclear import and export of proteins, including import of replication protein A and export of Far1p and transcription factors Swi5p, Swi6p, Msn2p, and Pho4p; required for re-export of mature tRNAs after their retrograde import from the cytoplasm; exportin-5 homolog
YJR105W	ADO1	1	Adenosine kinase; required for the utilization of S-adenosylmethionine (AdoMet); may be involved in recycling adenosine produced through the methyl cycle
YAL067C	SEO1	1	Putative permease; member of the allantoate transporter subfamily of the major facilitator superfamily; mutation confers resistance to ethionine sulfoxide
YAL055W	PEX22	0	Putative peroxisomal membrane protein; required for import of peroxisomal proteins; functionally complements a Pichia pastoris pex22 mutation
YLR121C	YPS3	1	Aspartic protease; member of the yapsin family of proteases involved in cell wall growth and maintenance; attached to the plasma membrane via a glycosylphosphatidylinositol (GPI) anchor
YLR098C	CHA4	0	DNA binding transcriptional activator; mediates serine/threonine activation of the catabolic L-serine (L-threonine) deaminase (CHA1); Zinc-finger protein with Zn[2]-Cys[6] fungal-type binuclear cluster domain
YLR062C	BUD28	1	Dubious open reading frame; unlikely to encode a functional protein, based on available experimental and comparative sequence data; not conserved in closely related Saccharomyces species; 98% of ORF overlaps the verified gene RPL22A; diploid mutant displays a weak budding pattern phenotype in a systematic assay
YLR061W	RPL22A	1	Ribosomal 60S subunit protein L22A; required for the oxidative stress response in yeast; homologous to mammalian ribosomal protein L22, no bacterial homolog; RPL22A has a paralog, RPL22B, that arose from the whole genome duplication
YMR186W	HSC82	1	Cytoplasmic chaperone of the Hsp90 family; plays a role in determining prion variants; redundant in function and nearly identical with Hsp82p, and together they are essential; expressed constitutively at 10-fold higher basal levels than HSP82 and induced 2-3 fold by heat shock; contains two acid-rich unstructured regions that promote the solubility of chaperone-substrate complexes; HSC82 has a pa…
YML024W	RPS17A	1	Ribosomal protein 51 (rp51) of the small (40s) subunit; homologous to mammalian ribosomal protein S17, no bacterial homolog; RPS17A has a paralog, RPS17B, that arose from the whole genome duplication
YAR003W	SWD1	1	Subunit of the COMPASS (Set1C) complex; COMPASS methylates histone H3 on lysine 4 and is required in transcriptional silencing near telomeres; WD40 beta propeller superfamily member with similarity to mammalian Rbbp7
YLR021W	IRC25	1	Component of a heterodimeric Poc4p-Irc25p chaperone; involved in assembly of alpha subunits into the 20S proteasome; may regulate formation of proteasome isoforms with alternative subunits under different conditions
YMR010W		1	Putative protein of unknown function; green fluorescent protein (GFP)-fusion protein localizes to the cytoplasm; YMR010W is not an essential gene; YMR010W mRNA is transcribed with ADI1
YMR016C	SOK2	1	Nuclear protein that negatively regulates pseudohyphal differentiation; plays a regulatory role in the cyclic AMP (cAMP)-dependent protein kinase (PKA) signal transduction pathway; relocalizes to the cytosol in response to hypoxia; SOK2 has a paralog, PHD1, that arose from the whole genome duplication
YMR231W	PEP5	1	Histone E3 ligase, component of CORVET membrane tethering complex; peripheral vacuolar membrane protein required for protein trafficking and vacuole biogenesis; interacts with Pep7p; involved in ubiquitylation and degradation of excess histones
YLL021W	SPA2	1	Component of the polarisome; functions in actin cytoskeletal organization during polarized growth; acts as a scaffold for Mkk1p and Mpk1p cell wall integrity signaling components; potential Cdc28p substrate; coding sequence contains length polymorphisms in different strains; SPA2 has a paralog, SPH1, that arose from the whole genome duplication
YLL051C	FRE6	0	Putative ferric reductase with similarity to Fre2p; expression induced by low iron levels
YLL047W		1	Dubious open reading frame; unlikely to encode a functional protein, based on available experimental and comparative sequence data; partially overlaps verified gene RNP1
YMR242C	RPL20A	1	Ribosomal 60S subunit protein L20A; homologous to mammalian ribosomal protein L18A, no bacterial homolog; RPL20A has a paralog, RPL20B, that arose from the whole genome duplication
YMR274C	RCE1	1	Type II CAAX prenyl protease; involved in the proteolysis and maturation of Ras and the a-factor mating pheromone
YOR293W	RPS10A	1	Protein component of the small (40S) ribosomal subunit; homologous to mammalian ribosomal protein S10, no bacterial homolog; RPS10A has a paralog, RPS10B, that arose from the whole genome duplication
YOR299W	BUD7	1	Member of the ChAPs family (Chs5p-Arf1p-binding proteins); members include Bch1p, Bch2p, Bud7p, and Chs6p; ChAPs family proteins form the exomer complex with Chs5p to mediate export of specific cargo proteins, including Chs3p, from the Golgi to the plasma membrane; BUD7 has a paralog, BCH1, that arose from the whole genome duplication
YOL045W	PSK2	1	PAS-domain containing serine/threonine protein kinase; regulates sugar flux and translation in response to an unknown metabolite by phosphorylating Ugp1p and Gsy2p (sugar flux) and Caf20p, Tif11p and Sro9p (translation); PSK2 has a paralog, PSK1, that arose from the whole genome duplication
YOL046C		1	Dubious open reading frame; unlikely to encode a functional protein, based on available experimental and comparative sequence data; almost completely overlaps the verified gene PSK2/YOL045W
YOR010C	TIR2	0	Putative cell wall mannoprotein; member of the Srp1p/Tip1p family of serine-alanine-rich proteins; transcription is induced by cold shock and anaerobiosis; TIR2 has a paralog, TIR3, that arose from the whole genome duplication
YOR025W	HST3	0	Member of the Sir2 family of NAD(+)-dependent protein deacetylases; involved along with Hst4p in telomeric silencing, cell cycle progression, radiation resistance, genomic stability and short-chain fatty acid metabolism
YOR027W	STI1	1	Hsp90 cochaperone; interacts with the Ssa group of the cytosolic Hsp70 chaperones and activates Ssa1p ATPase activity; interacts with Hsp90 chaperones and inhibits their ATPase activity; homolog of mammalian Hop
YMR305C	SCW10	1	Cell wall protein with similarity to glucanases; may play a role in conjugation during mating based on mutant phenotype and its regulation by Ste12p; SWC10 has a paralog, SCW4, that arose from the whole genome duplication
YOR338W		1	Putative protein of unknown function; YOR338W transcription is regulated by Azf1p and its transcript is a specific target of the G protein effector Scp160p; identified as being required for sporulation in a high-throughput mutant screen; YOR338W has a paralog, FUN19, that arose from the whole genome duplication
YNL332W	THI12	1	Protein involved in synthesis of the thiamine precursor HMP; member of a subtelomeric gene family including THI5, THI11, THI12, and THI13; hydroxymethylpyrimidine is also known as HMP
YOR043W	WHI2	1	Protein required for full activation of the general stress response; required with binding partner Psr1p, possibly through Msn2p dephosphorylation; regulates growth during the diauxic shift; negative regulator of G1 cyclin expression
YNL320W		0	Putative protein of unknown function; the authentic, non-tagged protein is detected in highly purified mitochondria in high-throughput studies
YNL301C	RPL18B	1	Ribosomal 60S subunit protein L18B; homologous to mammalian ribosomal protein L18, no bacterial homolog; RPL18B has a paralog, RPL18A, that arose from the whole genome duplication
YNL294C	RIM21	1	pH sensor molecule, component of the RIM101 pathway; has a role in cell wall construction and alkaline pH response; is glycosylated and phosphorylated; interacts with Dfg16p and Rim9p to form a pH-sensing complex; localization to the plasma membrane is dependent on Dfg16p and Rim9p; has similarity to A. nidulans PalH
YOR072W		1	Dubious open reading frame; unlikely to encode a functional protein, based on available experimental and comparative sequence data; partially overlaps the dubious gene YOR072W-A; diploid deletion strains are methotrexate, paraquat and wortmannin sensitive
YOR083W	WHI5	0	Repressor of G1 transcription; binds to SCB binding factor (SBF) at SCB target promoters in early G1; phosphorylation of Whi5p by the CDK, Cln3p/Cdc28p relieves repression and promoter binding by Whi5; periodically expressed in G1; WHI5 has a paralog, SRL3, that arose from the whole genome duplication
YBR174C		1	Dubious open reading frame; unlikely to encode a functional protein, based on available experimental and comparative sequence data; partially overlaps the verified ORF YBR175W; null mutant is viable and sporulation defective
YBR175W	SWD3	1	Essential subunit of the COMPASS (Set1C) complex; COMPASS methylates histone H3 on lysine 4 and is required in transcriptional silencing near telomeres; WD40 beta propeller superfamily member and ortholog of mammalian WDR5
YDR069C	DOA4	0	Ubiquitin hydrolase that deubiquitinates ILV cargo proteins; required for recycling ubiquitin from proteasome-bound ubiquitinated intermediates, acts at the late endosome/prevacuolar compartment to recover ubiquitin from ubiquitinated membrane proteins en route to the vacuole; DOA4 has a paralog, UBP5, that arose from the whole genome duplication
YDR382W	RPP2B	0	Ribosomal protein P2 beta; a component of the ribosomal stalk, which is involved in the interaction between translational elongation factors and the ribosome; free (non-ribosomal) P2 stimulates the phosphorylation of the eIF2 alpha subunit (Sui2p) by Gcn2p; regulates the accumulation of P1 (Rpp1Ap and Rpp1Bp) in the cytoplasm
YDR072C	IPT1	0	Inositolphosphotransferase; involved in synthesis of mannose-(inositol-P)2-ceramide (M(IP)2C), the most abundant sphingolipid; can mutate to resistance to the antifungals syringomycin E and DmAMP1 and to K. lactis zymocin
YDR073W	SNF11	1	Subunit of the SWI/SNF chromatin remodeling complex; involved in transcriptional regulation; interacts with a highly conserved 40-residue sequence of Snf2p; relocates to the cytosol under hypoxic conditions
YPL196W	OXR1	1	Protein of unknown function required for oxidative damage resistance; required for normal levels of resistance to oxidative damage; null mutants are sensitive to hydrogen peroxide; member of a conserved family of proteins found in eukaryotes
YDR095C		1	Dubious open reading frame; unlikely to encode a functional protein, based on available experimental and comparative sequence data
YPL193W	RSA1	1	Protein involved in the assembly of 60S ribosomal subunits; functionally interacts with Dbp6p; functions in a late nucleoplasmic step of the assembly
YBR197C		0	Protein of unknown function; green fluorescent protein (GFP)-fusion protein localizes to the cytoplasm and nucleus; YBR197C is not an essential gene; relative distribution to the nucleus increases upon DNA replication stress; YBR197C has a paralog, YPL077C, that arose from the whole genome duplication
YBR221C	PDB1	1	E1 beta subunit of the pyruvate dehydrogenase (PDH) complex; PDH is an evolutionarily conserved multi-protein complex found in mitochondria
YEL007W		1	Transcriptional regulator of pseudohyphal growth; protein with sequence similarity to S. pombe gti1+ (gluconate transport inducer 1) and C. albicans Wor1
YDR127W	ARO1	1	Pentafunctional arom protein; catalyzes steps 2 through 6 in the biosynthesis of chorismate, which is a precursor to aromatic amino acids
YEL009C	GCN4	0	bZIP transcriptional activator of amino acid biosynthetic genes; activator responds to amino acid starvation; expression is tightly regulated at both the transcriptional and translational levels
YDR137W	RGP1	1	Subunit of a Golgi membrane exchange factor (Ric1p-Rgp1p); this complex catalyzes nucleotide exchange on Ypt6p
YBR255W	MTC4	1	Protein of unknown function; required for normal growth rate at 15 degrees C; green fluorescent protein (GFP)-fusion protein localizes to the cytoplasm in a punctate pattern; mtc4 is synthetically sick with cdc13-1
YBR260C	RGD1	1	GTPase-activating protein (RhoGAP) for Rho3p and Rho4p; possibly involved in control of actin cytoskeleton organization
YBR266C	SLM6	1	Protein with a potential role in actin cytoskeleton organization; gene exhibits synthetic genetic interaction with MSS4 encoding phosphatidylinositol 4-phosphate kinase
YEL053C	MAK10	1	Non-catalytic subunit of N-terminal acetyltransferase of the NatC type; required for replication of dsRNA virus; expression is glucose-repressible
YDR056C		1	Putative protein of unknown function; green fluorescent protein (GFP)-fusion protein localizes to the endoplasmic reticulum; YDR056C is not an essential protein
YGR159C	NSR1	1	Nucleolar protein that binds nuclear localization sequences; required for pre-rRNA processing and ribosome biogenesis
YGR160W		0	Dubious open reading frame; unlikely to encode a functional protein, based on available experimental and comparative sequence data
YHR034C	PIH1	1	Component of the conserved R2TP complex (Rvb1-Rvb2-Tah1-Pih1); R2TP complex interacts with Hsp90 (Hsp82p and Hsc82p) to mediate assembly large protein complexes such as box C/D snoRNPs and RNA polymerase II
YHR199C		0	Putative protein of unknown function; the authentic, non-tagged protein is detected in highly purified mitochondria in high-throughput studies; null mutant displays elevated frequency of mitochondrial genome loss
YHR203C	RPS4B	1	Protein component of the small (40S) ribosomal subunit; homologous to mammalian ribosomal protein S4, no bacterial homolog; RPS4B has a paralog, RPS4A, that arose from the whole genome duplication
YCL005W	LDB16	1	Protein of unknown function; null mutants have decreased net negative cell surface charge; GFP-fusion protein expression is induced in response to the DNA-damaging agent MMS; native protein is detected in purified mitochondria
YCL010C	SGF29	1	Component of the HAT/Core module of the SAGA, SLIK, and ADA complexes; HAT/Core module also contains Gcn5p, Ngg1p, and Ada2p; binds methylated histone H3K4; involved in transcriptional regulation through SAGA and TBP recruitment to target promoters and H3 acetylation
YHR066W	SSF1	1	Constituent of 66S pre-ribosomal particles; required for ribosomal large subunit maturation; functionally redundant with Ssf2p; member of the Brix family; SSF1 has a paralog, SSF2, that arose from the whole genome duplication
YGR200C	ELP2	1	Subunit of Elongator complex; Elongator is required for modification of wobble nucleosides in tRNA; target of Kluyveromyces lactis zymocin
YHR081W	LRP1	0	Nuclear exosome-associated nucleic acid binding protein; involved in RNA processing, surveillance, degradation, tethering, and export; forms a stable heterodimer with Rrp6p and regulates its exonucleolytic activity; rapidly degraded by the proteasome in the absence of Rrp6p; homolog of mammalian nuclear matrix protein C1D involved in regulation of DNA repair and recombination
YER061C	CEM1	1	Mitochondrial beta-keto-acyl synthase; possible role in fatty acid synthesis; required for mitochondrial respiration
YER081W	SER3	1	3-phosphoglycerate dehydrogenase; catalyzes the first step in serine and glycine biosynthesis; SER3 has a paralog, SER33, that arose from the whole genome duplication
YHR136C	SPL2	1	Protein with similarity to cyclin-dependent kinase inhibitors; downregulates low-affinity phosphate transport during phosphate limitation by targeting Pho87p to the vacuole; upstream region harbors putative hypoxia response element (HRE) cluster; overproduction suppresses a plc1 null mutation; promoter shows an increase in Snf2p occupancy after heat shock; GFP-fusion protein localizes to the cyto…
YHR137W	ARO9	1	Aromatic aminotransferase II; catalyzes the first step of tryptophan, phenylalanine, and tyrosine catabolism
YHR151C	MTC6	1	Protein of unknown function; mtc6 is synthetically sick with cdc13-1
YHL003C	LAG1	1	Ceramide synthase component; involved in synthesis of ceramide from C26(acyl)-coenzyme A and dihydrosphingosine or phytosphingosine, functionally equivalent to Lac1p; forms ER foci upon DNA replication stress; homolog of human CERS2, a tumor metastasis suppressor gene whose silencing enahnces invasion/metastasis of prostate cancer cells; LAG1 has a paralog, LAC1, that arose from the whole genome …
YKL063C		1	Putative protein of unknown function; green fluorescent protein (GFP)-fusion protein localizes to the Golgi
YLR150W	STM1	1	Protein required for optimal translation under nutrient stress; perturbs association of Yef3p with ribosomes; involved in TOR signaling; binds G4 quadruplex and purine motif triplex nucleic acid; helps maintain telomere structure; protein abundance increases in response to DNA replication stress; serves as a ribosome preservation factor both during quiescence and recovery
YLR151C	PCD1	1	8-oxo-dGTP diphosphatase; prevents spontaneous mutagenesis via sanitization of oxidized purine nucleoside triphosphates; can also act as peroxisomal pyrophosphatase with specificity for coenzyme A and CoA derivatives, may function to remove potentially toxic oxidized CoA disulfide from peroxisomes to maintain the capacity for beta-oxidation of fatty acids; nudix hydrolase family member; similar E…
YKL071W		1	Putative protein of unknown function; expression induced in cells treated with the mycotoxin patulin, and also the quinone methide triterpene celastrol; green fluorescent protein (GFP)-fusion protein localizes to the cytoplasm
YOR138C	RUP1	1	Protein that regulates ubiquitination of Rsp5p; has a WW domain consensus motif of PPPSY (residues 131-135) that mediates binding of Rsp5p to Ubp2p; contains an UBA domain; relative distribution to the nucleus increases upon DNA replication stress
YOR141C	ARP8	1	Nuclear actin-related protein involved in chromatin remodeling; component of chromatin-remodeling enzyme complexes; has mRNA binding activity
YGR034W	RPL26B	0	Ribosomal 60S subunit protein L26B; binds to 5.8S rRNA; non-essential even when paralog is also deleted; deletion has minimal affections on ribosome biosynthesis; homologous to mammalian ribosomal protein L26 and bacterial L24; RPL26B has a paralog, RPL26A, that arose from the whole genome duplication
YKL075C		1	Putative protein of unknown function; green fluorescent protein (GFP)-fusion protein localizes to the cytoplasm; proposed to be involved in resistance to streptozotocin and camptothecin
YKL077W		1	Putative protein of unknown function; green fluorescent protein (GFP)-fusion protein localizes to the vacuole
YLR184W		1	Dubious open reading frame; unlikely to encode a functional protein, based on available experimental and comparative sequence data
YGR043C	NQM1	1	Transaldolase of unknown function; transcription is repressed by Mot1p and induced by alpha-factor and during diauxic shift; NQM1 has a paralog, TAL1, that arose from the whole genome duplication
YOR165W	SEY1	1	Dynamin-like GTPase that mediates homotypic ER fusion; has a role in ER morphology; interacts physically and genetically with Yop1p and Rtn1p; functional ortholog of the human atlastin ATL1, defects in which cause a form of the human disease hereditary spastic paraplegia; homolog of Arabidopsis RHD3
YGR054W		1	Eukaryotic initiation factor (eIF) 2A; associates specifically with both 40S subunits and 80 S ribosomes, and interacts genetically with both eIF5b and eIF4E; homologous to mammalian eIF2A
YKL098W	MTC2	1	Protein of unknown function; mtc2 is synthetically sick with cdc13-1
YLR209C	PNP1	1	Purine nucleoside phosphorylase; specifically metabolizes inosine and guanosine nucleosides; involved in the nicotinamide riboside salvage pathway
YKL114C	APN1	1	Major apurinic/apyrimidinic endonuclease; 3'-repair diesterase; involved in repair of DNA damage by oxidation and alkylating agents; also functions as a 3'-5' exonuclease to repair 7,8-dihydro-8-oxodeoxyguanosine; genetically interacts with NTG1 to maintain mitochondrial genome integrity
YGR085C	RPL11B	0	Ribosomal 60S subunit protein L11B; expressed at half the level of Rpl11Ap; involved in ribosomal assembly; depletion causes degradation of 60S proteins and RNA; homologous to mammalian ribosomal protein L11 and bacterial L5; RPL11B has a paralog, RPL11A, that arose from the whole genome duplication
YLR221C	RSA3	1	Protein with a likely role in ribosomal maturation; required for accumulation of wild-type levels of large (60S) ribosomal subunits; binds to the helicase Dbp6p in pre-60S ribosomal particles in the nucleolus
YLR225C		1	Putative protein of unknown function; green fluorescent protein (GFP)-fusion protein localizes to the cytoplasm; not an essential gene; YLR225C has a paralog, YDR222W, that arose from the whole genome duplication
YKL129C	MYO3	1	One of two type I myosins; localizes to actin cortical patches; deletion of MYO3 has little effect on growth, but myo3 myo5 double deletion causes severe defects in growth and actin cytoskeleton organization; MYO3 has a paralog, MYO5, that arose from the whole genome duplication
YGR107W		1	Dubious open reading frame; unlikely to encode a functional protein, based on available experimental and comparative sequence data
YOR221C	MCT1	1	Predicted malonyl-CoA:ACP transferase; putative component of a type-II mitochondrial fatty acid synthase that produces intermediates for phospholipid remodeling
YKL009W	MRT4	1	Protein involved in mRNA turnover and ribosome assembly; required at post-transcriptional step for efficient retrotransposition; localizes to the nucleolus
YGR122W		1	Protein that may be involved in pH regulation; probable ortholog of A. nidulans PalC, which is involved in pH regulation and binds to the ESCRT-III complex; null mutant does not properly process Rim101p and has decreased resistance to rapamycin; GFP-fusion protein is cytoplasmic; relative distribution to cytoplasm increases upon DNA replication stress
YKL039W	PTM1	1	Protein of unknown function; copurifies with late Golgi vesicles containing the v-SNARE Tlg2p; PTM1 has a paralog, YHL017W, that arose from the whole genome duplication
YKL162C		1	Putative protein of unknown function; green fluorescent protein (GFP)-fusion protein localizes to the mitochondrion
YKL178C	STE3	0	Receptor for a factor pheromone; couples to MAP kinase cascade to mediate pheromone response; transcribed in alpha cells and required for mating by alpha cells, ligand bound receptors endocytosed and recycled to the plasma membrane; GPCR
YOR258W	HNT3	0	DNA 5' AMP hydrolase involved in DNA repair; member of the histidine triad (HIT) superfamily of nucleotide-binding proteins; homolog of Aprataxin, a Hint related protein that is mutated in individuals with ataxia with oculomotor apraxia; relative distribution to nuclear foci decreases upon DNA replication stress
YOR283W		1	Phosphatase with a broad substrate specificity; has some similarity to GPM1/YKL152C, a phosphoglycerate mutase; YOR283W is not an essential gene
YLR363C	NMD4	1	Protein that may be involved in nonsense-mediated mRNA decay; interacts with Nam7p, relocalizes from nucleus to cytoplasmic foci upon DNA replication stress
YGL202W	ARO8	1	Aromatic aminotransferase I; expression is regulated by general control of amino acid biosynthesis
YJL200C	ACO2	1	Putative mitochondrial aconitase isozyme; similarity to Aco1p, an aconitase required for the TCA cycle; expression induced during growth on glucose, by amino acid starvation via Gcn4p, and repressed on ethanol
YLR309C	IMH1	1	Protein involved in vesicular transport; mediates transport between an endosomal compartment and the Golgi, contains a Golgi-localization (GRIP) domain that interacts with activated Arl1p-GTP to localize Imh1p to the Golgi
YJL188C	BUD19	0	Dubious open reading frame; unlikely to encode a functional protein, based on available experimental and comparative sequence data; not conserved in closely related Saccharomyces species; 88% of ORF overlaps the verified gene RPL39; diploid mutant displays a weak budding pattern phenotype in a systematic assay
YJL178C	ATG27	1	Type I membrane protein involved in autophagy and the Cvt pathway; may be involved in membrane delivery to the phagophore assembly site
YJL155C	FBP26	1	Fructose-2,6-bisphosphatase, required for glucose metabolism; protein abundance increases in response to DNA replication stress
YGL261C		1	Putative protein of unknown function; member of the seripauperin multigene family encoded mainly in subtelomeric regions; mRNA expression appears to be regulated by SUT1 and UPC2
YDR203W		1	Dubious open reading frame; unlikely to encode a functional protein, based on available experimental and comparative sequence data; almost completely overlaps ORF RAV2/YDR202C
YPL084W	BRO1	1	Cytoplasmic class E vacuolar protein sorting (VPS) factor; coordinates deubiquitination in the multivesicular body (MVB) pathway by recruiting Doa4p to endosomes
YLR345W		1	Similar to 6-phosphofructo-2-kinase enzymes; mRNA expression is repressed by the Rfx1p-Tup1p-Ssn6p repressor complex; YLR345W is not an essential gene
YPL077C		1	Putative protein of unknown function; regulates PIS1 expression; mutant displays spore wall assembly defect in ether sensitivity screen; YPL077C is not an essential gene; YPL077C has a paralog, YBR197C, that arose from the whole genome duplication
YPR172W		0	Putative pyridoxal 5'-phosphate synthase; transcriptionally activated by Yrm1p along with genes involved in multidrug resistance; YPR172W has a paralog, YLR456W, that arose from the whole genome duplication
YPR185W	ATG13	1	Regulatory subunit of the Atg1p signaling complex; stimulates Atg1p kinase activity; required for vesicle formation during autophagy and the cytoplasm-to-vacuole targeting (Cvt) pathway; contains a HORMA domain required for autophagy and for recruitment of the phosphatidylinositol 3-kinase complex subunit Atg14p to the pre-autophagosomal structure
YPR188C	MLC2	1	Regulatory light chain for the type II myosin Myo1p; binds to an IQ motif of Myo1p, localization to the bud neck depends on Myo1p; involved in the disassembly of the Myo1p ring
YPR189W	SKI3	1	Ski complex component and TPR protein; mediates 3'-5' RNA degradation by the cytoplasmic exosome; null mutants have superkiller phenotype of increased viral dsRNAs and are synthetic lethal with mutations in 5'-3' mRNA decay; mutations in the human ortholog, TTC37, causes Syndromic diarrhea/Trichohepatoenteric (SD/THE) syndrome
YPR193C	HPA2	0	Tetrameric histone acetyltransferase; has similarity to Gcn5p, Hat1p, Elp3p, and Hpa3p; acetylates histones H3 and H4 in vitro and exhibits autoacetylation activity; also acetylates polyamines
YPR197C		1	Dubious open reading frame; unlikely to encode a functional protein, based on available experimental and comparative sequence data; overlaps ORF SGE1/YPR198W
YPL037C	EGD1	1	Subunit beta1 of the nascent polypeptide-associated complex (NAC); involved in protein targeting, associated with cytoplasmic ribosomes; enhances DNA binding of the Gal4p activator; homolog of human BTF3b; EGD1 has a paralog, BTT1, that arose from the whole genome duplication
YGL045W	RIM8	1	Protein involved in proteolytic activation of Rim101p; part of response to alkaline pH; interacts with ESCRT-1 subunits Stp22p and Vps28p; essential for anaerobic growth; member of the arrestin-related trafficking adaptor family
YBL027W	RPL19B	1	Ribosomal 60S subunit protein L19B; rpl19a and rpl19b single null mutations result in slow growth, while the double null mutation is lethal; homologous to mammalian ribosomal protein L19, no bacterial homolog; RPL19B has a paralog, RPL19A, that arose from the whole genome duplication
YGL078C	DBP3	1	RNA-Dependent ATPase, member of DExD/H-box family; involved in cleavage of site A3 within the ITS1 spacer during rRNA processing; not essential for growth, but deletion causes severe slow-growth phenotype
YDR538W	PAD1	1	Phenylacrylic acid decarboxylase; confers resistance to cinnamic acid, decarboxylates aromatic carboxylic acids to the corresponding vinyl derivatives; also has mRNA binding activity; homolog of E. coli UbiX
YGL080W	FMP37	0	Highly conserved subunit of the mitochondrial pyruvate carrier; a mitochondrial inner membrane complex comprised of Fmp37p/Mpc1p and either Mpc2p or Fmp43p/Mpc3p mediates mitochondrial pyruvate uptake; null mutant displays slow growth that is complemented by expression of human or mouse ortholog; mutation in human ortholog is associated with lactic acidosis and hyperpyruvatemia
YGL087C	MMS2	0	Ubiquitin-conjugating enzyme variant; involved in error-free postreplication repair; forms a heteromeric complex with Ubc13p, an active ubiquitin-conjugating enzyme; cooperates with chromatin-associated RING finger proteins, Rad18p and Rad5p; protein abundance increases in response to DNA replication stress
YPR114W		1	Putative protein of unknown function
YBL067C	UBP13	1	Ubiquitin-specific protease that cleaves Ub-protein fusions; UBP13 has a paralog, UBP9, that arose from the whole genome duplication
YBL072C	RPS8A	1	Protein component of the small (40S) ribosomal subunit; homologous to mammalian ribosomal protein S8, no bacterial homolog; RPS8A has a paralog, RPS8B, that arose from the whole genome duplication
YNL231C	PDR16	1	Phosphatidylinositol transfer protein (PITP); controlled by the multiple drug resistance regulator Pdr1p; localizes to lipid particles and microsomes; controls levels of various lipids, may regulate lipid synthesis; homologous to Pdr17p; protein abundance increases in response to DNA replication stress
YPR123C		1	Dubious open reading frame; unlikely to encode a functional protein, based on available experimental and comparative sequence data; partially/completely overlaps the verified ORF CTR
YGR233C	PHO81	1	Cyclin-dependent kinase (CDK) inhibitor; regulates Pho80p-Pho85p and Pcl7p-Pho85p cyclin-CDK complexes in response to phosphate levels; inhibitory activity for Pho80p-Pho85p requires myo-D-inositol heptakisphosphate (IP7) generated by Vip1p; relative distribution to the nucleus increases upon DNA replication stress
YGL004C	RPN14	1	Assembly chaperone for the 19S proteasome regulatory particle base; proteasome-interacting protein involved in the assembly of the base subcomplex of the 19S proteasome regulatory particle (RP); null mutants accumulate ubiquitinated Gcn4p and display decreased 26S proteasome stability; interacts with Rpt5p
YPR153W		1	Putative protein of unknown function
YNL190W		1	Hydrophilin essential in desiccation-rehydration process; cell wall protein; contains a putative GPI-attachment site
YKL199C		1	Putative serine/threonine protein kinase; regulates spermine uptake; involved in polyamine transport; possible mitochondrial protein; PTK1 has a paralog, PTK2, that arose from the whole genome duplication
YIR026C	YVH1	1	Protein phosphatase; involved in vegetative growth at low temperatures, sporulation, and glycogen accumulation; mutants are defective in 60S ribosome assembly; member of the dual-specificity family of protein phosphatases
YDR289C	RTT103	0	Protein involved in transcription termination by RNA polymerase II; interacts with exonuclease Rat1p and Rai1p; has an RPR domain (carboxy-terminal domain interacting domain); also involved in regulation of Ty1 transposition
YDR290W		1	Dubious open reading frame; unlikely to encode a functional protein, based on available experimental and comparative sequence data; partially overlaps the verified ORF RTT103
YFL023W	BUD27	0	Unconventional prefoldin protein involved in translation initiation; required for correct assembly of RNAP I, II, and III in an Rpb5p-dependent manner; shuttles between nucleus and cytoplasm; mutants have inappropriate expression of nutrient sensitive genes due to translational derepression of Gcn4p transcription factor; diploid mutants show random budding; ortholog of human URI/RMP
YGR268C	HUA1	1	Cytoplasmic protein containing a zinc finger domain; sequence similarity to that of Type I J-proteins; computational analysis of large-scale protein-protein interaction data suggests a possible role in actin patch assembly
YOL093W	TRM10	1	tRNA methyltransferase; methylates the N-1 position of guanine at position 9 in tRNAs; protein abundance increases in response to DNA replication stress; member of the SPOUT (SpoU-TrmD) methyltransferase family; human ortholog TRMT10A plays a role in the pathogenesis of microcephaly and early onset diabetes; an 18-mer originates from the TRM10 locus; genetic analysis shows the 18-mer is the trans…
YOL103W	ITR2	1	Myo-inositol transporter; member of the sugar transporter superfamily; expressed constitutively; ITR2 has a paralog, ITR1, that arose from the whole genome duplication
YOL104C	NDJ1	1	Meiosis-specific telomere protein; required for bouquet formation, effective homolog pairing, ordered cross-over distribution, sister chromatid cohesion at meiotic telomeres, chromosomal segregation and telomere-led rapid prophase movement
YPR044C	OPI11	1	Dubious open reading frame; unlikely to encode a functional protein, based on available experimental and comparative sequence data; largely overlaps verified gene RPL43A/YPR043W; deletion confers sensitivity to GSAO
YPR045C		1	Protein that may have a role in transcription elongation; forms a complex with Csn12p that is recruited to transcribed genes; possibly involved in splicing based on pre-mRNA accumulation defect for many intron-containing genes
YJL046W	AIM22	0	Putative lipoate-protein ligase; required along with Lip2 and Lip5 for lipoylation of Lat1p and Kgd2p; similar to E. coli LplA; null mutant displays reduced frequency of mitochondrial genome loss
YPR049C	ATG11	1	Adapter protein for pexophagy and the Cvt targeting pathway; directs receptor-bound cargo to the phagophore assembly site (PAS) for packaging into vesicles; required for recruiting other proteins to the PAS; recruits Dnm1p to facilitate fission of mitochondria that are destined for removal by mitophagy
YOR096W	RPS7A	1	Protein component of the small (40S) ribosomal subunit; interacts with Kti11p; deletion causes hypersensitivity to zymocin; homologous to mammalian ribosomal protein S7, no bacterial homolog; RPS7A has a paralog, RPS7B, that arose from the whole genome duplication
YPL134C	ODC1	1	Mitochondrial inner membrane transporter; exports 2-oxoadipate and 2-oxoglutarate from the mitochondrial matrix to the cytosol for lysine and glutamate biosynthesis and lysine catabolism; suppresses, in multicopy, an fmc1 null mutation; ODC1 has a paralog, ODC2, that arose from the whole genome duplication
YOL119C	MCH4	1	Protein with similarity to mammalian monocarboxylate permeases; monocarboxylate permeases are involved in transport of monocarboxylic acids across the plasma membrane but mutant is not deficient in monocarboxylate transport
YPR051W	MAK3	0	Catalytic subunit of the NatC type N-terminal acetyltransferase; involved in subcellular targeting of select N-terminally acetylated substrates to the Golgi apparatus (Arl3p and Grh1p) and the inner nuclear membrane (Trm1p); required for replication of dsRNA virus
YPR058W	YMC1	1	Putative mitochondrial inner membrane transporter; proposed role in oleate metabolism and glutamate biosynthesis; member of the mitochondrial carrier (MCF) family; localizes to vacuole in response to H2O2; YMC1 has a paralog, YMC2, that arose from the whole genome duplication
YPR060C	ARO7	1	Chorismate mutase; catalyzes the conversion of chorismate to prephenate to initiate the tyrosine/phenylalanine-specific branch of aromatic amino acid biosynthesis
YPR074C	TKL1	1	Transketolase; catalyzes conversion of xylulose-5-phosphate and ribose-5-phosphate to sedoheptulose-7-phosphate and glyceraldehyde-3-phosphate in the pentose phosphate pathway; needed for synthesis of aromatic amino acids; TKL1 has a paralog, TKL2, that arose from the whole genome duplication
YML108W		0	Protein of unknown function; structure defines a new subfamily of the split beta-alpha-beta sandwiches; green fluorescent protein (GFP)-fusion protein localizes to the cytoplasm and nucleus; YML108W is not an essential gene; relative distribution to the nucleus increases upon DNA replication stress
YML113W	DAT1	1	DNA binding protein that recognizes oligo(dA).oligo(dT) tracts; Arg side chain in its N-terminal pentad Gly-Arg-Lys-Pro-Gly repeat is required for DNA-binding; relocalizes to the cytosol in response to hypoxia; not essential for viability
YKR031C	SPO14	0	Phospholipase D; catalyzes the hydrolysis of phosphatidylcholine, producing choline and phosphatidic acid; involved in Sec14p-independent secretion; required for meiosis and spore formation; differently regulated in secretion and meiosis; participates in transcription initiation and/or early elongation of specific genes; interacts with "foot domain" of RNA polymerase II; deletion results in abnor…
YMR062C	ECM40	0	Mitochondrial ornithine acetyltransferase; catalyzes the fifth step in arginine biosynthesis; also possesses acetylglutamate synthase activity, regenerates acetylglutamate while forming ornithine
YLR410W	VIP1	1	Inositol hexakisphosphate and inositol heptakisphosphate kinase; inositol heptakisphosphate (IP7) production is important for phosphate signaling; involved in cortical actin cytoskeleton function, and invasive pseudohyphal growth analogous to S. pombe asp1; inositol hexakisphosphate is also known as IP6
YML117W	NAB6	1	Putative RNA-binding protein; associates with mRNAs encoding cell wall proteins in high-throughput studies; deletion mutants display increased sensitivity to some cell wall disrupting agents; expression negatively regulated by cAMP
YHR067W	HTD2	1	Mitochondrial 3-hydroxyacyl-thioester dehydratase; involved in fatty acid biosynthesis, required for respiratory growth and for normal mitochondrial morphology
YMR154C	RIM13	0	Calpain-like cysteine protease; involved in proteolytic activation of Rim101p in response to alkaline pH; localizes to punctate structures in alkaline conditions and in vps4 mutant; has similarity to A. nidulans palB
YPR101W	SNT309	0	Member of the NineTeen Complex (NTC); this complex contains Prp19p and stabilizes U6 snRNA in catalytic forms of the spliceosome containing U2, U5, and U6 snRNAs; interacts physically and genetically with Prp19p
YOL162W		1	Putative protein of unknown function; member of the Dal5p subfamily of the major facilitator family
YJL120W		1	Dubious open reading frame; unlikely to encode a functional protein, based on available experimental and comparative sequence data; partially overlaps the verified gene YJL121C/RPE1; deletion confers sensitivity to GSAO
YJR082C	EAF6	1	Subunit of the NuA4 acetyltransferase complex; this complex acetylates histone H4 and NuA3 acetyltransferase complex that acetylates histone H3
YMR110C	HFD1	1	Hexadecenal dehydrogenase; involved in the conversion of sphingosine 1-phosphate breakdown product hexadecenal to hexadecenoic acid; located in the mitochondrial outer membrane and also in lipid particles; has similarity to ALDH3A2, a human fatty aldehyde dehydrogenase (FALDH) mutated in Sjogren-Larsson syndrome, a neurocutaneous disorder
YMR126C	DLT1	1	Protein of unknown function; mutant sensitive to 6-azauracil (6AU) and mycophenolic acid (MPA)
YJR146W		1	Protein of unknown function; expressed at both mRNA and protein levels; partially overlaps HMS2
YJL077C	ICS3	1	Protein with a role in processing of secretory proteins; possible role in vacuolar sorting, null mutants are hypersensitive to sortin2
YKR090W	PXL1	1	Protein that localizes to sites of polarized growth; required for selection and/or maintenance of polarized growth sites, may modulate signaling by the GTPases Cdc42p and Rho1p; contains LIM domains and has similarity to metazoan paxillin; relocalizes from bud neck to cytoplasm upon DNA replication stress
YMR171C	EAR1	1	Specificity factor required for Rsp5p-dependent ubiquitination; also required for sorting of specific cargo proteins at the multivesicular body; mRNA is targeted to the bud via the mRNA transport system involving She2p
YMR209C		0	Putative S-adenosylmethionine-dependent methyltransferase; YMR209C is not an essential gene
YMR312W	ELP6	1	Subunit of hexameric RecA-like ATPase Elp456 Elongator subcomplex; which is required for modification of wobble nucleosides in tRNA; required for Elongator structural integrity
YJL064W		1	Dubious open reading frame; unlikely to encode a functional protein, based on available experimental and comparative sequence data; completely overlaps the verified gene YJL065C/DLS1
YJR107W		1	Putative lipase
YLR427W	MAG2	1	Cytoplasmic protein of unknown function; induced in response to mycotoxin patulin; ubiquitinated protein similar to the human ring finger motif protein RNF10; predicted to be involved in repair of alkylated DNA due to interaction with MAG1
YLR428C		1	Dubious open reading frame; unlikely to encode a functional protein, based on available experimental and comparative sequence data; partially overlaps the verified ORF CRN1
YLR429W	CRN1	1	Coronin; cortical actin cytoskeletal component that associates with the Arp2p/Arp3p complex to regulate its activity; plays a role in regulation of actin patch assembly
YDR035W	ARO3	1	3-deoxy-D-arabino-heptulosonate-7-phosphate (DAHP) synthase; catalyzes the first step in aromatic amino acid biosynthesis and is feedback-inhibited by phenylalanine or high concentration of tyrosine or tryptophan
YJR139C	HOM6	0	Homoserine dehydrogenase (L-homoserine:NADP oxidoreductase); dimeric enzyme that catalyzes the third step in the common pathway for methionine and threonine biosynthesis; enzyme has nucleotide-binding, dimerization and catalytic regions
YLR446W		1	Putative hexokinase; transcript is upregulated during sporulation and the unfolded protein response; YLR446W is not an essential gene
YLR448W	RPL6B	1	Ribosomal 60S subunit protein L6B; binds 5.8S rRNA; homologous to mammalian ribosomal protein L6, no bacterial homolog; RPL6B has a paralog, RPL6A, that arose from the whole genome duplication
YLR449W	FPR4	1	Peptidyl-prolyl cis-trans isomerase (PPIase); nuclear proline isomerase; affects expression of multiple genes via its role in nucleosome assembly; catalyzes isomerization of proline residues in histones H3 and H4, which affects lysine methylation of those histones; PPIase domain acts as a transcriptional repressor when tethered to DNA by lexA, and repressor activity is dependent on PPIase activit…
YJR055W	HIT1	0	Protein of unknown function; required for growth at high temperature
YBL091C-A	SCS22	0	Protein involved in regulation of phospholipid metabolism; one of 6 proteins (Ist2p, Scs2p, Scs22p, Tcb1p, Tcb2p, Tcb3p) that connect ER to the plasma membrane (PM) and regulate PM phosphatidylinositol-4-phosphate (PI4P) levels by controlling access of Sac1p phosphatase to its substrate PI4P in the PM; similar to D. melanogaster inturned protein; SCS22 has a paralog, SCS2, that arose from the who…
YJR058C	APS2	1	Small subunit of the clathrin-associated adaptor complex AP-2; AP-2 is involved in protein sorting at the plasma membrane; related to the sigma subunit of the mammalian plasma membrane clathrin-associated protein (AP-2) complex
YLR454W	FMP27	1	Putative protein of unknown function; the authentic, non-tagged protein is detected in highly purified mitochondria in high-throughput studies
YML021C	UNG1	1	Uracil-DNA glycosylase; required for repair of uracil in DNA formed by spontaneous cytosine deamination; efficiently excises uracil from single-stranded DNA in vivo; not required for strand-specific mismatch repair; cell-cycle regulated, expressed in late G1; localizes to mitochondria and nucleus
YDL100C	GET3	1	Guanine nucleotide exchange factor for Gpa1p; amplifies G protein signaling; subunit of the GET complex, which is involved in Golgi to ER trafficking and insertion of proteins into the ER membrane; has low-level ATPase activity; protein abundance increases in response to DNA replication stress
YDL114W		1	Putative short-chain dehydrogenase/reductase; YDL114W is not an essential gene
YDL117W	CYK3	1	SH3-domain protein located in the bud neck and cytokinetic actin ring; relocalizes from bud neck to nucleus upon DNA replication stress; activates the chitin synthase activity of Chs2p during cytokinesis; suppressor of growth and cytokinesis defects of chs2 phospho-mutants
YMR174C	PAI3	0	Cytoplasmic proteinase A (Pep4p) inhibitor; dependent on Pbs2p and Hog1p protein kinases for osmotic induction; intrinsically unstructured, N-terminal half becomes ordered in the active site of proteinase A upon contact
YMR175W	SIP18	0	Phospholipid-binding hydrophilin; essential to overcome desiccation-rehydration process; expression is induced by osmotic stress; SIP18 has a paralog, GRE1, that arose from the whole genome duplication
YDL133W		1	Regulator of phospholipase D (Spo14p); interacts with Spo14p and regulates its catalytic activity; capable of buffering the toxicity of C16:0 platelet activating factor, a lipid that accumulates intraneuronally in Alzheimer's patients
YDL157C		0	Putative protein of unknown function; the authentic, non-tagged protein is detected in highly purified mitochondria in high-throughput studies
YCR086W	CSM1	1	Nucleolar protein that mediates homolog segregation during meiosis I; forms a complex with Lrs4p and then Mam1p at kinetochores; required for condensin recruitment to the replication fork barrier site and rDNA repeat segregation
YGL214W		0	Dubious open reading frame; unlikely to encode a functional protein, based on available experimental and comparative sequence data; deletion mutation phenotype is likely due to the overlapping verified ORF SKI8/YGL213C
YJL024C	APS3	1	Small subunit of the clathrin-associated adaptor complex AP-3; involved in vacuolar protein sorting; related to the sigma subunit of the mammalian clathrin AP-3 complex; suppressor of loss of casein kinase 1 function; protein abundance increases in response to DNA replication stress
YJR084W	CSN12	1	Protein that forms a complex with Thp3p; may have a role in transcription elongation and/or mRNA splicing; identified as a COP9 signalosome component but phenotype and interactions suggest it may not be involved with the signalosome
YJR094W-A	RPL43B	1	Ribosomal 60S subunit protein L43B; homologous to mammalian ribosomal protein L37A, no bacterial homolog; RPL43B has a paralog, RPL43A, that arose from the whole genome duplication; protein abundance increases in response to DNA replication stress
YDR024W	FYV1	0	Dubious open reading frame; unlikely to encode a functional protein, based on available experimental and comparative sequence data; not conserved in closely related Saccharomyces species; mutation decreases survival upon exposure to K1 killer toxin
YDL184C	RPL41A	0	Ribosomal 60S subunit protein L41A; comprises only 25 amino acids; rpl41a rpl41b double null mutant is viable; homologous to mammalian ribosomal protein L41, no bacterial homolog; RPL41A has a paralog, RPL41B, that arose from the whole genome duplication
YJR011C		0	Putative protein of unknown function; GFP-fusion protein expression is induced in response to the DNA-damaging agent MMS
YNL010W		1	Putative protein of unknown function; similar to phosphoserine phosphatases; green fluorescent protein (GFP)-fusion protein localizes to the cytoplasm and nucleus; homozygous diploid mutant shows an increase in glycogen accumulation
YIL114C	POR2	0	Putative mitochondrial porin (voltage-dependent anion channel); not required for mitochondrial membrane permeability or mitochondrial osmotic stability; POR2 has a paralog, POR1, that arose from the whole genome duplication
YDR202C	RAV2	1	Subunit of RAVE complex (Rav1p, Rav2p, Skp1p); the RAVE complex associates with the V1 domain of the vacuolar membrane (H+)-ATPase (V-ATPase) and promotes assembly and reassembly of the holoenzyme
YIL123W	SIM1	1	Protein of the SUN family (Sim1p, Uth1p, Nca3p, Sun4p); may participate in DNA replication; promoter contains SCB regulation box at -300 bp indicating that expression may be cell cycle-regulated; SIM1 has a paralog, SUN4, that arose from the whole genome duplication
YIL128W	MET18	1	Component of cytosolic iron-sulfur protein assembly (CIA) machinery; acts at a late step of Fe-S cluster assembly; forms the CIA targeting complex with Cia1p and Cia2p that directs Fe-S cluster incorporation into a subset of proteins involved in methionine biosynthesis, DNA replication and repair, transcription, and telomere maintenance; ortholog of human MMS19
YBR028C		1	AGC kinase; phosphorylated by cAMP-dependent protein kinase (PKA) in a TORC1-dependent manner
YBR031W	RPL4A	0	Ribosomal 60S subunit protein L4A; N-terminally acetylated; homologous to mammalian ribosomal protein L4 and bacterial L4; RPL4A has a paralog, RPL4B, that arose from the whole genome duplication
YIL132C	CSM2	1	Component of the Shu complex, which promotes error-free DNA repair; Shu complex mediates inhibition of Srs2p function; structural analysis reveals a similar DNA-binding region in both Psy3p and Csm2p and that both regions work together to form a single DNA binding site; required for accurate chromosome segregation during meiosis
YIL133C	RPL16A	1	Ribosomal 60S subunit protein L16A; N-terminally acetylated, binds 5.8 S rRNA; transcriptionally regulated by Rap1p; homologous to mammalian ribosomal protein L13A and bacterial L13; RPL16A has a paralog, RPL16B, that arose from the whole genome duplication; protein abundance increases in response to DNA replication stress
YIL135C	VHS2	1	Regulator of septin dynamics; involved in the regulation of septin dynamics at bud neck after mitotic entry, likely by stabilizing septin structure; regulated at post-translational level by cell cycle dependent phosphorylation; likely phosphorylated by Cdc28p and dephosphorylated by Cdc14p before cytokinesis; high-copy suppressor of synthetic lethality of sis2 sit4 double mutant; VHS2 has a paral…
YGR040W	KSS1	1	Mitogen-activated protein kinase (MAPK); involved in signal transduction pathways that control filamentous growth and pheromone response; the KSS1 gene is nonfunctional in S288C strains and functional in W303 strains
YIL137C	TMA108	1	Ribosome-associated protein that is involved in ribosome biogenesis; putative metalloprotease
YGR063C	SPT4	1	Component of the universally conserved Spt4/5 complex (DSIF complex); the complex has multiple roles in concert with RNA polymerases I and II, including regulation of transcription elongation, RNA processing, quality control, and transcription-coupled DNA repair; Spt4p also localizes to kinetochores and heterochromatin and affects chromosome dynamics and silencing; required for transcription thro…
YNL041C	COG6	1	Component of the conserved oligomeric Golgi complex; a cytosolic tethering complex (Cog1p through Cog8p) that functions in protein trafficking to mediate fusion of transport vesicles to Golgi compartments
YIL152W		1	Putative protein of unknown function
YGR248W	SOL4	0	6-phosphogluconolactonase; protein abundance increases in response to DNA replication stress; SOL4 has a paralog, SOL3, that arose from the whole genome duplication
YNR002C	ATO2	1	Putative transmembrane protein involved in export of ammonia; ammonia is a starvation signal that promotes cell death in aging colonies; phosphorylated in mitochondria; member of the TC 9.B.33 YaaH family; homolog of Y. lipolytica Gpr1p; ATO2 has a paralog, ADY2, that arose from the whole genome duplication
YNR004W		1	Protein with a role in snRNA and snoRNA cap trimethylation; interacts with Tgs1p and shows similar phenotypes; required for trimethylation of the caps of spliceosomal snRNAs and the U3 snoRNA, and for efficient 3' end processing of U3 snoRNA; may act as a specificity factor for Tgs1p
YIR001C	SGN1	1	Cytoplasmic RNA-binding protein; contains an RNA recognition motif (RRM); may have a role in mRNA translation, as suggested by genetic interactions with genes encoding proteins involved in translational initiation
YBR074W		0	Multi-spanning vacuolar membrane protease; glycosylated transmembrane protein bearing homology to the M28 family of metalloproteases; has a lumenal-facing protease domain; proposed role in vacuole physiology
YNR022C	MRPL50	1	Mitochondrial ribosomal protein of the large subunit; not essential for mitochondrial translation
YNR025C		1	Dubious open reading frame; unlikely to encode a functional protein, based on available experimental and comparative sequence data; deletion reduces expression of PIS1 gene encoding phosphatidylinositol synthase
YJL213W		1	Protein of unknown function that may interact with ribosomes; periodically expressed during the yeast metabolic cycle; phosphorylated in vitro by the mitotic exit network (MEN) kinase complex, Dbf2p/Mob1p
YNL139C	THO2	1	Subunit of the THO complex; THO is required for efficient transcription elongation and involved in transcriptional elongation-associated recombination; required for LacZ RNA expression from certain plasmids
YKR010C	TOF2	1	Protein required for rDNA silencing and mitotic rDNA condensation; stimulates Cdc14p phosphatase activity and biphasic release to promote rDNA repeat segregation; required for condensin recruitment to the replication fork barrier site; TOF2 has a paralog, NET1, that arose from the whole genome duplication
YNL067W	RPL9B	1	Ribosomal 60S subunit protein L9B; homologous to mammalian ribosomal protein L9 and bacterial L6; RPL9B has a paralog, RPL9A, that arose from a single-locus duplication
YNL068C	FKH2	1	Forkhead family transcription factor; plays a major role in the expression of G2/M phase genes; positively regulates transcriptional elongation; facilitates clustering and activation of early-firing replication origins; negative role in chromatin silencing at HML and HMR; substrate of the Cdc28p/Clb5p kinase; relocalizes to the cytosol in response to hypoxia; FKH2 has a paralog, FKH1, that arose …
YKR034W	DAL80	1	Negative regulator of genes in multiple nitrogen degradation pathways; expression is regulated by nitrogen levels and by Gln3p; member of the GATA-binding family, forms homodimers and heterodimers with Gzf3p; DAL80 has a paralog, GZF3, that arose from the whole genome duplication
YKR039W	GAP1	1	General amino acid permease; Gap1p senses the presence of amino acid substrates to regulate localization to the plasma membrane when needed; essential for invasive growth
YNL108C		1	Protein phosphatase; similar to prokaryotic phosphotransfer enzymes; null mutant shows alterations in glucose metabolism; GFP-fusion protein localizes to the cytoplasm and nucleus; YNL108C has a paralog, TFC7, that arose from the whole genome duplication
YNL083W	SAL1	0	ADP/ATP transporter; member of the Ca2+-binding subfamily of mitochondrial carriers, with two EF-hand motifs; transport activity of either Sal1p or Pet9p is critical for viability; polymorphic in different S. cerevisiae strains
YBR084C-A	RPL19A	1	Ribosomal 60S subunit protein L19A; rpl19a and rpl19b single null mutations result in slow growth, while the double null mutation is lethal; homologous to mammalian ribosomal protein L19, no bacterial homolog; RPL19A has a paralog, RPL19B, that arose from the whole genome duplication
YIL110W	MNI1	1	AdoMet-dependent methyltransferase; involved in a novel 3-methylhistidine modification of ribosomal protein Rpl3p; seven beta-strand MTase family member; null mutant exhibits a weak vacuolar protein sorting defect and caspofungin resistance
YNL119W	NCS2	1	Protein required for uridine thiolation of Lys(UUU) and Glu(UUC) tRNAs; required for the thiolation of uridine at the wobble position of Lys(UUU) and Glu(UUC) tRNAs; has a role in urmylation and in invasive and pseudohyphal growth; inhibits replication of Brome mosaic virus in S. cerevisiae
YNL120C		1	Dubious open reading frame; unlikely to encode a functional protein, based on available experimental and comparative sequence data; deletion enhances replication of Brome mosaic virus in S. cerevisiae, but likely due to effects on the overlapping gene
YBR288C	APM3	1	Mu3-like subunit of the clathrin associated protein complex (AP-3); functions in transport of alkaline phosphatase to the vacuole via the alternate pathway
YBR289W	SNF5	0	Subunit of the SWI/SNF chromatin remodeling complex; involved in transcriptional regulation; functions interdependently in transcriptional activation with Snf2p and Snf6p; relocates to the cytosol under hypoxic conditions
YCR047C	BUD23	1	Methyltransferase; methylates residue G1575 of 18S rRNA; required for rRNA processing and nuclear export of 40S ribosomal subunits independently of methylation activity; diploid mutant displays random budding pattern
YBR127C	VMA2	0	Subunit B of V1 peripheral membrane domain of vacuolar H+-ATPase; an electrogenic proton pump found throughout the endomembrane system; contains nucleotide binding sites; also detected in the cytoplasm; protein abundance increases in response to DNA replication stress
YCR084C	TUP1	0	General repressor of transcription; forms complex with Cyc8p, involved in the establishment of repressive chromatin structure through interactions with histones H3 and H4, appears to enhance expression of some genes
YDR448W	ADA2	0	Transcription coactivator; component of the ADA and SAGA transcriptional adaptor/HAT (histone acetyltransferase) complexes
YFR025C	HIS2	1	Histidinolphosphatase; catalyzes the eighth step in histidine biosynthesis; mutations cause histidine auxotrophy and sensitivity to Cu, Co, and Ni salts; transcription is regulated by general amino acid control
YER027C	GAL83	0	One of three possible beta-subunits of the Snf1 kinase complex; allows nuclear localization of the Snf1 kinase complex in the presence of a nonfermentable carbon source; contains glycogen-binding domain; GAL83 has a paralog, SIP2, that arose from the whole genome duplication
YFR030W	MET10	1	Subunit alpha of assimilatory sulfite reductase; complex converts sulfite into sulfide
YBR164C	ARL1	0	Soluble GTPase with a role in regulation of membrane traffic; regulates potassium influx; role in membrane organization at trans-Golgi network; G protein of the Ras superfamily, similar to ADP-ribosylation factor
YPR050C		1	Dubious open reading frame; unlikely to encode a functional protein, based on available experimental and comparative sequence data; almost completely overlaps verified ORF MAK3/YPR051W
YBR114W	RAD16	1	Nucleotide excision repair (NER) protein; binds damaged DNA during NER; binds DNA in an ATP-dependent manner (with Rad7p) during NER; required for NER of non-transcribed chromatin; subunit of Nucleotide Excision Repair Factor 4 (NEF4) and the Elongin-Cullin-Socs (ECS) ligase complex
YER175C	TMT1	1	Trans-aconitate methyltransferase; cytosolic enzyme that catalyzes the methyl esterification of 3-isopropylmalate, an intermediate of the leucine biosynthetic pathway, and trans-aconitate, which inhibits the citric acid cycle
YER176W	ECM32	1	DNA dependent ATPase/DNA helicase; helicase belonging to the Dna2p- and Nam7p-like family of helicases that is involved in modulating translation termination; interacts with the translation termination factors, localized to polysomes
YER179W	DMC1	1	Meiosis-specific recombinase required for repair of double-strand breaks; also required for pairing between homologous chromosomes; homolog of Rad51p and the bacterial RecA protein; binds ssDNA and dsDNA, forms helical filaments; stimulated by Rdh54p
YGL140C		1	Putative protein of unknown function; non-essential gene; contains multiple predicted transmembrane domains
YGL141W	HUL5	1	Multiubiquitin chain assembly factor (E4); proteasome processivity factor that elongates polyUb chains on substrates, opposing Ubp6p, a branched polyubiquitin protease; required for retrograde transport of misfolded proteins during ERAD
YLR389C	STE23	1	Metalloprotease; involved in N-terminal processing of pro-a-factor to the mature form; expressed in both haploids and diploids; member of the insulin-degrading enzyme family; homolog Axl1p is also involved in processing of pro-a-factor
YKL144C	RPC25	1	RNA polymerase III subunit C25; required for transcription initiation; forms a heterodimer with Rpc17p; paralog of Rpb7p
YGL148W	ARO2	1	Bifunctional chorismate synthase and flavin reductase; catalyzes the conversion of 5-enolpyruvylshikimate 3-phosphate (EPSP) to form chorismate, which is a precursor to aromatic amino acids; protein abundance increases in response to DNA replication stress
YMR053C	STB2	1	Protein that interacts with Sin3p in a two-hybrid assay; part of a large protein complex with Sin3p and Stb1p; STB2 has a paralog, STB6, that arose from the whole genome duplication
YMR054W	STV1	1	Subunit a of the vacuolar-ATPase V0 domain; one of two isoforms (Stv1p and Vph1p); Stv1p is located in V-ATPase complexes of the Golgi and endosomes while Vph1p is located in V-ATPase complexes of the vacuole
YGL158W	RCK1	1	Protein kinase involved in the response to oxidative stress; identified as suppressor of S. pombe cell cycle checkpoint mutations; RCK1 has a paralog, RCK2, that arose from the whole genome duplication
YPL050C	MNN9	1	Subunit of Golgi mannosyltransferase complex; this complex mediates elongation of the polysaccharide mannan backbone; forms a separate complex with Van1p that is also involved in backbone elongation; this complex also contains Anp1p, Mnn10p, Mnn11p, and Hoc1p
YIL102C		1	Putative protein of unknown function
YIL158W		1	Putative protein of unknown function; overexpression causes cell cycle delay or arrest; green fluorescent protein (GFP)-fusion protein localizes to vacuole; null mutant displays elevated frequency of mitochondrial genome loss; relocalizes from nucleus to cytoplasm upon DNA replication stress; AIM20 has a paralog, SKG1, that arose from the whole genome duplication
YIR004W	DJP1	0	Cytosolic J-domain-containing protein; required for peroxisomal protein import and involved in peroxisome assembly, homologous to E. coli DnaJ
YIL085C	KTR7	1	Putative mannosyltransferase involved in protein glycosylation; member of the KRE2/MNT1 mannosyltransferase family; KTR7 has a paralog, KTR5, that arose from the whole genome duplication
YDL074C	BRE1	0	E3 ubiquitin ligase; forms heterodimer with Rad6p to monoubiquinate histone H2B-K123, which is required for the subsequent methylation of histone H3-K4 and H3-K79; required for DSBR, transcription, silencing, and checkpoint control; interacts with RNA-binding protein Npl3p, linking histone ubiquitination to mRNA processing; Bre1p-dependent histone ubiquitination promotes pre-mRNA splicing
YER101C	AST2	1	Lipid raft associated protein; overexpression restores Pma1p localization to lipid rafts which is required for targeting of Pma1p to the plasma membrane; sometimes classified in the medium-chain dehydrogenase/reductases (MDRs) superfamily; AST2 has a paralog, AST1, that arose from the whole genome duplication
YER108C		1	Transcription factor; required for flocculation, diploid filamentous growth, and haploid invasive growth; genome reference strain S288C and most laboratory strains have a nonsense mutation in this gene
YFL018C	LPD1	0	Dihydrolipoamide dehydrogenase; the lipoamide dehydrogenase component (E3) of the pyruvate dehydrogenase and 2-oxoglutarate dehydrogenase multi-enzyme complexes; PDH complex is concentrated in spots within the mitochondrial matrix, often near the ERMES complex and near peroxisomes; LPD1 has a paralog, IRC15, that arose from the whole genome duplication
YML111W	BUL2	1	Component of the Rsp5p E3-ubiquitin ligase complex; involved in intracellular amino acid permease sorting, functions in heat shock element mediated gene expression, essential for growth in stress conditions; BUL2 has a paralog, BUL1, that arose from the whole genome duplication
YML112W	CTK3	0	Gamma subunit of C-terminal domain kinase I; CTDK-I phosphorylates RNA polymerase II subunit Rpo21p to affect transcription and pre-mRNA 3' end processing, and also phosphorylates ribosomal protein Rps2p to increase translational fidelity; protein abundance increases in response to DNA replication stress
YER044C	ERG28	1	Endoplasmic reticulum membrane protein; may facilitate protein-protein interactions between the Erg26p dehydrogenase and the Erg27p 3-ketoreductase and/or tether these enzymes to the ER, also interacts with Erg6p
YHR033W		1	Putative protein of unknown function; epitope-tagged protein localizes to the cytoplasm; YHR033W has a paralog, PRO1, that arose from the whole genome duplication
YCR063W	BUD31	0	Component of the SF3b subcomplex of the U2 snRNP; increases efficiency of first and second step pre-mRNA splicing; diploid mutants display a random budding pattern instead of the wild-type bipolar pattern; facilitates passage through G1/S Start, but is not required for G2/M transition or exit from mitosis
YBR299W	MAL32	1	Maltase (alpha-D-glucosidase); inducible protein involved in maltose catabolism; encoded in the MAL3 complex locus; functional in genomic reference strain S288C; hydrolyzes the disaccharides maltose, turanose, maltotriose, and sucrose
YER129W	SAK1	1	Upstream serine/threonine kinase for the SNF1 complex; plays a role in pseudohyphal groth; partially redundant with Elm1p and Tos3p; members of this family have functional orthology with LKB1, a mammalian kinase associated with Peutz-Jeghers cancer-susceptibility syndrome; SAK1 has a paralog, TOS3, that arose from the whole genome duplication
YER132C	PMD1	1	Protein with an N-terminal kelch-like domain; putative negative regulator of early meiotic gene expression; required, with Mds3p, for growth under alkaline conditions; PMD1 has a paralog, MDS3, that arose from the whole genome duplication
YER135C		1	Dubious open reading frame; unlikely to encode a functional protein, based on available experimental and comparative sequence data; YER135C is not an essential gene
YJL006C	CTK2	1	Beta subunit of C-terminal domain kinase I (CTDK-I); which phosphorylates both RNA pol II subunit Rpo21p to affect transcription and pre-mRNA 3' end processing, and ribosomal protein Rps2p to increase translational fidelity; relocalizes to the cytosol in response to hypoxia
YER149C	PEA2	0	Coiled-coil 12S polarisome subunit; required for polarity establishment, apical bud growth, shmoo formation during mating, and filamentous differentiation; involved in the localization of Bni1p at sites of polarized growth, thereby controlling the polarized assembly of actin cables; role in apical growth affects diploid-specific bipolar bud site selection; retains Slt2p at the bud tip to regulate…
YNL014W	HEF3	1	Translational elongation factor EF-3; member of the ABC superfamily; stimulates EF-1 alpha-dependent binding of aminoacyl-tRNA by the ribosome; normally expressed in zinc deficient cells; HEF3 has a paralog, YEF3, that arose from the whole genome duplication
YAL037C-A		1	Putative protein of unknown function
YBL071W-A	KTI11	1	Zn-ribbon protein that co-purifies with Dph1 and Dph2; in a complex required for synthesis of diphthamide on translation factor eEF2 and with Elongator subunits Iki3p, Elp2p, and Elp3p; involved in modification of wobble nucleosides in tRNAs
YGL100W	SEH1	1	Component of two distinct complexes; subunit of the Nup84 nuclear pore sub-complex (NPC) and the Seh1-associated (SEA) complex; the the NUP84 subcomplex contributes to nucleocytoplasmic transport and NPC biogenesis; the SEA complex is a coatamer-related complex that associates dynamically with the vacuole; homologous to human SEH1
YBR196C-A		1	Putative protein of unknown function; identified by fungal homology and RT-PCR
YGL186C	TPN1	1	Plasma membrane pyridoxine (vitamin B6) transporter; member of the purine-cytosine permease subfamily within the major facilitator superfamily; proton symporter with similarity to Fcy21p, Fcy2p, and Fcy22p
YFL016C	MDJ1	0	Co-chaperone that stimulates HSP70 protein Ssc1p ATPase activity; involved in protein folding/refolding in the mitochodrial matrix; required for proteolysis of misfolded proteins; member of the HSP40 (DnaJ) family of chaperones
YLR363W-A		1	Protein of unknown function; green fluorescent protein (GFP)-fusion protein localizes to the nucleus; relocalizes from nucleus to nucleolus upon DNA replication stress
YML007C-A		1	Putative protein of unknown function; green fluorescent protein (GFP)-fusion protein localizes to mitochondria
YMR242W-A		1	Putative protein of unknown function
YGL188C-A		1	Putative protein of unknown function
YGR035W-A		1	Putative protein of unknown function
YMR272W-B		1	Protein of unknown function; identified by gene-trapping, microarray-based expression analysis, and genome-wide homology searching
YNL067W-B		1	Putative protein of unknown function
YGL029W	CGR1	1	Protein involved in nucleolar integrity and processing of pre-rRNA; has a role in processing rRNA for the 60S ribosome subunit; transcript is induced in response to cytotoxic stress but not genotoxic stress; relocalizes from nucleus to nucleolus upon DNA replication stress
YOL052C-A	DDR2	1	Multi-stress response protein; expression is activated by a variety of xenobiotic agents and environmental or physiological stresses; DDR2 has a paralog, HOR7, that arose from the whole genome duplication
YOL097W-A		1	Putative protein of unknown function; identified by expression profiling and mass spectrometry
YMR269W	TMA23	0	Nucleolar protein implicated in ribosome biogenesis; deletion extends chronological lifespan
YNL090W	RHO2	0	Non-essential small GTPase of the Rho/Rac family of Ras-like proteins; involved in the establishment of cell polarity and in microtubule assembly
YOL077C	BRX1	0	Nucleolar protein; constituent of 66S pre-ribosomal particles; depletion leads to defects in rRNA processing and a block in the assembly of large ribosomal subunits; possesses a sigma(70)-like RNA-binding motif
YPL038W-A		1	Putative protein of unknown function; identified by fungal homology and RT-PCR
YJR151W-A		1	Putative protein of unknown function; identified by fungal homology and RT-PCR; predicted to have a role in transcription based on computational "guilt by association" analysis
YNL069C	RPL16B	1	Ribosomal 60S subunit protein L16B; N-terminally acetylated, binds 5.8 S rRNA; transcriptionally regulated by Rap1p; homologous to mammalian ribosomal protein L13A and bacterial L13; RPL16B has a paralog, RPL16A, that arose from the whole genome duplication
YNL307C	MCK1	1	Dual-specificity ser/thr and tyrosine protein kinase; roles in chromosome segregation, meiotic entry, genome stability, phosphorylation-dependent protein degradation (Rcn1p and Cdc6p), inhibition of protein kinase A, transcriptional regulation, inhibition of RNA pol III, calcium stress and inhibition of Clb2p-Cdc28p after nuclear division; MCK1 has a paralog, YGK3, that arose from the whole genom…
YPL249C-A	RPL36B	1	Ribosomal 60S subunit protein L36B; binds to 5.8 S rRNA; homologous to mammalian ribosomal protein L36, no bacterial homolog; RPL36B has a paralog, RPL36A, that arose from the whole genome duplication
YDR302W	GPI11	1	ER membrane protein involved in a late step of GPI anchor assembly; involved in the addition of phosphoethanolamine to the multiply mannosylated glycosylphosphatidylinositol (GPI) intermediate; human PIG-Fp is a functional homolog
YDR498C	SEC20	1	Membrane glycoprotein v-SNARE; involved in retrograde transport from the Golgi to the endoplasmic reticulum (ER); required for N- and O-glycosylation in the Golgi but not in the ER; interacts with the Dsl1p complex through Tip20p
YFL002C	SPB4	0	Putative ATP-dependent RNA helicase; nucleolar protein required for synthesis of 60S ribosomal subunits at a late step in the pathway; sediments with 66S pre-ribosomes in sucrose gradients
YDL212W	SHR3	1	Endoplasmic reticulum packaging chaperone; required for incorporation of amino acid permeases into COPII coated vesicles for transport to the cell surface
YPL063W	TIM50	0	Essential component of the TIM23 complex; acts as receptor for the translocase of the inner mitochondrial membrane (TIM23) complex guiding incoming precursors from the TOM complex; may control the gating of the Tim23p-Tim17p channel
YOR207C	RET1	0	Second-largest subunit of RNA polymerase III; RNA polymerase III is responsible for the transcription of tRNA and 5S RNA genes, and other low molecular weight RNAs
YPR016C	TIF6	1	Constituent of 66S pre-ribosomal particles; has similarity to human translation initiation factor 6 (eIF6); may be involved in the biogenesis and or stability of 60S ribosomal subunits
YOR294W	RRS1	1	Essential protein that binds ribosomal protein L11; required for nuclear export of the 60S pre-ribosomal subunit during ribosome biogenesis; localizes to the nucleolus and in foci along nuclear periphery; cooperates with Ebp2p and Mps3p to mediate telomere clustering by binding Sir4p, but is not involved in telomere tethering; mouse homolog shows altered expression in Huntington's disease model m…
YBR125C	PTC4	0	Cytoplasmic type 2C protein phosphatase (PP2C); identified as a high-copy number suppressor of cnb1 mpk1 synthetic lethality; overexpression decreases high-osmolarity induced Hog1p phosphorylation and kinase activity
YDR315C	IPK1	0	Inositol 1,3,4,5,6-pentakisphosphate 2-kinase; nuclear protein required for synthesis of 1,2,3,4,5,6-hexakisphosphate (phytate), which is integral to cell function; has 2 motifs conserved in other fungi; ipk1 gle1 double mutant is inviable
YFR034C	PHO4	0	Basic helix-loop-helix (bHLH) transcription factor of the myc-family; activates transcription cooperatively with Pho2p in response to phosphate limitation; binding to 'CACGTG' motif is regulated by chromatin restriction, competitive binding of Cbf1p to the same DNA binding motif and cooperation with Pho2p; function is regulated by phosphorylation at multiple sites and by phosphate availability

## Sheet: ALL DM_ado1∆ and aah1∆
Gene_systematic name	Gene_generic name	single mutant_average_normalized log2(YFP/RFP) in 50 µM Pi(0=WT in 50 µM Pi, N.D. indicates not detected)	single mutant_standard deviation_normalized log2(YFP/RFP) in 50 µM Pi	single mutant_average_normalized log2(YFP/RFP) in 1 mM Pi(0=WT in 1mM Pi, N.D. indicates not detected)	single mutant_standard deviation_normalized log2(YFP/RFP) in 1 mM Pi	DM_ado1∆_average_normalized log2(YFP/RFP)(0=WT in 1mM Pi, N.D. indicates not detected)	DM_ado1∆_standard deviation_normalized log2(YFP/RFP)	DM_aah1∆_average_normalized log2(YFP/RFP)(0=WT in 1mM Pi, N.D. indicates not detected)	DM_aah1∆_standard deviation_normalized log2(YFP/RFP)	annotation
YOL072W	THP1	-0.18	0.45	1.22	0.33	4.42161	1.35507	2.05045	0.51344	Nuclear pore-associated protein; component of TREX-2 complex (Sac3p-Thp1p-Sus1p-Cdc31p) involved in transcription elongation and mRNA export from the nucleus; involved in post-transcriptional tethering of active genes to the nuclear periphery and to non-nascent mRNP; contains a PAM domain implicated in protein-protein binding
YOL001W	PHO80	2.69	0.13	7.44	0.39	5.58262	1.16915	7.41332	0.548208	Cyclin; interacts with cyclin-dependent kinase Pho85p; regulates the response to nutrient levels and environmental conditions, including the response to phosphate limitation and stress-dependent calcium signaling
YPL179W	PPQ1	0.94	0.74	1.1	0.04	6.06909	0.547343	4.064	0.722921	Protein phosphatase that regulates the mating response; negatively regulates the MAP kinase signaling cascade during mating; member of the serine/threonine phosphatase PP1 family
YEL062W	NPR2	-2.14	0.43	N.D.	N.D.	4.60827	1.16819	1.84407	0.744267	Subunit of SEA (Seh1-associated), Npr2/3, and Iml1p complexes; Npr2/3 complex mediates downregulation of TORC1 activity upon amino acid limitation; SEA complex is a coatomer-related complex that associates dynamically with the vacuole; Iml1p complex is required for non-nitrogen-starvation (NNS)-induced autophagy; Iml1p interacts primarily with phosphorylated Npr2p; homolog of human tumor suppress…
YHL020C	OPI1	-0.13	0.52	1.23	0.19	6.24216	0.485496	2.28634	0.635317	Transcriptional regulator of a variety of genes; phosphorylation by protein kinase A stimulates Opi1p function in negative regulation of phospholipid biosynthetic genes; involved in telomere maintenance; null exhibits disrupted mitochondrial metabolism and low cardiolipin content, strongly correlated with overproduction of inositol
YOR187W	TUF1	1.98	0.07	2.54	0.2	8.12877	0.8822	7.49413	0.658324	Mitochondrial translation elongation factor Tu; comprises both GTPase and guanine nucleotide exchange factor activities, while these activities are found in separate proteins in S. pombe and humans
YOR200W		1.5	0.05	2.42	0.15	6.83742	0.365667	5.87057	0.632824	Dubious open reading frame; unlikely to encode a functional protein, based on available experimental and comparative sequence data; partially overlaps the verified ORF MRM1/YOR201c
YJL198W	PHO90	0.42	0.19	3.83	0.81	6.15746	0.556503	4.92762	0.390974	Low-affinity phosphate transporter; acts upstream of Pho81p in regulation of the PHO pathway; deletion of pho84, pho87, pho89, pho90, and pho91 causes synthetic lethality; transcription independent of Pi and Pho4p activity; overexpression results in vigorous growth; PHO90 has a paralog, PHO87, that arose from the whole genome duplication
YDR159W	SAC3	2	0.56	1.34	0.05	4.12362	1.12852	2.32334	0.727829	mRNA export factor; required for biogenesis of the small ribosomal subunit; component of TREX-2 complex (Sac3p-Thp1p-Sus1p-Cdc31p) involved in transcription elongation and mRNA export from the nucleus; involved in post-transcriptional tethering of active genes to the nuclear periphery and to non-nascent mRNP; similar to the human germinal center-associated nuclear protein (GANP)
YDR226W	ADK1	2.37	0.16	5.52	0.7	4.39058	1.28346	6.45694	1.18196	Adenylate kinase, required for purine metabolism; localized to the cytoplasm and the mitochondria; lacks cleavable signal sequence; protein abundance increases in response to DNA replication stress
YKR084C	HBS1	1.2	0.19	2.51	0.11	5.85918	0.754466	3.09775	0.676895	GTPase with similarity to translation release factors; together with binding partner Dom34p, facilitates ribosomal subunit dissociation and peptidyl-tRNA release when translation is stalled, particularly in 3' UTRs; genetically implicated in mRNA no-go decay; HBS1 has a paralog, SKI7, that arose from the whole genome duplication
YDR244W	PEX5	0.62	0.09	1.1	0.07	6.50997	0.892839	N.D.	N.D.	Peroxisomal membrane signal receptor for peroxisomal matrix proteins; receptor for the C-terminal tripeptide signal sequence (PTS1) of peroxisomal matrix proteins; required for peroxisomal matrix protein import; also proposed to have PTS1-receptor independent functions
YMR060C	SAM37	1.48	0.54	2.66	1.74	5.87008	0.64959	1.29909	0.701774	Component of the Sorting and Assembly Machinery (SAM) complex; the SAM (or TOB) complex is located in the mitochondrial outer membrane; binds precursors of beta-barrel proteins and facilitates their outer membrane insertion; contributes to SAM complex stability
YCR024C	SLM5	1.29	0.34	1.84	0.64	6.85427	0.374766	5.96033	0.40774	Mitochondrial asparaginyl-tRNA synthetase
YCR037C	PHO87	-0.18	0.32	1.65	0.94	6.30098	0.495585	6.50851	0.733365	Low-affinity inorganic phosphate (Pi) transporter; acts upstream of Pho81p in regulation of the PHO pathway; expression is independent of Pi concentration and Pho4p activity; contains 12 membrane-spanning segments; PHO87 has a paralog, PHO90, that arose from the whole genome duplication
YDR017C	KCS1	1.33	0.22	N.D.	N.D.	7.51166	0.572277	6.77045	0.933346	Inositol hexakisphosphate and inositol heptakisphosphate kinase; generation of high energy inositol pyrophosphates by Kcs1p is required for many processes such as vacuolar biogenesis, stress response, and telomere maintenance; inositol hexakisphosphate is also known as IP6; inositol heptakisphosphate is also known as IP7
YBR077C	SLM4	1.28	0.23	1.17	2.32	6.5475	0.434085	4.09689	0.850893	Component of the EGO and GSE complexes; essential for integrity and function of EGO; EGO is involved in the regulation of microautophagy and GSE is required for proper sorting of amino acid permease Gap1p; gene exhibits synthetic genetic interaction with MSS4
YKL204W	EAP1	-0.4	0.49	1.37	0.02	N.D.	N.D.	6.16461	0.567847	eIF4E-associated protein, competes with eIF4G for binding to eIF4E; accelerates mRNA degradation by promoting decapping, facilitated by interaction with eIF4E; essential for Puf5p mediated repression; associates with Puf5p and Dhh1p; inhibits cap-dependent translation; functions independently of eIF4E to maintain genetic stability; plays a role in cell growth, implicated in the TOR signaling casc…
YNL141W	AAH1	1.43	0.49	3.92	0.25	6.44362	0.493945	N.D.	N.D.	Adenine deaminase (adenine aminohydrolase); converts adenine to hypoxanthine; involved in purine salvage; transcriptionally regulated by nutrient levels and growth phase; Aah1p degraded upon entry into quiescence via SCF and the proteasome
YJL101C	GSH1	N.D.	N.D.	2.13	0.96	-0.701214	0.538027	-0.0914379	0.601517	Gamma glutamylcysteine synthetase; catalyzes the first step in glutathione (GSH) biosynthesis; expression induced by oxidants, cadmium, and mercury; protein abundance increases in response to DNA replication stress
YDR470C	UGO1	1.39	0.22	N.D.	N.D.	6.85393	0.440977	6.08529	0.90165	Outer membrane component of the mitochondrial fusion machinery; binds directly to Fzo1p and Mgm1p and thus links these two GTPases during mitochondrial fusion; involved in fusion of both the outer and inner membranes; facilitates dimerization of Fzo1p during fusion; import into the outer membrane is mediated by Tom70p and Mim1p; has similarity to carrier proteins but is not likely to function as …
YIL030C	SSM4	0.29	0.37	1.37	2.46	-0.371715	0.483565	3.583	0.829671	Ubiquitin-protein ligase involved in ER-associated protein degradation; located in the ER/nuclear envelope; ssm4 mutation suppresses mRNA instability caused by an rna14 mutation
YPL031C	PHO85	2.83	0.26	7.46	0.22	N.D.	N.D.	7.69719	0.332081	Cyclin-dependent kinase; has ten cyclin partners; involved in regulating the cellular response to nutrient levels and environmental conditions and progression through the cell cycle
YIL018W	RPL2B	1.03	0.15	2.27	0.97	6.79785	0.523994	6.84303	0.660741	Ribosomal 60S subunit protein L2B; homologous to mammalian ribosomal protein L2 and bacterial L2; RPL2B has a paralog, RPL2A, that arose from the whole genome duplication; expression is upregulated at low temperatures
YER087W		0.88	0.05	1.81	0.64	6.96103	0.427871	6.1382	0.747585	Protein with similarity to tRNA synthetases; non-tagged protein is detected in purified mitochondria; null mutant is viable and displays elevated frequency of mitochondrial genome loss
YDR335W	MSN5	-0.96	0.24	0.02	0.01	6.96377	0.433711	6.65159	0.861786	Karyopherin; involved in nuclear import and export of proteins, including import of replication protein A and export of Far1p and transcription factors Swi5p, Swi6p, Msn2p, and Pho4p; required for re-export of mature tRNAs after their retrograde import from the cytoplasm; exportin-5 homolog
YJR105W	ADO1	N.D.	N.D.	5.54	0.28	N.D.	N.D.	N.D.	N.D.	Adenosine kinase; required for the utilization of S-adenosylmethionine (AdoMet); may be involved in recycling adenosine produced through the methyl cycle
YAL067C	SEO1	-1.01	0.27	-0.17	0.09	5.82452	0.751253	1.09183	0.383129	Putative permease; member of the allantoate transporter subfamily of the major facilitator superfamily; mutation confers resistance to ethionine sulfoxide
YAL055W	PEX22	-0.95	0.32	0.01	0.1	6.46739	0.446242	4.19864	1.00123	Putative peroxisomal membrane protein; required for import of peroxisomal proteins; functionally complements a Pichia pastoris pex22 mutation
YLR121C	YPS3	-1.02	0.1	0.06	0.15	6.41025	0.592784	5.10781	0.875022	Aspartic protease; member of the yapsin family of proteases involved in cell wall growth and maintenance; attached to the plasma membrane via a glycosylphosphatidylinositol (GPI) anchor
YLR098C	CHA4	N.D.	N.D.	N.D.	N.D.	5.73282	0.798508	1.16725	0.274377	DNA binding transcriptional activator; mediates serine/threonine activation of the catabolic L-serine (L-threonine) deaminase (CHA1); Zinc-finger protein with Zn[2]-Cys[6] fungal-type binuclear cluster domain
YLR062C	BUD28	-2.67	0.48	-0.67	0.05	4.73851	1.18284	-0.0747422	0.573471	Dubious open reading frame; unlikely to encode a functional protein, based on available experimental and comparative sequence data; not conserved in closely related Saccharomyces species; 98% of ORF overlaps the verified gene RPL22A; diploid mutant displays a weak budding pattern phenotype in a systematic assay
YLR061W	RPL22A	-2.65	0.47	-0.67	0.06	5.36013	0.856388	0.350446	0.594299	Ribosomal 60S subunit protein L22A; required for the oxidative stress response in yeast; homologous to mammalian ribosomal protein L22, no bacterial homolog; RPL22A has a paralog, RPL22B, that arose from the whole genome duplication
YMR186W	HSC82	-1.02	0.54	-0.19	0.24	5.73493	0.818038	0.644365	0.453615	Cytoplasmic chaperone of the Hsp90 family; plays a role in determining prion variants; redundant in function and nearly identical with Hsp82p, and together they are essential; expressed constitutively at 10-fold higher basal levels than HSP82 and induced 2-3 fold by heat shock; contains two acid-rich unstructured regions that promote the solubility of chaperone-substrate complexes; HSC82 has a pa…
YML024W	RPS17A	-1.03	0.26	-0.29	0.13	5.20629	0.128443	-0.33323	0.515024	Ribosomal protein 51 (rp51) of the small (40s) subunit; homologous to mammalian ribosomal protein S17, no bacterial homolog; RPS17A has a paralog, RPS17B, that arose from the whole genome duplication
YAR003W	SWD1	-1.87	0.31	N.D.	N.D.	6.28542	0.759785	4.26989	0.965011	Subunit of the COMPASS (Set1C) complex; COMPASS methylates histone H3 on lysine 4 and is required in transcriptional silencing near telomeres; WD40 beta propeller superfamily member with similarity to mammalian Rbbp7
YLR021W	IRC25	-1.61	0.14	0.38	0.33	5.40967	0.797266	0.87786	0.504353	Component of a heterodimeric Poc4p-Irc25p chaperone; involved in assembly of alpha subunits into the 20S proteasome; may regulate formation of proteasome isoforms with alternative subunits under different conditions
YMR010W		-1.72	0.33	0.04	0.12	6.01177	0.47235	2.78913	0.73792	Putative protein of unknown function; green fluorescent protein (GFP)-fusion protein localizes to the cytoplasm; YMR010W is not an essential gene; YMR010W mRNA is transcribed with ADI1
YMR016C	SOK2	-1.5	0.26	-0.15	0.2	6.32912	0.574259	3.23034	0.886132	Nuclear protein that negatively regulates pseudohyphal differentiation; plays a regulatory role in the cyclic AMP (cAMP)-dependent protein kinase (PKA) signal transduction pathway; relocalizes to the cytosol in response to hypoxia; SOK2 has a paralog, PHD1, that arose from the whole genome duplication
YMR231W	PEP5	-1.18	0.35	0.06	0.03	5.92979	0.583134	3.94496	0.477505	Histone E3 ligase, component of CORVET membrane tethering complex; peripheral vacuolar membrane protein required for protein trafficking and vacuole biogenesis; interacts with Pep7p; involved in ubiquitylation and degradation of excess histones
YLL021W	SPA2	-2.52	0.39	-0.15	0.09	5.7224	0.81103	1.29684	0.383922	Component of the polarisome; functions in actin cytoskeletal organization during polarized growth; acts as a scaffold for Mkk1p and Mpk1p cell wall integrity signaling components; potential Cdc28p substrate; coding sequence contains length polymorphisms in different strains; SPA2 has a paralog, SPH1, that arose from the whole genome duplication
YLL051C	FRE6	-0.95	0.36	-0.22	0.07	5.94694	0.572524	1.5289	0.287671	Putative ferric reductase with similarity to Fre2p; expression induced by low iron levels
YLL047W		-1.08	0.58	-0.16	0.15	5.7586	0.797839	1.77224	0.515872	Dubious open reading frame; unlikely to encode a functional protein, based on available experimental and comparative sequence data; partially overlaps verified gene RNP1
YMR242C	RPL20A	-1.95	0.25	-0.51	0.19	5.01282	0.736848	0.299995	0.629324	Ribosomal 60S subunit protein L20A; homologous to mammalian ribosomal protein L18A, no bacterial homolog; RPL20A has a paralog, RPL20B, that arose from the whole genome duplication
YMR274C	RCE1	-1.46	0.19	0.26	0.02	6.58745	0.359658	4.94948	0.559006	Type II CAAX prenyl protease; involved in the proteolysis and maturation of Ras and the a-factor mating pheromone
YOR293W	RPS10A	-1.35	0.79	-0.02	0.17	3.64515	1.25191	-0.0471631	0.435644	Protein component of the small (40S) ribosomal subunit; homologous to mammalian ribosomal protein S10, no bacterial homolog; RPS10A has a paralog, RPS10B, that arose from the whole genome duplication
YOR299W	BUD7	-1.44	0.83	-0.21	0.09	5.83784	0.661848	1.2299	0.717936	Member of the ChAPs family (Chs5p-Arf1p-binding proteins); members include Bch1p, Bch2p, Bud7p, and Chs6p; ChAPs family proteins form the exomer complex with Chs5p to mediate export of specific cargo proteins, including Chs3p, from the Golgi to the plasma membrane; BUD7 has a paralog, BCH1, that arose from the whole genome duplication
YOL045W	PSK2	-1.01	0.2	-0.07	0.05	6.1097	0.597924	5.08219	0.762441	PAS-domain containing serine/threonine protein kinase; regulates sugar flux and translation in response to an unknown metabolite by phosphorylating Ugp1p and Gsy2p (sugar flux) and Caf20p, Tif11p and Sro9p (translation); PSK2 has a paralog, PSK1, that arose from the whole genome duplication
YOL046C		-1.3	0.36	0.05	0.1	6.30891	0.584053	4.75545	1.62873	Dubious open reading frame; unlikely to encode a functional protein, based on available experimental and comparative sequence data; almost completely overlaps the verified gene PSK2/YOL045W
YOR010C	TIR2	-1.06	1.58	-0.25	0.17	5.83609	0.987785	1.55168	0.55087	Putative cell wall mannoprotein; member of the Srp1p/Tip1p family of serine-alanine-rich proteins; transcription is induced by cold shock and anaerobiosis; TIR2 has a paralog, TIR3, that arose from the whole genome duplication
YOR025W	HST3	-1.48	1.41	-0.12	0.25	6.20111	0.943917	1.70691	0.718386	Member of the Sir2 family of NAD(+)-dependent protein deacetylases; involved along with Hst4p in telomeric silencing, cell cycle progression, radiation resistance, genomic stability and short-chain fatty acid metabolism
YOR027W	STI1	-1.23	0.51	0.1	0.12	6.4759	0.579852	5.39152	0.568983	Hsp90 cochaperone; interacts with the Ssa group of the cytosolic Hsp70 chaperones and activates Ssa1p ATPase activity; interacts with Hsp90 chaperones and inhibits their ATPase activity; homolog of mammalian Hop
YMR305C	SCW10	-1.23	0.67	-0.16	0.2	5.7382	0.817945	0.841089	0.665357	Cell wall protein with similarity to glucanases; may play a role in conjugation during mating based on mutant phenotype and its regulation by Ste12p; SWC10 has a paralog, SCW4, that arose from the whole genome duplication
YOR338W		-1.07	0.88	-0.13	0.16	5.91231	0.755735	1.27013	0.39141	Putative protein of unknown function; YOR338W transcription is regulated by Azf1p and its transcript is a specific target of the G protein effector Scp160p; identified as being required for sporulation in a high-throughput mutant screen; YOR338W has a paralog, FUN19, that arose from the whole genome duplication
YNL332W	THI12	-1.38	1.09	-0.1	0.12	6.17247	0.701165	2.51252	0.474375	Protein involved in synthesis of the thiamine precursor HMP; member of a subtelomeric gene family including THI5, THI11, THI12, and THI13; hydroxymethylpyrimidine is also known as HMP
YOR043W	WHI2	-1.49	0.84	-0.19	0.04	5.90904	0.763872	1.48238	0.424291	Protein required for full activation of the general stress response; required with binding partner Psr1p, possibly through Msn2p dephosphorylation; regulates growth during the diauxic shift; negative regulator of G1 cyclin expression
YNL320W		-0.96	0.31	-0.01	0.06	5.77614	0.759316	1.10027	0.369432	Putative protein of unknown function; the authentic, non-tagged protein is detected in highly purified mitochondria in high-throughput studies
YNL301C	RPL18B	-1.85	0.81	-0.24	0.08	5.96001	0.751163	1.86701	0.648824	Ribosomal 60S subunit protein L18B; homologous to mammalian ribosomal protein L18, no bacterial homolog; RPL18B has a paralog, RPL18A, that arose from the whole genome duplication
YNL294C	RIM21	-1	0.53	0.03	0.13	6.88917	0.676793	5.06274	0.685201	pH sensor molecule, component of the RIM101 pathway; has a role in cell wall construction and alkaline pH response; is glycosylated and phosphorylated; interacts with Dfg16p and Rim9p to form a pH-sensing complex; localization to the plasma membrane is dependent on Dfg16p and Rim9p; has similarity to A. nidulans PalH
YOR072W		-1.06	0.37	-0.11	0.06	6.01079	0.731887	2.21586	0.647425	Dubious open reading frame; unlikely to encode a functional protein, based on available experimental and comparative sequence data; partially overlaps the dubious gene YOR072W-A; diploid deletion strains are methotrexate, paraquat and wortmannin sensitive
YOR083W	WHI5	-1.75	0.94	-0.19	0.18	5.65628	0.658471	0.622846	0.363192	Repressor of G1 transcription; binds to SCB binding factor (SBF) at SCB target promoters in early G1; phosphorylation of Whi5p by the CDK, Cln3p/Cdc28p relieves repression and promoter binding by Whi5; periodically expressed in G1; WHI5 has a paralog, SRL3, that arose from the whole genome duplication
YBR174C		-1.03	0.3	N.D.	N.D.	6.50237	0.606197	5.35615	1.04906	Dubious open reading frame; unlikely to encode a functional protein, based on available experimental and comparative sequence data; partially overlaps the verified ORF YBR175W; null mutant is viable and sporulation defective
YBR175W	SWD3	-1.22	0.49	N.D.	N.D.	6.46588	0.580401	5.29456	0.836886	Essential subunit of the COMPASS (Set1C) complex; COMPASS methylates histone H3 on lysine 4 and is required in transcriptional silencing near telomeres; WD40 beta propeller superfamily member and ortholog of mammalian WDR5
YDR069C	DOA4	-1.73	1.5	-0.75	0.07	N.D.	N.D.	-0.224287	0.336046	Ubiquitin hydrolase that deubiquitinates ILV cargo proteins; required for recycling ubiquitin from proteasome-bound ubiquitinated intermediates, acts at the late endosome/prevacuolar compartment to recover ubiquitin from ubiquitinated membrane proteins en route to the vacuole; DOA4 has a paralog, UBP5, that arose from the whole genome duplication
YDR382W	RPP2B	-3.35	0.31	-0.66	0.03	4.50811	0.79374	-0.176061	0.528647	Ribosomal protein P2 beta; a component of the ribosomal stalk, which is involved in the interaction between translational elongation factors and the ribosome; free (non-ribosomal) P2 stimulates the phosphorylation of the eIF2 alpha subunit (Sui2p) by Gcn2p; regulates the accumulation of P1 (Rpp1Ap and Rpp1Bp) in the cytoplasm
YDR072C	IPT1	-0.96	0.12	-0.16	0.05	5.78126	0.546444	-0.0691643	0.0568845	Inositolphosphotransferase; involved in synthesis of mannose-(inositol-P)2-ceramide (M(IP)2C), the most abundant sphingolipid; can mutate to resistance to the antifungals syringomycin E and DmAMP1 and to K. lactis zymocin
YDR073W	SNF11	-2.08	0.47	-0.15	0.04	3.98262	0.389244	1.32181	0.50652	Subunit of the SWI/SNF chromatin remodeling complex; involved in transcriptional regulation; interacts with a highly conserved 40-residue sequence of Snf2p; relocates to the cytosol under hypoxic conditions
YPL196W	OXR1	-1.6	0.24	0.07	0.07	6.4616	0.484269	2.21635	0.594944	Protein of unknown function required for oxidative damage resistance; required for normal levels of resistance to oxidative damage; null mutants are sensitive to hydrogen peroxide; member of a conserved family of proteins found in eukaryotes
YDR095C		-1.4	0.76	0	0.07	6.07202	0.494501	3.88953	1.32933	Dubious open reading frame; unlikely to encode a functional protein, based on available experimental and comparative sequence data
YPL193W	RSA1	-1.9	0.29	0.11	0.03	-0.387917	0.393418	-0.0399822	0.402909	Protein involved in the assembly of 60S ribosomal subunits; functionally interacts with Dbp6p; functions in a late nucleoplasmic step of the assembly
YBR197C		-0.95	0.53	0.05	0.04	6.19151	0.803196	4.74106	1.17141	Protein of unknown function; green fluorescent protein (GFP)-fusion protein localizes to the cytoplasm and nucleus; YBR197C is not an essential gene; relative distribution to the nucleus increases upon DNA replication stress; YBR197C has a paralog, YPL077C, that arose from the whole genome duplication
YBR221C	PDB1	-1.35	1.05	0.24	0.09	5.76026	1.0988	1.83499	0.48583	E1 beta subunit of the pyruvate dehydrogenase (PDH) complex; PDH is an evolutionarily conserved multi-protein complex found in mitochondria
YEL007W		-1.01	0.97	-0.08	0.11	0.248044	0.495916	4.39562	0.891388	Transcriptional regulator of pseudohyphal growth; protein with sequence similarity to S. pombe gti1+ (gluconate transport inducer 1) and C. albicans Wor1
YDR127W	ARO1	-1.27	0.35	-0.28	0.06	4.40759	0.785383	0.391994	0.461366	Pentafunctional arom protein; catalyzes steps 2 through 6 in the biosynthesis of chorismate, which is a precursor to aromatic amino acids
YEL009C	GCN4	-1.05	0.26	-0.6	0.08	N.D.	N.D.	0.0299201	0.843261	bZIP transcriptional activator of amino acid biosynthetic genes; activator responds to amino acid starvation; expression is tightly regulated at both the transcriptional and translational levels
YDR137W	RGP1	-1.36	0.33	0	0.07	4.68821	1.26047	1.35344	0.572155	Subunit of a Golgi membrane exchange factor (Ric1p-Rgp1p); this complex catalyzes nucleotide exchange on Ypt6p
YBR255W	MTC4	-1.63	0.02	0.18	0.04	6.43779	0.693532	4.62821	1.42955	Protein of unknown function; required for normal growth rate at 15 degrees C; green fluorescent protein (GFP)-fusion protein localizes to the cytoplasm in a punctate pattern; mtc4 is synthetically sick with cdc13-1
YBR260C	RGD1	-1.06	0.34	-0.1	0.08	6.33972	0.613404	1.93281	0.516524	GTPase-activating protein (RhoGAP) for Rho3p and Rho4p; possibly involved in control of actin cytoskeleton organization
YBR266C	SLM6	-2.34	0.77	-0.59	0.09	5.72551	0.789202	0.487951	0.877458	Protein with a potential role in actin cytoskeleton organization; gene exhibits synthetic genetic interaction with MSS4 encoding phosphatidylinositol 4-phosphate kinase
YEL053C	MAK10	-1.79	0.76	-0.01	0.04	2.35043	1.09099	4.52713	0.606592	Non-catalytic subunit of N-terminal acetyltransferase of the NatC type; required for replication of dsRNA virus; expression is glucose-repressible
YDR056C		-1.01	0.32	-0.07	0.04	5.95138	0.863409	1.53217	0.4248	Putative protein of unknown function; green fluorescent protein (GFP)-fusion protein localizes to the endoplasmic reticulum; YDR056C is not an essential protein
YGR159C	NSR1	-3.76	0.57	-0.49	0.09	3.30324	1.03132	-0.123339	0.780481	Nucleolar protein that binds nuclear localization sequences; required for pre-rRNA processing and ribosome biogenesis
YGR160W		-1.83	1.03	-0.34	0.02	3.59426	0.952279	1.91766	1.21966	Dubious open reading frame; unlikely to encode a functional protein, based on available experimental and comparative sequence data
YHR034C	PIH1	-2.29	0.09	-0.3	0.07	4.79951	0.472024	-0.0803458	0.278962	Component of the conserved R2TP complex (Rvb1-Rvb2-Tah1-Pih1); R2TP complex interacts with Hsp90 (Hsp82p and Hsc82p) to mediate assembly large protein complexes such as box C/D snoRNPs and RNA polymerase II
YHR199C		-0.97	0.4	-0.23	0.06	6.27105	0.673732	2.89982	1.2658	Putative protein of unknown function; the authentic, non-tagged protein is detected in highly purified mitochondria in high-throughput studies; null mutant displays elevated frequency of mitochondrial genome loss
YHR203C	RPS4B	-2.21	1.09	N.D.	N.D.	1.84429	1.29531	0.390293	0.37633	Protein component of the small (40S) ribosomal subunit; homologous to mammalian ribosomal protein S4, no bacterial homolog; RPS4B has a paralog, RPS4A, that arose from the whole genome duplication
YCL005W	LDB16	-2.24	1.82	N.D.	N.D.	4.01926	0.924196	0.742906	0.27196	Protein of unknown function; null mutants have decreased net negative cell surface charge; GFP-fusion protein expression is induced in response to the DNA-damaging agent MMS; native protein is detected in purified mitochondria
YCL010C	SGF29	-1.21	0.57	-0.49	0.05	4.88408	0.957111	0.872427	0.607963	Component of the HAT/Core module of the SAGA, SLIK, and ADA complexes; HAT/Core module also contains Gcn5p, Ngg1p, and Ada2p; binds methylated histone H3K4; involved in transcriptional regulation through SAGA and TBP recruitment to target promoters and H3 acetylation
YHR066W	SSF1	-1.42	0.16	-0.46	0.01	4.54978	1.13779	0.301916	0.373235	Constituent of 66S pre-ribosomal particles; required for ribosomal large subunit maturation; functionally redundant with Ssf2p; member of the Brix family; SSF1 has a paralog, SSF2, that arose from the whole genome duplication
YGR200C	ELP2	-1.3	0.37	0.05	0.04	5.93397	0.702641	3.01119	0.765125	Subunit of Elongator complex; Elongator is required for modification of wobble nucleosides in tRNA; target of Kluyveromyces lactis zymocin
YHR081W	LRP1	-0.98	0.26	-0.45	0.1	5.206	0.900009	1.68979	1.22856	Nuclear exosome-associated nucleic acid binding protein; involved in RNA processing, surveillance, degradation, tethering, and export; forms a stable heterodimer with Rrp6p and regulates its exonucleolytic activity; rapidly degraded by the proteasome in the absence of Rrp6p; homolog of mammalian nuclear matrix protein C1D involved in regulation of DNA repair and recombination
YER061C	CEM1	-2.01	0.59	N.D.	N.D.	6.04103	0.979263	1.79326	1.19223	Mitochondrial beta-keto-acyl synthase; possible role in fatty acid synthesis; required for mitochondrial respiration
YER081W	SER3	-1.1	1.1	-0.05	0.21	3.70697	1.06705	5.04403	1.16825	3-phosphoglycerate dehydrogenase; catalyzes the first step in serine and glycine biosynthesis; SER3 has a paralog, SER33, that arose from the whole genome duplication
YHR136C	SPL2	-1.1	0.62	-0.15	0.1	3.06314	0.657277	1.17924	0.608664	Protein with similarity to cyclin-dependent kinase inhibitors; downregulates low-affinity phosphate transport during phosphate limitation by targeting Pho87p to the vacuole; upstream region harbors putative hypoxia response element (HRE) cluster; overproduction suppresses a plc1 null mutation; promoter shows an increase in Snf2p occupancy after heat shock; GFP-fusion protein localizes to the cyto…
YHR137W	ARO9	-1.32	0.16	0.05	0.06	6.66351	0.486691	3.17482	0.896376	Aromatic aminotransferase II; catalyzes the first step of tryptophan, phenylalanine, and tyrosine catabolism
YHR151C	MTC6	-2.17	0.28	0.06	0.1	3.32968	1.08467	2.72437	0.466234	Protein of unknown function; mtc6 is synthetically sick with cdc13-1
YHL003C	LAG1	-1.05	0.71	-0.11	0.04	6.25406	0.529506	1.78357	0.728319	Ceramide synthase component; involved in synthesis of ceramide from C26(acyl)-coenzyme A and dihydrosphingosine or phytosphingosine, functionally equivalent to Lac1p; forms ER foci upon DNA replication stress; homolog of human CERS2, a tumor metastasis suppressor gene whose silencing enahnces invasion/metastasis of prostate cancer cells; LAG1 has a paralog, LAC1, that arose from the whole genome …
YKL063C		-2.01	1.19	-0.42	0.14	6.22794	0.561907	1.6763	0.667861	Putative protein of unknown function; green fluorescent protein (GFP)-fusion protein localizes to the Golgi
YLR150W	STM1	-1.43	0.4	-0.56	0.09	4.68739	1.11687	2.84216	0.922381	Protein required for optimal translation under nutrient stress; perturbs association of Yef3p with ribosomes; involved in TOR signaling; binds G4 quadruplex and purine motif triplex nucleic acid; helps maintain telomere structure; protein abundance increases in response to DNA replication stress; serves as a ribosome preservation factor both during quiescence and recovery
YLR151C	PCD1	-1.67	1.25	-0.39	0.24	5.93801	0.772577	1.92525	0.494733	8-oxo-dGTP diphosphatase; prevents spontaneous mutagenesis via sanitization of oxidized purine nucleoside triphosphates; can also act as peroxisomal pyrophosphatase with specificity for coenzyme A and CoA derivatives, may function to remove potentially toxic oxidized CoA disulfide from peroxisomes to maintain the capacity for beta-oxidation of fatty acids; nudix hydrolase family member; similar E…
YKL071W		-1.39	0.88	-0.47	0.39	5.84529	0.776036	1.99256	0.31605	Putative protein of unknown function; expression induced in cells treated with the mycotoxin patulin, and also the quinone methide triterpene celastrol; green fluorescent protein (GFP)-fusion protein localizes to the cytoplasm
YOR138C	RUP1	-1.66	1.19	-0.5	0.18	5.72914	0.965427	1.31033	0.661069	Protein that regulates ubiquitination of Rsp5p; has a WW domain consensus motif of PPPSY (residues 131-135) that mediates binding of Rsp5p to Ubp2p; contains an UBA domain; relative distribution to the nucleus increases upon DNA replication stress
YOR141C	ARP8	-2.62	0.93	-0.66	0.22	1.873	0.706275	-0.107634	0.614248	Nuclear actin-related protein involved in chromatin remodeling; component of chromatin-remodeling enzyme complexes; has mRNA binding activity
YGR034W	RPL26B	-1.55	0.55	-0.42	0.01	5.99479	0.651539	0.808677	0.572307	Ribosomal 60S subunit protein L26B; binds to 5.8S rRNA; non-essential even when paralog is also deleted; deletion has minimal affections on ribosome biosynthesis; homologous to mammalian ribosomal protein L26 and bacterial L24; RPL26B has a paralog, RPL26A, that arose from the whole genome duplication
YKL075C		-2.56	1.18	-0.47	0.17	5.85919	0.793902	4.03021	0.467263	Putative protein of unknown function; green fluorescent protein (GFP)-fusion protein localizes to the cytoplasm; proposed to be involved in resistance to streptozotocin and camptothecin
YKL077W		-1.57	0.9	-0.3	0.11	5.96843	0.834408	1.35596	0.6008	Putative protein of unknown function; green fluorescent protein (GFP)-fusion protein localizes to the vacuole
YLR184W		-2.41	0.83	-0.78	0.08	5.43199	0.924759	0.499682	0.7171	Dubious open reading frame; unlikely to encode a functional protein, based on available experimental and comparative sequence data
YGR043C	NQM1	-1.56	0.87	-0.38	0.1	5.92885	0.672811	1.23875	0.292866	Transaldolase of unknown function; transcription is repressed by Mot1p and induced by alpha-factor and during diauxic shift; NQM1 has a paralog, TAL1, that arose from the whole genome duplication
YOR165W	SEY1	-1.61	1.34	N.D.	N.D.	5.8673	0.596086	N.D.	N.D.	Dynamin-like GTPase that mediates homotypic ER fusion; has a role in ER morphology; interacts physically and genetically with Yop1p and Rtn1p; functional ortholog of the human atlastin ATL1, defects in which cause a form of the human disease hereditary spastic paraplegia; homolog of Arabidopsis RHD3
YGR054W		-1.12	0.44	0.01	0.06	6.61011	0.723051	3.26142	1.18298	Eukaryotic initiation factor (eIF) 2A; associates specifically with both 40S subunits and 80 S ribosomes, and interacts genetically with both eIF5b and eIF4E; homologous to mammalian eIF2A
YKL098W	MTC2	-1.57	0.8	0.08	0.1	6.68434	0.598648	5.31905	1.18389	Protein of unknown function; mtc2 is synthetically sick with cdc13-1
YLR209C	PNP1	-1.4	1.41	-0.23	0.27	5.57545	0.737571	2.45468	0.661037	Purine nucleoside phosphorylase; specifically metabolizes inosine and guanosine nucleosides; involved in the nicotinamide riboside salvage pathway
YKL114C	APN1	-1.61	0.49	-0.33	0.2	5.68143	0.759483	1.85591	0.600019	Major apurinic/apyrimidinic endonuclease; 3'-repair diesterase; involved in repair of DNA damage by oxidation and alkylating agents; also functions as a 3'-5' exonuclease to repair 7,8-dihydro-8-oxodeoxyguanosine; genetically interacts with NTG1 to maintain mitochondrial genome integrity
YGR085C	RPL11B	-1.3	0.5	-0.55	0.04	5.21636	0.804841	N.D.	N.D.	Ribosomal 60S subunit protein L11B; expressed at half the level of Rpl11Ap; involved in ribosomal assembly; depletion causes degradation of 60S proteins and RNA; homologous to mammalian ribosomal protein L11 and bacterial L5; RPL11B has a paralog, RPL11A, that arose from the whole genome duplication
YLR221C	RSA3	-2.27	1.47	-0.42	0.08	5.45394	0.898319	1.34067	0.652436	Protein with a likely role in ribosomal maturation; required for accumulation of wild-type levels of large (60S) ribosomal subunits; binds to the helicase Dbp6p in pre-60S ribosomal particles in the nucleolus
YLR225C		-1.49	0.87	-0.12	0.22	5.71469	1.07095	1.82713	0.609702	Putative protein of unknown function; green fluorescent protein (GFP)-fusion protein localizes to the cytoplasm; not an essential gene; YLR225C has a paralog, YDR222W, that arose from the whole genome duplication
YKL129C	MYO3	-1.87	0.5	-0.29	0.16	6.25838	0.612315	2.26477	0.440135	One of two type I myosins; localizes to actin cortical patches; deletion of MYO3 has little effect on growth, but myo3 myo5 double deletion causes severe defects in growth and actin cytoskeleton organization; MYO3 has a paralog, MYO5, that arose from the whole genome duplication
YGR107W		-1.28	1.02	-0.24	0.07	2.14659	1.27448	1.87176	0.737935	Dubious open reading frame; unlikely to encode a functional protein, based on available experimental and comparative sequence data
YOR221C	MCT1	-2.23	0.34	0.09	0.07	6.15901	0.836766	0.856722	0.931747	Predicted malonyl-CoA:ACP transferase; putative component of a type-II mitochondrial fatty acid synthase that produces intermediates for phospholipid remodeling
YKL009W	MRT4	-1.61	0.32	-0.94	0.03	4.07408	1.53711	-0.0808601	0.618852	Protein involved in mRNA turnover and ribosome assembly; required at post-transcriptional step for efficient retrotransposition; localizes to the nucleolus
YGR122W		-1.09	0.27	0.12	0.08	7.06535	0.437497	5.40508	0.551329	Protein that may be involved in pH regulation; probable ortholog of A. nidulans PalC, which is involved in pH regulation and binds to the ESCRT-III complex; null mutant does not properly process Rim101p and has decreased resistance to rapamycin; GFP-fusion protein is cytoplasmic; relative distribution to cytoplasm increases upon DNA replication stress
YKL039W	PTM1	-1.23	0.59	0.13	0.05	3.90332	2.16223	5.02524	0.801198	Protein of unknown function; copurifies with late Golgi vesicles containing the v-SNARE Tlg2p; PTM1 has a paralog, YHL017W, that arose from the whole genome duplication
YKL162C		-1.75	1.39	-0.15	0.29	5.97338	0.769089	1.66645	0.535468	Putative protein of unknown function; green fluorescent protein (GFP)-fusion protein localizes to the mitochondrion
YKL178C	STE3	-1.46	1.04	-0.04	0.15	N.D.	N.D.	N.D.	N.D.	Receptor for a factor pheromone; couples to MAP kinase cascade to mediate pheromone response; transcribed in alpha cells and required for mating by alpha cells, ligand bound receptors endocytosed and recycled to the plasma membrane; GPCR
YOR258W	HNT3	-1.46	0.5	-0.52	0.04	N.D.	N.D.	N.D.	N.D.	DNA 5' AMP hydrolase involved in DNA repair; member of the histidine triad (HIT) superfamily of nucleotide-binding proteins; homolog of Aprataxin, a Hint related protein that is mutated in individuals with ataxia with oculomotor apraxia; relative distribution to nuclear foci decreases upon DNA replication stress
YOR283W		-1.68	0.37	-0.07	0.12	6.70875	0.471389	2.26242	0.861155	Phosphatase with a broad substrate specificity; has some similarity to GPM1/YKL152C, a phosphoglycerate mutase; YOR283W is not an essential gene
YLR363C	NMD4	-1.16	0.63	-0.39	0.13	6.4029	0.526407	3.44167	0.772626	Protein that may be involved in nonsense-mediated mRNA decay; interacts with Nam7p, relocalizes from nucleus to cytoplasmic foci upon DNA replication stress
YGL202W	ARO8	-1.45	0.2	-0.15	0.12	6.5504	0.558442	5.11064	0.79217	Aromatic aminotransferase I; expression is regulated by general control of amino acid biosynthesis
YJL200C	ACO2	-1.06	0.23	0.08	0.05	4.15705	1.04912	-0.28707	0.349306	Putative mitochondrial aconitase isozyme; similarity to Aco1p, an aconitase required for the TCA cycle; expression induced during growth on glucose, by amino acid starvation via Gcn4p, and repressed on ethanol
YLR309C	IMH1	-1	0.12	-0.02	0.08	6.63356	0.503405	5.52957	0.904972	Protein involved in vesicular transport; mediates transport between an endosomal compartment and the Golgi, contains a Golgi-localization (GRIP) domain that interacts with activated Arl1p-GTP to localize Imh1p to the Golgi
YJL188C	BUD19	-2.75	3.16	N.D.	N.D.	N.D.	N.D.	-1.00636	0.627314	Dubious open reading frame; unlikely to encode a functional protein, based on available experimental and comparative sequence data; not conserved in closely related Saccharomyces species; 88% of ORF overlaps the verified gene RPL39; diploid mutant displays a weak budding pattern phenotype in a systematic assay
YJL178C	ATG27	-1.35	0.54	-0.02	0.15	5.84103	0.813516	2.68541	1.01635	Type I membrane protein involved in autophagy and the Cvt pathway; may be involved in membrane delivery to the phagophore assembly site
YJL155C	FBP26	-1.27	0.1	-0.02	0.1	6.40453	0.611009	4.66035	0.746406	Fructose-2,6-bisphosphatase, required for glucose metabolism; protein abundance increases in response to DNA replication stress
YGL261C		-1.08	0.29	-0.26	0.09	6.08018	0.860028	1.98129	0.856083	Putative protein of unknown function; member of the seripauperin multigene family encoded mainly in subtelomeric regions; mRNA expression appears to be regulated by SUT1 and UPC2
YDR203W		-1.06	0.22	0.12	0.33	6.39784	0.768287	3.90844	1.01593	Dubious open reading frame; unlikely to encode a functional protein, based on available experimental and comparative sequence data; almost completely overlaps ORF RAV2/YDR202C
YPL084W	BRO1	-2.54	0.6	-0.77	0.09	N.D.	N.D.	-0.212309	0.384959	Cytoplasmic class E vacuolar protein sorting (VPS) factor; coordinates deubiquitination in the multivesicular body (MVB) pathway by recruiting Doa4p to endosomes
YLR345W		-1.77	0.06	0.11	0.22	6.27171	0.871962	4.47142	0.788841	Similar to 6-phosphofructo-2-kinase enzymes; mRNA expression is repressed by the Rfx1p-Tup1p-Ssn6p repressor complex; YLR345W is not an essential gene
YPL077C		-1	0.27	0.02	0.19	6.45091	0.567464	4.12434	0.530792	Putative protein of unknown function; regulates PIS1 expression; mutant displays spore wall assembly defect in ether sensitivity screen; YPL077C is not an essential gene; YPL077C has a paralog, YBR197C, that arose from the whole genome duplication
YPR172W		-0.95	0.47	-0.17	0.15	6.06543	0.844601	5.68946	0.921808	Putative pyridoxal 5'-phosphate synthase; transcriptionally activated by Yrm1p along with genes involved in multidrug resistance; YPR172W has a paralog, YLR456W, that arose from the whole genome duplication
YPR185W	ATG13	-1.35	0.12	-0.09	0.19	6.43431	0.539415	3.5346	1.33567	Regulatory subunit of the Atg1p signaling complex; stimulates Atg1p kinase activity; required for vesicle formation during autophagy and the cytoplasm-to-vacuole targeting (Cvt) pathway; contains a HORMA domain required for autophagy and for recruitment of the phosphatidylinositol 3-kinase complex subunit Atg14p to the pre-autophagosomal structure
YPR188C	MLC2	-1.22	0.1	-0.06	0.07	6.55016	0.52632	4.29233	1.15055	Regulatory light chain for the type II myosin Myo1p; binds to an IQ motif of Myo1p, localization to the bud neck depends on Myo1p; involved in the disassembly of the Myo1p ring
YPR189W	SKI3	-1.74	0.41	-0.39	0.3	3.32085	1.6957	0.631395	0.696891	Ski complex component and TPR protein; mediates 3'-5' RNA degradation by the cytoplasmic exosome; null mutants have superkiller phenotype of increased viral dsRNAs and are synthetic lethal with mutations in 5'-3' mRNA decay; mutations in the human ortholog, TTC37, causes Syndromic diarrhea/Trichohepatoenteric (SD/THE) syndrome
YPR193C	HPA2	-0.97	0.59	-0.03	0.18	6.14533	0.801061	5.14549	0.718203	Tetrameric histone acetyltransferase; has similarity to Gcn5p, Hat1p, Elp3p, and Hpa3p; acetylates histones H3 and H4 in vitro and exhibits autoacetylation activity; also acetylates polyamines
YPR197C		-1.83	0.5	-0.15	0.04	5.74447	0.849415	1.47212	0.414851	Dubious open reading frame; unlikely to encode a functional protein, based on available experimental and comparative sequence data; overlaps ORF SGE1/YPR198W
YPL037C	EGD1	-1.37	0.66	-0.08	0.04	5.9465	0.878556	1.92769	0.600397	Subunit beta1 of the nascent polypeptide-associated complex (NAC); involved in protein targeting, associated with cytoplasmic ribosomes; enhances DNA binding of the Gal4p activator; homolog of human BTF3b; EGD1 has a paralog, BTT1, that arose from the whole genome duplication
YGL045W	RIM8	-1.21	0.59	-0.16	0.06	0.389963	0.386845	6.09239	0.892297	Protein involved in proteolytic activation of Rim101p; part of response to alkaline pH; interacts with ESCRT-1 subunits Stp22p and Vps28p; essential for anaerobic growth; member of the arrestin-related trafficking adaptor family
YBL027W	RPL19B	-2.82	0.24	-0.33	0.12	5.49201	1.27778	-0.127193	0.618298	Ribosomal 60S subunit protein L19B; rpl19a and rpl19b single null mutations result in slow growth, while the double null mutation is lethal; homologous to mammalian ribosomal protein L19, no bacterial homolog; RPL19B has a paralog, RPL19A, that arose from the whole genome duplication
YGL078C	DBP3	-1.21	0.13	-0.39	0.05	4.10768	0.613263	0.920451	0.895359	RNA-Dependent ATPase, member of DExD/H-box family; involved in cleavage of site A3 within the ITS1 spacer during rRNA processing; not essential for growth, but deletion causes severe slow-growth phenotype
YDR538W	PAD1	-1.14	0.17	-0.12	0.15	6.06457	0.833646	2.16383	0.468153	Phenylacrylic acid decarboxylase; confers resistance to cinnamic acid, decarboxylates aromatic carboxylic acids to the corresponding vinyl derivatives; also has mRNA binding activity; homolog of E. coli UbiX
YGL080W	FMP37	-1.79	0.18	0.09	0.09	6.68017	0.201895	5.70247	0.552509	Highly conserved subunit of the mitochondrial pyruvate carrier; a mitochondrial inner membrane complex comprised of Fmp37p/Mpc1p and either Mpc2p or Fmp43p/Mpc3p mediates mitochondrial pyruvate uptake; null mutant displays slow growth that is complemented by expression of human or mouse ortholog; mutation in human ortholog is associated with lactic acidosis and hyperpyruvatemia
YGL087C	MMS2	-0.97	0.2	-0.32	0.05	-0.0123643	0.755639	3.484	0.92465	Ubiquitin-conjugating enzyme variant; involved in error-free postreplication repair; forms a heteromeric complex with Ubc13p, an active ubiquitin-conjugating enzyme; cooperates with chromatin-associated RING finger proteins, Rad18p and Rad5p; protein abundance increases in response to DNA replication stress
YPR114W		-1.55	0.47	-0.1	0.04	5.86999	0.677367	1.47289	0.474812	Putative protein of unknown function
YBL067C	UBP13	-1.53	0.23	0.17	0.06	6.39955	0.543661	4.51075	1.2211	Ubiquitin-specific protease that cleaves Ub-protein fusions; UBP13 has a paralog, UBP9, that arose from the whole genome duplication
YBL072C	RPS8A	-1.4	0.56	-0.4	0.06	4.81316	0.405047	-0.197566	0.743362	Protein component of the small (40S) ribosomal subunit; homologous to mammalian ribosomal protein S8, no bacterial homolog; RPS8A has a paralog, RPS8B, that arose from the whole genome duplication
YNL231C	PDR16	-1.12	0.09	0.09	0.06	0.627586	0.535633	4.68133	1.14134	Phosphatidylinositol transfer protein (PITP); controlled by the multiple drug resistance regulator Pdr1p; localizes to lipid particles and microsomes; controls levels of various lipids, may regulate lipid synthesis; homologous to Pdr17p; protein abundance increases in response to DNA replication stress
YPR123C		-1.86	0.41	N.D.	N.D.	6.13462	0.909965	5.46832	0.912841	Dubious open reading frame; unlikely to encode a functional protein, based on available experimental and comparative sequence data; partially/completely overlaps the verified ORF CTR
YGR233C	PHO81	-5.18	0.07	-0.59	0.19	-0.313068	0.411636	-0.62308	0.383457	Cyclin-dependent kinase (CDK) inhibitor; regulates Pho80p-Pho85p and Pcl7p-Pho85p cyclin-CDK complexes in response to phosphate levels; inhibitory activity for Pho80p-Pho85p requires myo-D-inositol heptakisphosphate (IP7) generated by Vip1p; relative distribution to the nucleus increases upon DNA replication stress
YGL004C	RPN14	-1.08	0.29	-0.05	0.11	6.1519	0.693204	2.26937	0.693157	Assembly chaperone for the 19S proteasome regulatory particle base; proteasome-interacting protein involved in the assembly of the base subcomplex of the 19S proteasome regulatory particle (RP); null mutants accumulate ubiquitinated Gcn4p and display decreased 26S proteasome stability; interacts with Rpt5p
YPR153W		-1.86	0.34	N.D.	N.D.	6.49269	0.428333	5.47583	0.773057	Putative protein of unknown function
YNL190W		-1.32	0.54	-0.07	0.04	6.02543	0.870682	2.04086	0.530389	Hydrophilin essential in desiccation-rehydration process; cell wall protein; contains a putative GPI-attachment site
YKL199C		-1.66	0	-0.06	0.04	6.00645	0.811024	2.23327	0.521826	Putative serine/threonine protein kinase; regulates spermine uptake; involved in polyamine transport; possible mitochondrial protein; PTK1 has a paralog, PTK2, that arose from the whole genome duplication
YIR026C	YVH1	-1.37	0.31	-0.31	0.07	4.70085	0.169106	3.86883	1.49343	Protein phosphatase; involved in vegetative growth at low temperatures, sporulation, and glycogen accumulation; mutants are defective in 60S ribosome assembly; member of the dual-specificity family of protein phosphatases
YDR289C	RTT103	N.D.	N.D.	-0.31	0.11	6.87618	0.901508	6.63477	0.457611	Protein involved in transcription termination by RNA polymerase II; interacts with exonuclease Rat1p and Rai1p; has an RPR domain (carboxy-terminal domain interacting domain); also involved in regulation of Ty1 transposition
YDR290W		-1.87	0.29	-0.05	0.05	5.10108	1.53085	5.17132	0.246442	Dubious open reading frame; unlikely to encode a functional protein, based on available experimental and comparative sequence data; partially overlaps the verified ORF RTT103
YFL023W	BUD27	N.D.	N.D.	N.D.	N.D.	3.79257	0.950163	0.62209	0.473318	Unconventional prefoldin protein involved in translation initiation; required for correct assembly of RNAP I, II, and III in an Rpb5p-dependent manner; shuttles between nucleus and cytoplasm; mutants have inappropriate expression of nutrient sensitive genes due to translational derepression of Gcn4p transcription factor; diploid mutants show random budding; ortholog of human URI/RMP
YGR268C	HUA1	-3.88	0.21	-0.94	0.02	6.88087	0.48685	2.69642	0.847021	Cytoplasmic protein containing a zinc finger domain; sequence similarity to that of Type I J-proteins; computational analysis of large-scale protein-protein interaction data suggests a possible role in actin patch assembly
YOL093W	TRM10	-3.32	0.34	-0.53	0.02	5.99502	0.912198	2.16693	0.763763	tRNA methyltransferase; methylates the N-1 position of guanine at position 9 in tRNAs; protein abundance increases in response to DNA replication stress; member of the SPOUT (SpoU-TrmD) methyltransferase family; human ortholog TRMT10A plays a role in the pathogenesis of microcephaly and early onset diabetes; an 18-mer originates from the TRM10 locus; genetic analysis shows the 18-mer is the trans…
YOL103W	ITR2	-1.2	0.38	-0.06	0.09	5.95322	0.805715	2.21289	0.728419	Myo-inositol transporter; member of the sugar transporter superfamily; expressed constitutively; ITR2 has a paralog, ITR1, that arose from the whole genome duplication
YOL104C	NDJ1	-1.23	0.21	-0.15	0.16	5.25161	0.729586	1.03824	0.40479	Meiosis-specific telomere protein; required for bouquet formation, effective homolog pairing, ordered cross-over distribution, sister chromatid cohesion at meiotic telomeres, chromosomal segregation and telomere-led rapid prophase movement
YPR044C	OPI11	-3.73	0.08	-0.59	0.1	-0.708057	0.360482	-0.622929	0.428166	Dubious open reading frame; unlikely to encode a functional protein, based on available experimental and comparative sequence data; largely overlaps verified gene RPL43A/YPR043W; deletion confers sensitivity to GSAO
YPR045C		-3.51	0.94	-0.58	0.15	-0.975262	0.467995	-0.240598	0.390194	Protein that may have a role in transcription elongation; forms a complex with Csn12p that is recruited to transcribed genes; possibly involved in splicing based on pre-mRNA accumulation defect for many intron-containing genes
YJL046W	AIM22	-0.96	1.3	0.24	0.18	1.35122	0.902689	2.37203	1.47362	Putative lipoate-protein ligase; required along with Lip2 and Lip5 for lipoylation of Lat1p and Kgd2p; similar to E. coli LplA; null mutant displays reduced frequency of mitochondrial genome loss
YPR049C	ATG11	-1.37	0.48	-0.2	0.07	-0.168732	0.447556	1.87005	0.871515	Adapter protein for pexophagy and the Cvt targeting pathway; directs receptor-bound cargo to the phagophore assembly site (PAS) for packaging into vesicles; required for recruiting other proteins to the PAS; recruits Dnm1p to facilitate fission of mitochondria that are destined for removal by mitophagy
YOR096W	RPS7A	-2.33	0.63	-0.42	0.07	6.10896	0.786699	0.46137	0.653872	Protein component of the small (40S) ribosomal subunit; interacts with Kti11p; deletion causes hypersensitivity to zymocin; homologous to mammalian ribosomal protein S7, no bacterial homolog; RPS7A has a paralog, RPS7B, that arose from the whole genome duplication
YPL134C	ODC1	-1.64	0.41	-0.18	0.09	6.21922	0.527069	1.55796	0.568225	Mitochondrial inner membrane transporter; exports 2-oxoadipate and 2-oxoglutarate from the mitochondrial matrix to the cytosol for lysine and glutamate biosynthesis and lysine catabolism; suppresses, in multicopy, an fmc1 null mutation; ODC1 has a paralog, ODC2, that arose from the whole genome duplication
YOL119C	MCH4	-1.19	0.5	-0.18	0.09	5.95011	0.650498	1.80303	0.605048	Protein with similarity to mammalian monocarboxylate permeases; monocarboxylate permeases are involved in transport of monocarboxylic acids across the plasma membrane but mutant is not deficient in monocarboxylate transport
YPR051W	MAK3	-2.45	0.43	-0.17	0.1	4.57371	1.40504	0.920169	0.608505	Catalytic subunit of the NatC type N-terminal acetyltransferase; involved in subcellular targeting of select N-terminally acetylated substrates to the Golgi apparatus (Arl3p and Grh1p) and the inner nuclear membrane (Trm1p); required for replication of dsRNA virus
YPR058W	YMC1	-1	0.1	0.01	0.13	6.41043	0.837994	4.85306	1.07891	Putative mitochondrial inner membrane transporter; proposed role in oleate metabolism and glutamate biosynthesis; member of the mitochondrial carrier (MCF) family; localizes to vacuole in response to H2O2; YMC1 has a paralog, YMC2, that arose from the whole genome duplication
YPR060C	ARO7	-1.37	1.44	-0.15	0.02	5.7172	0.903343	1.6129	0.844855	Chorismate mutase; catalyzes the conversion of chorismate to prephenate to initiate the tyrosine/phenylalanine-specific branch of aromatic amino acid biosynthesis
YPR074C	TKL1	-1.2	0.25	0.05	0.19	0.744952	0.650014	0.475608	0.510864	Transketolase; catalyzes conversion of xylulose-5-phosphate and ribose-5-phosphate to sedoheptulose-7-phosphate and glyceraldehyde-3-phosphate in the pentose phosphate pathway; needed for synthesis of aromatic amino acids; TKL1 has a paralog, TKL2, that arose from the whole genome duplication
YML108W		-0.94	0.11	-0.03	0.06	0.339543	0.377459	3.67423	1.05838	Protein of unknown function; structure defines a new subfamily of the split beta-alpha-beta sandwiches; green fluorescent protein (GFP)-fusion protein localizes to the cytoplasm and nucleus; YML108W is not an essential gene; relative distribution to the nucleus increases upon DNA replication stress
YML113W	DAT1	-1.87	0.27	0.19	0.09	6.95446	0.414819	6.0939	0.828205	DNA binding protein that recognizes oligo(dA).oligo(dT) tracts; Arg side chain in its N-terminal pentad Gly-Arg-Lys-Pro-Gly repeat is required for DNA-binding; relocalizes to the cytosol in response to hypoxia; not essential for viability
YKR031C	SPO14	N.D.	N.D.	N.D.	N.D.	6.65357	0.505469	2.49304	0.908635	Phospholipase D; catalyzes the hydrolysis of phosphatidylcholine, producing choline and phosphatidic acid; involved in Sec14p-independent secretion; required for meiosis and spore formation; differently regulated in secretion and meiosis; participates in transcription initiation and/or early elongation of specific genes; interacts with "foot domain" of RNA polymerase II; deletion results in abnor…
YMR062C	ECM40	N.D.	N.D.	N.D.	N.D.	2.57956	0.841601	0.412644	0.389474	Mitochondrial ornithine acetyltransferase; catalyzes the fifth step in arginine biosynthesis; also possesses acetylglutamate synthase activity, regenerates acetylglutamate while forming ornithine
YLR410W	VIP1	-1.13	0.65	-0.73	0.17	0.236384	0.665681	-1.68685	0.34398	Inositol hexakisphosphate and inositol heptakisphosphate kinase; inositol heptakisphosphate (IP7) production is important for phosphate signaling; involved in cortical actin cytoskeleton function, and invasive pseudohyphal growth analogous to S. pombe asp1; inositol hexakisphosphate is also known as IP6
YML117W	NAB6	-1.08	0.36	-0.09	0.03	1.78268	1.72661	3.36665	1.10804	Putative RNA-binding protein; associates with mRNAs encoding cell wall proteins in high-throughput studies; deletion mutants display increased sensitivity to some cell wall disrupting agents; expression negatively regulated by cAMP
YHR067W	HTD2	-2.03	0.82	0.27	0.06	5.49055	1.17543	1.90304	0.95289	Mitochondrial 3-hydroxyacyl-thioester dehydratase; involved in fatty acid biosynthesis, required for respiratory growth and for normal mitochondrial morphology
YMR154C	RIM13	-0.99	0.34	0.07	0.19	7.14485	0.40932	5.46956	0.534886	Calpain-like cysteine protease; involved in proteolytic activation of Rim101p in response to alkaline pH; localizes to punctate structures in alkaline conditions and in vps4 mutant; has similarity to A. nidulans palB
YPR101W	SNT309	-1.43	2.22	-0.42	0.32	4.92346	1.28034	2.24257	1.24094	Member of the NineTeen Complex (NTC); this complex contains Prp19p and stabilizes U6 snRNA in catalytic forms of the spliceosome containing U2, U5, and U6 snRNAs; interacts physically and genetically with Prp19p
YOL162W		-1.25	0.06	0.03	0.07	6.08827	0.777072	2.42808	0.56431	Putative protein of unknown function; member of the Dal5p subfamily of the major facilitator family
YJL120W		-1.68	0.29	0.15	0.14	4.49695	1.0984	1.55436	0.404593	Dubious open reading frame; unlikely to encode a functional protein, based on available experimental and comparative sequence data; partially overlaps the verified gene YJL121C/RPE1; deletion confers sensitivity to GSAO
YJR082C	EAF6	-1.28	0.35	-0.16	0.06	4.85913	1.02566	1.5843	0.450908	Subunit of the NuA4 acetyltransferase complex; this complex acetylates histone H4 and NuA3 acetyltransferase complex that acetylates histone H3
YMR110C	HFD1	-1.07	0.18	-0.02	0.21	5.95052	0.931636	2.70781	0.83172	Hexadecenal dehydrogenase; involved in the conversion of sphingosine 1-phosphate breakdown product hexadecenal to hexadecenoic acid; located in the mitochondrial outer membrane and also in lipid particles; has similarity to ALDH3A2, a human fatty aldehyde dehydrogenase (FALDH) mutated in Sjogren-Larsson syndrome, a neurocutaneous disorder
YMR126C	DLT1	-2.31	0.54	N.D.	N.D.	6.19102	0.791493	3.6	0.821966	Protein of unknown function; mutant sensitive to 6-azauracil (6AU) and mycophenolic acid (MPA)
YJR146W		-1.18	0.25	-0.04	0.08	5.95023	0.770647	2.13848	0.69701	Protein of unknown function; expressed at both mRNA and protein levels; partially overlaps HMS2
YJL077C	ICS3	-1.05	0.39	-0.06	0.14	6.16297	0.724297	1.79832	0.401191	Protein with a role in processing of secretory proteins; possible role in vacuolar sorting, null mutants are hypersensitive to sortin2
YKR090W	PXL1	-1.06	0.32	-0.09	0.09	5.99243	0.818705	1.89676	0.626005	Protein that localizes to sites of polarized growth; required for selection and/or maintenance of polarized growth sites, may modulate signaling by the GTPases Cdc42p and Rho1p; contains LIM domains and has similarity to metazoan paxillin; relocalizes from bud neck to cytoplasm upon DNA replication stress
YMR171C	EAR1	-1.58	0.75	0	0.13	2.12822	1.89193	1.45685	0.433323	Specificity factor required for Rsp5p-dependent ubiquitination; also required for sorting of specific cargo proteins at the multivesicular body; mRNA is targeted to the bud via the mRNA transport system involving She2p
YMR209C		-0.99	0.34	-0.04	0.04	5.87106	0.620262	2.57339	1.25252	Putative S-adenosylmethionine-dependent methyltransferase; YMR209C is not an essential gene
YMR312W	ELP6	-1.21	0.61	-0.08	0.04	5.50563	0.947848	-0.0585419	0.61826	Subunit of hexameric RecA-like ATPase Elp456 Elongator subcomplex; which is required for modification of wobble nucleosides in tRNA; required for Elongator structural integrity
YJL064W		-1.27	0.27	0.04	0.1	6.29405	0.468154	2.7176	0.942447	Dubious open reading frame; unlikely to encode a functional protein, based on available experimental and comparative sequence data; completely overlaps the verified gene YJL065C/DLS1
YJR107W		-1.39	0.33	-0.1	0.02	N.D.	N.D.	2.22823	0.588927	Putative lipase
YLR427W	MAG2	-1.44	0.28	-0.12	0.07	0.243675	0.706872	2.85782	0.780554	Cytoplasmic protein of unknown function; induced in response to mycotoxin patulin; ubiquitinated protein similar to the human ring finger motif protein RNF10; predicted to be involved in repair of alkylated DNA due to interaction with MAG1
YLR428C		-2.05	0.51	-0.15	0.08	5.9864	0.724442	2.34773	0.598539	Dubious open reading frame; unlikely to encode a functional protein, based on available experimental and comparative sequence data; partially overlaps the verified ORF CRN1
YLR429W	CRN1	-1.23	0.22	-0.19	0.02	6.02173	0.715905	2.68139	0.76701	Coronin; cortical actin cytoskeletal component that associates with the Arp2p/Arp3p complex to regulate its activity; plays a role in regulation of actin patch assembly
YDR035W	ARO3	-1.04	0.25	-0.16	0.09	6.01835	0.806239	2.03801	0.855733	3-deoxy-D-arabino-heptulosonate-7-phosphate (DAHP) synthase; catalyzes the first step in aromatic amino acid biosynthesis and is feedback-inhibited by phenylalanine or high concentration of tyrosine or tryptophan
YJR139C	HOM6	-0.96	0.13	0.12	0.03	7.05039	0.249091	N.D.	N.D.	Homoserine dehydrogenase (L-homoserine:NADP oxidoreductase); dimeric enzyme that catalyzes the third step in the common pathway for methionine and threonine biosynthesis; enzyme has nucleotide-binding, dimerization and catalytic regions
YLR446W		-1.23	0.15	-0.19	0.08	6.52341	0.483843	4.2399	0.8292	Putative hexokinase; transcript is upregulated during sporulation and the unfolded protein response; YLR446W is not an essential gene
YLR448W	RPL6B	-1.66	0.77	-0.58	0.04	4.87924	1.04681	0.485553	0.631613	Ribosomal 60S subunit protein L6B; binds 5.8S rRNA; homologous to mammalian ribosomal protein L6, no bacterial homolog; RPL6B has a paralog, RPL6A, that arose from the whole genome duplication
YLR449W	FPR4	-1.33	0.38	-0.23	0.09	6.32833	0.767355	2.21152	0.630153	Peptidyl-prolyl cis-trans isomerase (PPIase); nuclear proline isomerase; affects expression of multiple genes via its role in nucleosome assembly; catalyzes isomerization of proline residues in histones H3 and H4, which affects lysine methylation of those histones; PPIase domain acts as a transcriptional repressor when tethered to DNA by lexA, and repressor activity is dependent on PPIase activit…
YJR055W	HIT1	N.D.	N.D.	0.18	0.02	6.15789	0.693026	2.82032	0.545882	Protein of unknown function; required for growth at high temperature
YBL091C-A	SCS22	N.D.	N.D.	-0.1	0.06	6.38684	0.513377	1.97826	0.397266	Protein involved in regulation of phospholipid metabolism; one of 6 proteins (Ist2p, Scs2p, Scs22p, Tcb1p, Tcb2p, Tcb3p) that connect ER to the plasma membrane (PM) and regulate PM phosphatidylinositol-4-phosphate (PI4P) levels by controlling access of Sac1p phosphatase to its substrate PI4P in the PM; similar to D. melanogaster inturned protein; SCS22 has a paralog, SCS2, that arose from the who…
YJR058C	APS2	-1.12	0.19	-0.22	0.1	5.92622	0.767445	2.0014	0.384906	Small subunit of the clathrin-associated adaptor complex AP-2; AP-2 is involved in protein sorting at the plasma membrane; related to the sigma subunit of the mammalian plasma membrane clathrin-associated protein (AP-2) complex
YLR454W	FMP27	-1.03	0.79	-0.17	0.02	5.67963	0.798806	2.05131	0.547215	Putative protein of unknown function; the authentic, non-tagged protein is detected in highly purified mitochondria in high-throughput studies
YML021C	UNG1	-1.11	0.43	-0.1	0.13	6.06482	0.757884	2.21503	0.710732	Uracil-DNA glycosylase; required for repair of uracil in DNA formed by spontaneous cytosine deamination; efficiently excises uracil from single-stranded DNA in vivo; not required for strand-specific mismatch repair; cell-cycle regulated, expressed in late G1; localizes to mitochondria and nucleus
YDL100C	GET3	-1.64	0.23	-0.16	0.06	5.80573	0.852174	1.72093	0.769878	Guanine nucleotide exchange factor for Gpa1p; amplifies G protein signaling; subunit of the GET complex, which is involved in Golgi to ER trafficking and insertion of proteins into the ER membrane; has low-level ATPase activity; protein abundance increases in response to DNA replication stress
YDL114W		-1.08	0.66	-0.25	0.14	6.09694	0.746363	2.05322	0.719066	Putative short-chain dehydrogenase/reductase; YDL114W is not an essential gene
YDL117W	CYK3	-1.53	0.47	-0.23	0.17	6.05615	0.762743	4.3778	0.26536	SH3-domain protein located in the bud neck and cytokinetic actin ring; relocalizes from bud neck to nucleus upon DNA replication stress; activates the chitin synthase activity of Chs2p during cytokinesis; suppressor of growth and cytokinesis defects of chs2 phospho-mutants
YMR174C	PAI3	N.D.	N.D.	-0.05	0.24	6.3586	0.538025	1.75752	0.595575	Cytoplasmic proteinase A (Pep4p) inhibitor; dependent on Pbs2p and Hog1p protein kinases for osmotic induction; intrinsically unstructured, N-terminal half becomes ordered in the active site of proteinase A upon contact
YMR175W	SIP18	N.D.	N.D.	-0.05	0.03	6.07254	0.652453	1.69771	0.644251	Phospholipid-binding hydrophilin; essential to overcome desiccation-rehydration process; expression is induced by osmotic stress; SIP18 has a paralog, GRE1, that arose from the whole genome duplication
YDL133W		-1.75	0.59	0.14	0.04	6.67684	0.412234	4.2578	0.945555	Regulator of phospholipase D (Spo14p); interacts with Spo14p and regulates its catalytic activity; capable of buffering the toxicity of C16:0 platelet activating factor, a lipid that accumulates intraneuronally in Alzheimer's patients
YDL157C		-0.96	0.31	-0.1	0.07	5.8415	0.795247	1.95916	0.74045	Putative protein of unknown function; the authentic, non-tagged protein is detected in highly purified mitochondria in high-throughput studies
YCR086W	CSM1	-1.6	0.58	-0.18	0.08	5.51687	0.880993	1.37821	0.727005	Nucleolar protein that mediates homolog segregation during meiosis I; forms a complex with Lrs4p and then Mam1p at kinetochores; required for condensin recruitment to the replication fork barrier site and rDNA repeat segregation
YGL214W		-1.03	0.48	-0.61	0.06	N.D.	N.D.	N.D.	N.D.	Dubious open reading frame; unlikely to encode a functional protein, based on available experimental and comparative sequence data; deletion mutation phenotype is likely due to the overlapping verified ORF SKI8/YGL213C
YJL024C	APS3	-2.4	0.31	-0.02	0.05	3.41522	0.486862	3.93552	0.543382	Small subunit of the clathrin-associated adaptor complex AP-3; involved in vacuolar protein sorting; related to the sigma subunit of the mammalian clathrin AP-3 complex; suppressor of loss of casein kinase 1 function; protein abundance increases in response to DNA replication stress
YJR084W	CSN12	-1.03	0.24	-0.16	0.06	6.6462	0.532001	3.63983	1.06458	Protein that forms a complex with Thp3p; may have a role in transcription elongation and/or mRNA splicing; identified as a COP9 signalosome component but phenotype and interactions suggest it may not be involved with the signalosome
YJR094W-A	RPL43B	-1.18	0.32	-0.22	0.05	6.75321	0.480227	4.19825	0.681203	Ribosomal 60S subunit protein L43B; homologous to mammalian ribosomal protein L37A, no bacterial homolog; RPL43B has a paralog, RPL43A, that arose from the whole genome duplication; protein abundance increases in response to DNA replication stress
YDR024W	FYV1	-1.21	0.78	-0.09	0.15	5.71332	0.903042	1.46321	0.618194	Dubious open reading frame; unlikely to encode a functional protein, based on available experimental and comparative sequence data; not conserved in closely related Saccharomyces species; mutation decreases survival upon exposure to K1 killer toxin
YDL184C	RPL41A	-0.98	1.1	-0.06	0.05	6.08131	0.7521	2.15404	0.893151	Ribosomal 60S subunit protein L41A; comprises only 25 amino acids; rpl41a rpl41b double null mutant is viable; homologous to mammalian ribosomal protein L41, no bacterial homolog; RPL41A has a paralog, RPL41B, that arose from the whole genome duplication
YJR011C		-1.62	3.12	0.06	0.27	2.00057	0.657131	N.D.	N.D.	Putative protein of unknown function; GFP-fusion protein expression is induced in response to the DNA-damaging agent MMS
YNL010W		-2.49	0.14	-0.04	0.02	6.11317	0.853702	4.55979	0.724164	Putative protein of unknown function; similar to phosphoserine phosphatases; green fluorescent protein (GFP)-fusion protein localizes to the cytoplasm and nucleus; homozygous diploid mutant shows an increase in glycogen accumulation
YIL114C	POR2	-0.97	0.44	-0.18	0.15	0.744401	1.18892	1.96628	0.412616	Putative mitochondrial porin (voltage-dependent anion channel); not required for mitochondrial membrane permeability or mitochondrial osmotic stability; POR2 has a paralog, POR1, that arose from the whole genome duplication
YDR202C	RAV2	-1.47	0.14	0.01	0.04	6.53425	0.144695	4.19012	0.808558	Subunit of RAVE complex (Rav1p, Rav2p, Skp1p); the RAVE complex associates with the V1 domain of the vacuolar membrane (H+)-ATPase (V-ATPase) and promotes assembly and reassembly of the holoenzyme
YIL123W	SIM1	-1.49	0.39	-0.17	0.01	6.03925	0.765145	2.4217	0.774623	Protein of the SUN family (Sim1p, Uth1p, Nca3p, Sun4p); may participate in DNA replication; promoter contains SCB regulation box at -300 bp indicating that expression may be cell cycle-regulated; SIM1 has a paralog, SUN4, that arose from the whole genome duplication
YIL128W	MET18	-1.41	0.66	-0.35	0.03	6.8602	0.743525	3.46155	0.634996	Component of cytosolic iron-sulfur protein assembly (CIA) machinery; acts at a late step of Fe-S cluster assembly; forms the CIA targeting complex with Cia1p and Cia2p that directs Fe-S cluster incorporation into a subset of proteins involved in methionine biosynthesis, DNA replication and repair, transcription, and telomere maintenance; ortholog of human MMS19
YBR028C		-1.03	0.88	-0.11	0.22	6.39155	0.610038	3.23689	0.853953	AGC kinase; phosphorylated by cAMP-dependent protein kinase (PKA) in a TORC1-dependent manner
YBR031W	RPL4A	-1.29	0.3	-0.28	0.07	6.10602	0.730393	1.54276	0.577258	Ribosomal 60S subunit protein L4A; N-terminally acetylated; homologous to mammalian ribosomal protein L4 and bacterial L4; RPL4A has a paralog, RPL4B, that arose from the whole genome duplication
YIL132C	CSM2	-1.1	0.69	-0.29	0.07	6.25648	0.678243	2.58019	0.880154	Component of the Shu complex, which promotes error-free DNA repair; Shu complex mediates inhibition of Srs2p function; structural analysis reveals a similar DNA-binding region in both Psy3p and Csm2p and that both regions work together to form a single DNA binding site; required for accurate chromosome segregation during meiosis
YIL133C	RPL16A	-1.78	0.24	-0.46	0	5.76738	0.711976	1.09077	0.485721	Ribosomal 60S subunit protein L16A; N-terminally acetylated, binds 5.8 S rRNA; transcriptionally regulated by Rap1p; homologous to mammalian ribosomal protein L13A and bacterial L13; RPL16A has a paralog, RPL16B, that arose from the whole genome duplication; protein abundance increases in response to DNA replication stress
YIL135C	VHS2	-1.53	1.05	-0.2	0.03	6.02746	0.616086	1.85239	0.784155	Regulator of septin dynamics; involved in the regulation of septin dynamics at bud neck after mitotic entry, likely by stabilizing septin structure; regulated at post-translational level by cell cycle dependent phosphorylation; likely phosphorylated by Cdc28p and dephosphorylated by Cdc14p before cytokinesis; high-copy suppressor of synthetic lethality of sis2 sit4 double mutant; VHS2 has a paral…
YGR040W	KSS1	-1.15	0.69	-0.12	0.1	6.18821	0.697789	2.26168	0.550706	Mitogen-activated protein kinase (MAPK); involved in signal transduction pathways that control filamentous growth and pheromone response; the KSS1 gene is nonfunctional in S288C strains and functional in W303 strains
YIL137C	TMA108	-1.43	0.35	-0.16	0.11	5.98004	0.78243	1.93084	0.951848	Ribosome-associated protein that is involved in ribosome biogenesis; putative metalloprotease
YGR063C	SPT4	-2.01	0.41	N.D.	N.D.	N.D.	N.D.	0.957158	0.439202	Component of the universally conserved Spt4/5 complex (DSIF complex); the complex has multiple roles in concert with RNA polymerases I and II, including regulation of transcription elongation, RNA processing, quality control, and transcription-coupled DNA repair; Spt4p also localizes to kinetochores and heterochromatin and affects chromosome dynamics and silencing; required for transcription thro…
YNL041C	COG6	-1.13	0.49	0.11	0.06	5.28871	0.866552	2.71679	0.810034	Component of the conserved oligomeric Golgi complex; a cytosolic tethering complex (Cog1p through Cog8p) that functions in protein trafficking to mediate fusion of transport vesicles to Golgi compartments
YIL152W		-1.45	0.58	-0.16	0.1	6.1117	0.73849	2.09584	0.511112	Putative protein of unknown function
YGR248W	SOL4	-0.97	0.29	-0.12	0.12	6.32349	0.626536	2.94724	0.685874	6-phosphogluconolactonase; protein abundance increases in response to DNA replication stress; SOL4 has a paralog, SOL3, that arose from the whole genome duplication
YNR002C	ATO2	-1.07	0.56	-0.13	0.02	6.24515	0.68778	4.36934	1.04348	Putative transmembrane protein involved in export of ammonia; ammonia is a starvation signal that promotes cell death in aging colonies; phosphorylated in mitochondria; member of the TC 9.B.33 YaaH family; homolog of Y. lipolytica Gpr1p; ATO2 has a paralog, ADY2, that arose from the whole genome duplication
YNR004W		-1.3	0.56	-0.22	0.04	5.99473	0.805751	2.04181	1.1307	Protein with a role in snRNA and snoRNA cap trimethylation; interacts with Tgs1p and shows similar phenotypes; required for trimethylation of the caps of spliceosomal snRNAs and the U3 snoRNA, and for efficient 3' end processing of U3 snoRNA; may act as a specificity factor for Tgs1p
YIR001C	SGN1	-1.18	0.13	-0.08	0.06	6.23852	0.697701	2.47626	0.426522	Cytoplasmic RNA-binding protein; contains an RNA recognition motif (RRM); may have a role in mRNA translation, as suggested by genetic interactions with genes encoding proteins involved in translational initiation
YBR074W		N.D.	N.D.	-0.15	0.07	5.61434	0.820531	1.89965	0.605331	Multi-spanning vacuolar membrane protease; glycosylated transmembrane protein bearing homology to the M28 family of metalloproteases; has a lumenal-facing protease domain; proposed role in vacuole physiology
YNR022C	MRPL50	-1.16	0.54	-0.45	0.4	5.68339	0.965271	2.84058	1.47715	Mitochondrial ribosomal protein of the large subunit; not essential for mitochondrial translation
YNR025C		-1.43	0.81	N.D.	N.D.	6.0176	0.745015	2.28231	0.91752	Dubious open reading frame; unlikely to encode a functional protein, based on available experimental and comparative sequence data; deletion reduces expression of PIS1 gene encoding phosphatidylinositol synthase
YJL213W		-1.22	0.41	-0.15	0.11	6.27285	0.767888	3.94005	0.931308	Protein of unknown function that may interact with ribosomes; periodically expressed during the yeast metabolic cycle; phosphorylated in vitro by the mitotic exit network (MEN) kinase complex, Dbf2p/Mob1p
YNL139C	THO2	-1.58	0.38	-0.18	0.02	4.14304	0.932824	0.843818	0.555313	Subunit of the THO complex; THO is required for efficient transcription elongation and involved in transcriptional elongation-associated recombination; required for LacZ RNA expression from certain plasmids
YKR010C	TOF2	-1.45	0.28	-0.15	0.02	6.12408	0.566654	3.10194	0.591367	Protein required for rDNA silencing and mitotic rDNA condensation; stimulates Cdc14p phosphatase activity and biphasic release to promote rDNA repeat segregation; required for condensin recruitment to the replication fork barrier site; TOF2 has a paralog, NET1, that arose from the whole genome duplication
YNL067W	RPL9B	-1.69	0.25	-0.25	0.09	5.66523	0.828644	1.79551	0.828472	Ribosomal 60S subunit protein L9B; homologous to mammalian ribosomal protein L9 and bacterial L6; RPL9B has a paralog, RPL9A, that arose from a single-locus duplication
YNL068C	FKH2	-1.91	0.13	0	0	6.44496	0.531114	2.81911	0.59029	Forkhead family transcription factor; plays a major role in the expression of G2/M phase genes; positively regulates transcriptional elongation; facilitates clustering and activation of early-firing replication origins; negative role in chromatin silencing at HML and HMR; substrate of the Cdc28p/Clb5p kinase; relocalizes to the cytosol in response to hypoxia; FKH2 has a paralog, FKH1, that arose …
YKR034W	DAL80	-1.02	0.64	0.04	0.15	6.3863	0.635772	3.14516	0.695677	Negative regulator of genes in multiple nitrogen degradation pathways; expression is regulated by nitrogen levels and by Gln3p; member of the GATA-binding family, forms homodimers and heterodimers with Gzf3p; DAL80 has a paralog, GZF3, that arose from the whole genome duplication
YKR039W	GAP1	-1.04	0.14	0.01	0.02	6.12332	0.71846	5.39159	1.12554	General amino acid permease; Gap1p senses the presence of amino acid substrates to regulate localization to the plasma membrane when needed; essential for invasive growth
YNL108C		-1.45	0.33	-0.08	0.08	5.97449	0.610362	1.7297	0.619709	Protein phosphatase; similar to prokaryotic phosphotransfer enzymes; null mutant shows alterations in glucose metabolism; GFP-fusion protein localizes to the cytoplasm and nucleus; YNL108C has a paralog, TFC7, that arose from the whole genome duplication
YNL083W	SAL1	-0.95	0.36	-0.03	0.03	6.68652	0.402938	4.93225	0.865783	ADP/ATP transporter; member of the Ca2+-binding subfamily of mitochondrial carriers, with two EF-hand motifs; transport activity of either Sal1p or Pet9p is critical for viability; polymorphic in different S. cerevisiae strains
YBR084C-A	RPL19A	-1.81	0.69	-0.3	0.12	5.31924	0.609615	2.4446	1.05873	Ribosomal 60S subunit protein L19A; rpl19a and rpl19b single null mutations result in slow growth, while the double null mutation is lethal; homologous to mammalian ribosomal protein L19, no bacterial homolog; RPL19A has a paralog, RPL19B, that arose from the whole genome duplication
YIL110W	MNI1	-1.38	0.19	-0.21	0.07	6.46849	0.516668	1.59435	0.893661	AdoMet-dependent methyltransferase; involved in a novel 3-methylhistidine modification of ribosomal protein Rpl3p; seven beta-strand MTase family member; null mutant exhibits a weak vacuolar protein sorting defect and caspofungin resistance
YNL119W	NCS2	-1.96	0.08	-0.01	0.1	6.16177	0.841134	4.44027	1.05751	Protein required for uridine thiolation of Lys(UUU) and Glu(UUC) tRNAs; required for the thiolation of uridine at the wobble position of Lys(UUU) and Glu(UUC) tRNAs; has a role in urmylation and in invasive and pseudohyphal growth; inhibits replication of Brome mosaic virus in S. cerevisiae
YNL120C		-1.93	0.22	0.01	0.01	6.63376	0.749345	1.27841	0.817504	Dubious open reading frame; unlikely to encode a functional protein, based on available experimental and comparative sequence data; deletion enhances replication of Brome mosaic virus in S. cerevisiae, but likely due to effects on the overlapping gene
YBR288C	APM3	-2.72	0.65	0.03	0.22	5.89268	0.746714	3.2599	0.299193	Mu3-like subunit of the clathrin associated protein complex (AP-3); functions in transport of alkaline phosphatase to the vacuole via the alternate pathway
YBR289W	SNF5	-3.17	0.13	0.23	0.2	N.D.	N.D.	N.D.	N.D.	Subunit of the SWI/SNF chromatin remodeling complex; involved in transcriptional regulation; functions interdependently in transcriptional activation with Snf2p and Snf6p; relocates to the cytosol under hypoxic conditions
YCR047C	BUD23	-1.43	1.27	0.23	0.02	6.10028	0.733159	0.439409	0.61	Methyltransferase; methylates residue G1575 of 18S rRNA; required for rRNA processing and nuclear export of 40S ribosomal subunits independently of methylation activity; diploid mutant displays random budding pattern
YBR127C	VMA2	N.D.	N.D.	-0.21	0	N.D.	N.D.	5.47459	0.566053	Subunit B of V1 peripheral membrane domain of vacuolar H+-ATPase; an electrogenic proton pump found throughout the endomembrane system; contains nucleotide binding sites; also detected in the cytoplasm; protein abundance increases in response to DNA replication stress
YCR084C	TUP1	N.D.	N.D.	-0.33	0.15	1.43907	0.760167	-0.251098	0.517752	General repressor of transcription; forms complex with Cyc8p, involved in the establishment of repressive chromatin structure through interactions with histones H3 and H4, appears to enhance expression of some genes
YDR448W	ADA2	-1.77	1.65	-0.13	0.07	0.097103	0.622836	-0.0400534	0.564858	Transcription coactivator; component of the ADA and SAGA transcriptional adaptor/HAT (histone acetyltransferase) complexes
YFR025C	HIS2	-1.29	0.42	N.D.	N.D.	6.22901	0.539444	2.28581	0.701278	Histidinolphosphatase; catalyzes the eighth step in histidine biosynthesis; mutations cause histidine auxotrophy and sensitivity to Cu, Co, and Ni salts; transcription is regulated by general amino acid control
YER027C	GAL83	-0.96	0.59	0.01	0.08	6.05154	0.593913	4.30822	0.850861	One of three possible beta-subunits of the Snf1 kinase complex; allows nuclear localization of the Snf1 kinase complex in the presence of a nonfermentable carbon source; contains glycogen-binding domain; GAL83 has a paralog, SIP2, that arose from the whole genome duplication
YFR030W	MET10	-1.88	0.43	0.33	0.7	6.22178	0.711711	3.08754	1.08223	Subunit alpha of assimilatory sulfite reductase; complex converts sulfite into sulfide
YBR164C	ARL1	-1.26	0.08	N.D.	N.D.	6.46511	0.593762	1.6098	0.69988	Soluble GTPase with a role in regulation of membrane traffic; regulates potassium influx; role in membrane organization at trans-Golgi network; G protein of the Ras superfamily, similar to ADP-ribosylation factor
YPR050C		-1.3	0.59	N.D.	N.D.	5.62926	0.959858	2.64998	0.775936	Dubious open reading frame; unlikely to encode a functional protein, based on available experimental and comparative sequence data; almost completely overlaps verified ORF MAK3/YPR051W
YBR114W	RAD16	-1.04	0.24	-0.1	0.12	6.07895	0.670089	4.19583	0.828551	Nucleotide excision repair (NER) protein; binds damaged DNA during NER; binds DNA in an ATP-dependent manner (with Rad7p) during NER; required for NER of non-transcribed chromatin; subunit of Nucleotide Excision Repair Factor 4 (NEF4) and the Elongin-Cullin-Socs (ECS) ligase complex
YER175C	TMT1	-1.62	0.44	-0.19	0.15	6.14109	0.807821	2.16513	0.467467	Trans-aconitate methyltransferase; cytosolic enzyme that catalyzes the methyl esterification of 3-isopropylmalate, an intermediate of the leucine biosynthetic pathway, and trans-aconitate, which inhibits the citric acid cycle
YER176W	ECM32	-1.73	0.11	-0.29	0.01	5.84406	0.740166	1.95212	0.58774	DNA dependent ATPase/DNA helicase; helicase belonging to the Dna2p- and Nam7p-like family of helicases that is involved in modulating translation termination; interacts with the translation termination factors, localized to polysomes
YER179W	DMC1	-1.66	1.44	-0.25	0.18	6.00616	0.639363	2.0294	0.626193	Meiosis-specific recombinase required for repair of double-strand breaks; also required for pairing between homologous chromosomes; homolog of Rad51p and the bacterial RecA protein; binds ssDNA and dsDNA, forms helical filaments; stimulated by Rdh54p
YGL140C		-1.02	0.39	-0.15	0.13	5.90819	0.657866	3.5025	1.34162	Putative protein of unknown function; non-essential gene; contains multiple predicted transmembrane domains
YGL141W	HUL5	-1.13	0.22	-0.13	0.16	6.07813	0.607494	1.86058	0.601346	Multiubiquitin chain assembly factor (E4); proteasome processivity factor that elongates polyUb chains on substrates, opposing Ubp6p, a branched polyubiquitin protease; required for retrograde transport of misfolded proteins during ERAD
YLR389C	STE23	-1.56	0.64	-0.24	0.14	5.90069	0.683804	1.432	0.283301	Metalloprotease; involved in N-terminal processing of pro-a-factor to the mature form; expressed in both haploids and diploids; member of the insulin-degrading enzyme family; homolog Axl1p is also involved in processing of pro-a-factor
YKL144C	RPC25	-2.15	0.24	0.11	0.17	2.53886	0.711513	0.286523	0.717093	RNA polymerase III subunit C25; required for transcription initiation; forms a heterodimer with Rpc17p; paralog of Rpb7p
YGL148W	ARO2	-2.22	0.52	-0.65	0.18	5.60288	0.837652	0.216877	0.337019	Bifunctional chorismate synthase and flavin reductase; catalyzes the conversion of 5-enolpyruvylshikimate 3-phosphate (EPSP) to form chorismate, which is a precursor to aromatic amino acids; protein abundance increases in response to DNA replication stress
YMR053C	STB2	-2.61	0.09	-0.23	0.2	5.87964	0.77905	1.85987	0.612142	Protein that interacts with Sin3p in a two-hybrid assay; part of a large protein complex with Sin3p and Stb1p; STB2 has a paralog, STB6, that arose from the whole genome duplication
YMR054W	STV1	-2.25	0.16	-0.02	0.15	4.87756	1.42846	4.88483	0.307228	Subunit a of the vacuolar-ATPase V0 domain; one of two isoforms (Stv1p and Vph1p); Stv1p is located in V-ATPase complexes of the Golgi and endosomes while Vph1p is located in V-ATPase complexes of the vacuole
YGL158W	RCK1	-1.69	0.26	-0.27	0.05	6.09994	0.817436	4.01496	1.18614	Protein kinase involved in the response to oxidative stress; identified as suppressor of S. pombe cell cycle checkpoint mutations; RCK1 has a paralog, RCK2, that arose from the whole genome duplication
YPL050C	MNN9	-1.79	1.14	-0.22	0.2	3.53792	0.75754	1.76534	0.657149	Subunit of Golgi mannosyltransferase complex; this complex mediates elongation of the polysaccharide mannan backbone; forms a separate complex with Van1p that is also involved in backbone elongation; this complex also contains Anp1p, Mnn10p, Mnn11p, and Hoc1p
YIL102C		-1.61	0.3	-0.2	0.03	6.01027	0.70554	2.43331	0.574389	Putative protein of unknown function
YIL158W		-1.12	0.68	-0.17	0.13	6.4125	0.521289	2.17807	0.514564	Putative protein of unknown function; overexpression causes cell cycle delay or arrest; green fluorescent protein (GFP)-fusion protein localizes to vacuole; null mutant displays elevated frequency of mitochondrial genome loss; relocalizes from nucleus to cytoplasm upon DNA replication stress; AIM20 has a paralog, SKG1, that arose from the whole genome duplication
YIR004W	DJP1	-1.33	0.11	-0.2	0.09	5.95133	0.81921	2.95613	0.972872	Cytosolic J-domain-containing protein; required for peroxisomal protein import and involved in peroxisome assembly, homologous to E. coli DnaJ
YIL085C	KTR7	-1.42	0.41	-0.15	0.03	5.9433	0.83018	2.00859	0.581927	Putative mannosyltransferase involved in protein glycosylation; member of the KRE2/MNT1 mannosyltransferase family; KTR7 has a paralog, KTR5, that arose from the whole genome duplication
YDL074C	BRE1	-0.98	0.42	N.D.	N.D.	6.76445	0.380061	6.67709	0.546298	E3 ubiquitin ligase; forms heterodimer with Rad6p to monoubiquinate histone H2B-K123, which is required for the subsequent methylation of histone H3-K4 and H3-K79; required for DSBR, transcription, silencing, and checkpoint control; interacts with RNA-binding protein Npl3p, linking histone ubiquitination to mRNA processing; Bre1p-dependent histone ubiquitination promotes pre-mRNA splicing
YER101C	AST2	-1.44	0.04	-0.08	0.07	6.07898	0.880454	2.12824	0.503744	Lipid raft associated protein; overexpression restores Pma1p localization to lipid rafts which is required for targeting of Pma1p to the plasma membrane; sometimes classified in the medium-chain dehydrogenase/reductases (MDRs) superfamily; AST2 has a paralog, AST1, that arose from the whole genome duplication
YER108C		-1.11	0.42	-0.02	0.08	6.29695	0.65586	2.88319	0.762448	Transcription factor; required for flocculation, diploid filamentous growth, and haploid invasive growth; genome reference strain S288C and most laboratory strains have a nonsense mutation in this gene
YFL018C	LPD1	-1.9	0.02	0.24	0.16	5.80888	1.30838	0.891401	0.89713	Dihydrolipoamide dehydrogenase; the lipoamide dehydrogenase component (E3) of the pyruvate dehydrogenase and 2-oxoglutarate dehydrogenase multi-enzyme complexes; PDH complex is concentrated in spots within the mitochondrial matrix, often near the ERMES complex and near peroxisomes; LPD1 has a paralog, IRC15, that arose from the whole genome duplication
YML111W	BUL2	-1.34	0.46	0.14	0.02	6.61192	0.461382	3.25108	1.15941	Component of the Rsp5p E3-ubiquitin ligase complex; involved in intracellular amino acid permease sorting, functions in heat shock element mediated gene expression, essential for growth in stress conditions; BUL2 has a paralog, BUL1, that arose from the whole genome duplication
YML112W	CTK3	-0.96	0.29	N.D.	N.D.	4.40771	0.846597	5.50972	0.595138	Gamma subunit of C-terminal domain kinase I; CTDK-I phosphorylates RNA polymerase II subunit Rpo21p to affect transcription and pre-mRNA 3' end processing, and also phosphorylates ribosomal protein Rps2p to increase translational fidelity; protein abundance increases in response to DNA replication stress
YER044C	ERG28	-1.09	0.23	-0.08	0.05	5.9823	0.755125	3.98268	0.957585	Endoplasmic reticulum membrane protein; may facilitate protein-protein interactions between the Erg26p dehydrogenase and the Erg27p 3-ketoreductase and/or tether these enzymes to the ER, also interacts with Erg6p
YHR033W		-1.46	0.35	-0.08	0.04	6.5496	0.478663	3.88818	0.994644	Putative protein of unknown function; epitope-tagged protein localizes to the cytoplasm; YHR033W has a paralog, PRO1, that arose from the whole genome duplication
YCR063W	BUD31	-1.24	0.31	-0.67	0.13	4.90872	0.797032	-0.67002	0.568924	Component of the SF3b subcomplex of the U2 snRNP; increases efficiency of first and second step pre-mRNA splicing; diploid mutants display a random budding pattern instead of the wild-type bipolar pattern; facilitates passage through G1/S Start, but is not required for G2/M transition or exit from mitosis
YBR299W	MAL32	-1.05	0.37	-0.04	0.13	5.99778	0.66496	3.21415	0.725023	Maltase (alpha-D-glucosidase); inducible protein involved in maltose catabolism; encoded in the MAL3 complex locus; functional in genomic reference strain S288C; hydrolyzes the disaccharides maltose, turanose, maltotriose, and sucrose
YER129W	SAK1	-1.83	0.4	-0.04	0.16	5.99692	0.585296	3.12984	1.14364	Upstream serine/threonine kinase for the SNF1 complex; plays a role in pseudohyphal groth; partially redundant with Elm1p and Tos3p; members of this family have functional orthology with LKB1, a mammalian kinase associated with Peutz-Jeghers cancer-susceptibility syndrome; SAK1 has a paralog, TOS3, that arose from the whole genome duplication
YER132C	PMD1	-1.13	0.25	-0.14	0.02	6.20072	0.658708	2.29368	0.690092	Protein with an N-terminal kelch-like domain; putative negative regulator of early meiotic gene expression; required, with Mds3p, for growth under alkaline conditions; PMD1 has a paralog, MDS3, that arose from the whole genome duplication
YER135C		-1.41	0.28	-0.03	0.07	6.67222	0.453407	1.65604	0.286023	Dubious open reading frame; unlikely to encode a functional protein, based on available experimental and comparative sequence data; YER135C is not an essential gene
YJL006C	CTK2	-1.15	0.31	N.D.	N.D.	-0.764919	0.453367	1.68437	0.17572	Beta subunit of C-terminal domain kinase I (CTDK-I); which phosphorylates both RNA pol II subunit Rpo21p to affect transcription and pre-mRNA 3' end processing, and ribosomal protein Rps2p to increase translational fidelity; relocalizes to the cytosol in response to hypoxia
YER149C	PEA2	-0.96	0.12	0.08	0.04	6.12993	0.444079	2.8965	0.736393	Coiled-coil 12S polarisome subunit; required for polarity establishment, apical bud growth, shmoo formation during mating, and filamentous differentiation; involved in the localization of Bni1p at sites of polarized growth, thereby controlling the polarized assembly of actin cables; role in apical growth affects diploid-specific bipolar bud site selection; retains Slt2p at the bud tip to regulate…
YNL014W	HEF3	-1.18	0.62	-0.04	0.12	6.07129	0.822386	2.1171	0.766454	Translational elongation factor EF-3; member of the ABC superfamily; stimulates EF-1 alpha-dependent binding of aminoacyl-tRNA by the ribosome; normally expressed in zinc deficient cells; HEF3 has a paralog, YEF3, that arose from the whole genome duplication
YAL037C-A		-1.32	0.27	-0.11	0.04	6.17617	0.632884	1.93488	0.716581	Putative protein of unknown function
YBL071W-A	KTI11	-1.65	0.87	-0.04	0.07	0.316918	0.935646	0.46316	0.534514	Zn-ribbon protein that co-purifies with Dph1 and Dph2; in a complex required for synthesis of diphthamide on translation factor eEF2 and with Elongator subunits Iki3p, Elp2p, and Elp3p; involved in modification of wobble nucleosides in tRNAs
YGL100W	SEH1	-1.23	0.21	0.03	0.07	6.78353	0.487698	3.76892	1.00514	Component of two distinct complexes; subunit of the Nup84 nuclear pore sub-complex (NPC) and the Seh1-associated (SEA) complex; the the NUP84 subcomplex contributes to nucleocytoplasmic transport and NPC biogenesis; the SEA complex is a coatamer-related complex that associates dynamically with the vacuole; homologous to human SEH1
YBR196C-A		-2.44	0.32	-0.2	0.06	4.757	1.23246	3.50771	0.0180741	Putative protein of unknown function; identified by fungal homology and RT-PCR
YGL186C	TPN1	-1.17	0.27	-0.16	0.07	6.41364	0.630034	4.21822	1.34624	Plasma membrane pyridoxine (vitamin B6) transporter; member of the purine-cytosine permease subfamily within the major facilitator superfamily; proton symporter with similarity to Fcy21p, Fcy2p, and Fcy22p
YFL016C	MDJ1	-1.39	0.67	-0.2	0.2	N.D.	N.D.	N.D.	N.D.	Co-chaperone that stimulates HSP70 protein Ssc1p ATPase activity; involved in protein folding/refolding in the mitochodrial matrix; required for proteolysis of misfolded proteins; member of the HSP40 (DnaJ) family of chaperones
YLR363W-A		-1.9	0.31	-0.28	0.06	6.21249	0.610024	2.55333	0.757064	Protein of unknown function; green fluorescent protein (GFP)-fusion protein localizes to the nucleus; relocalizes from nucleus to nucleolus upon DNA replication stress
YML007C-A		-1.4	0.22	0.05	0.14	6.85171	0.522655	5.84422	0.782918	Putative protein of unknown function; green fluorescent protein (GFP)-fusion protein localizes to mitochondria
YMR242W-A		-1.53	0.63	-0.39	0.26	6.06326	0.709325	0.832798	0.700416	Putative protein of unknown function
YGL188C-A		-3.09	0.47	N.D.	N.D.	2.06079	0.855651	-0.370749	0.440059	Putative protein of unknown function
YGR035W-A		-1.14	0.64	0.03	0.01	6.16563	0.620747	2.76235	0.970014	Putative protein of unknown function
YMR272W-B		-1.14	0.26	-0.07	0.1	6.04649	0.724811	2.54467	0.899545	Protein of unknown function; identified by gene-trapping, microarray-based expression analysis, and genome-wide homology searching
YNL067W-B		-1.19	0.13	-0.09	0.06	5.22947	0.613049	3.70856	0.845898	Putative protein of unknown function
YGL029W	CGR1	-1.33	0.4	-0.15	0.15	5.71927	0.705494	3.50154	0.744369	Protein involved in nucleolar integrity and processing of pre-rRNA; has a role in processing rRNA for the 60S ribosome subunit; transcript is induced in response to cytotoxic stress but not genotoxic stress; relocalizes from nucleus to nucleolus upon DNA replication stress
YOL052C-A	DDR2	-1.34	0.2	-0.11	0.13	6.09221	0.639438	5.20128	1.08783	Multi-stress response protein; expression is activated by a variety of xenobiotic agents and environmental or physiological stresses; DDR2 has a paralog, HOR7, that arose from the whole genome duplication
YOL097W-A		-1.62	0.61	-0.17	0.04	6.62864	0.525603	2.10918	0.479588	Putative protein of unknown function; identified by expression profiling and mass spectrometry
YMR269W	TMA23	N.D.	N.D.	0.04	0.06	0.13995	0.511381	-0.708495	0.492565	Nucleolar protein implicated in ribosome biogenesis; deletion extends chronological lifespan
YNL090W	RHO2	N.D.	N.D.	0.19	0.11	6.23493	0.488984	2.06513	0.656417	Non-essential small GTPase of the Rho/Rac family of Ras-like proteins; involved in the establishment of cell polarity and in microtubule assembly
YOL077C	BRX1	-0.99	0.2	-0.2	0.07	6.526	0.514162	2.70309	1.36554	Nucleolar protein; constituent of 66S pre-ribosomal particles; depletion leads to defects in rRNA processing and a block in the assembly of large ribosomal subunits; possesses a sigma(70)-like RNA-binding motif
YPL038W-A		-1.23	0.33	-0.1	0.2	6.90871	0.43119	5.4202	0.384406	Putative protein of unknown function; identified by fungal homology and RT-PCR
YJR151W-A		-3.27	1.28	-0.26	0.11	6.38209	0.614832	3.04581	0.670758	Putative protein of unknown function; identified by fungal homology and RT-PCR; predicted to have a role in transcription based on computational "guilt by association" analysis
YNL069C	RPL16B	-1.77	0.5	-0.26	0.03	2.7288	1.23755	1.31854	0.0803684	Ribosomal 60S subunit protein L16B; N-terminally acetylated, binds 5.8 S rRNA; transcriptionally regulated by Rap1p; homologous to mammalian ribosomal protein L13A and bacterial L13; RPL16B has a paralog, RPL16A, that arose from the whole genome duplication
YNL307C	MCK1	-1.11	0.14	-0.35	0.15	2.59728	1.11274	1.10213	0.47773	Dual-specificity ser/thr and tyrosine protein kinase; roles in chromosome segregation, meiotic entry, genome stability, phosphorylation-dependent protein degradation (Rcn1p and Cdc6p), inhibition of protein kinase A, transcriptional regulation, inhibition of RNA pol III, calcium stress and inhibition of Clb2p-Cdc28p after nuclear division; MCK1 has a paralog, YGK3, that arose from the whole genom…
YPL249C-A	RPL36B	-3.36	1.46	-0.25	0.05	1.00041	0.904129	-0.91927	0.493501	Ribosomal 60S subunit protein L36B; binds to 5.8 S rRNA; homologous to mammalian ribosomal protein L36, no bacterial homolog; RPL36B has a paralog, RPL36A, that arose from the whole genome duplication
YDR302W	GPI11	-1.02	0.37	0.01	0.01	6.58825	0.489198	4.06307	1.19908	ER membrane protein involved in a late step of GPI anchor assembly; involved in the addition of phosphoethanolamine to the multiply mannosylated glycosylphosphatidylinositol (GPI) intermediate; human PIG-Fp is a functional homolog
YDR498C	SEC20	-1.4	0.28	-0.17	0.11	6.1446	0.249049	2.43874	0.498009	Membrane glycoprotein v-SNARE; involved in retrograde transport from the Golgi to the endoplasmic reticulum (ER); required for N- and O-glycosylation in the Golgi but not in the ER; interacts with the Dsl1p complex through Tip20p
YFL002C	SPB4	-1.24	0.12	-0.54	0.01	5.7155	0.690638	0.921057	0.585576	Putative ATP-dependent RNA helicase; nucleolar protein required for synthesis of 60S ribosomal subunits at a late step in the pathway; sediments with 66S pre-ribosomes in sucrose gradients
YDL212W	SHR3	-3.13	0.26	N.D.	N.D.	6.0209	0.696098	3.47318	0.342117	Endoplasmic reticulum packaging chaperone; required for incorporation of amino acid permeases into COPII coated vesicles for transport to the cell surface
YPL063W	TIM50	N.D.	N.D.	-0.01	0.06	6.86806	0.432732	1.2499	0.591529	Essential component of the TIM23 complex; acts as receptor for the translocase of the inner mitochondrial membrane (TIM23) complex guiding incoming precursors from the TOM complex; may control the gating of the Tim23p-Tim17p channel
YOR207C	RET1	N.D.	N.D.	0.28	0.18	6.03169	0.675864	1.60632	0.552987	Second-largest subunit of RNA polymerase III; RNA polymerase III is responsible for the transcription of tRNA and 5S RNA genes, and other low molecular weight RNAs
YPR016C	TIF6	-1.48	0.34	-0.56	0.1	2.16043	1.44894	0.644907	0.58195	Constituent of 66S pre-ribosomal particles; has similarity to human translation initiation factor 6 (eIF6); may be involved in the biogenesis and or stability of 60S ribosomal subunits
YOR294W	RRS1	-1.83	0.05	-0.41	0.16	5.04898	0.852276	1.78144	0.190299	Essential protein that binds ribosomal protein L11; required for nuclear export of the 60S pre-ribosomal subunit during ribosome biogenesis; localizes to the nucleolus and in foci along nuclear periphery; cooperates with Ebp2p and Mps3p to mediate telomere clustering by binding Sir4p, but is not involved in telomere tethering; mouse homolog shows altered expression in Huntington's disease model m…
YBR125C	PTC4	-0.35	0.18	0.11	0.08	6.52232	0.354064	5.14661	1.13081	Cytoplasmic type 2C protein phosphatase (PP2C); identified as a high-copy number suppressor of cnb1 mpk1 synthetic lethality; overexpression decreases high-osmolarity induced Hog1p phosphorylation and kinase activity
YDR315C	IPK1	0.12	0.16	-0.04	0.02	6.85648	0.514976	4.41015	1.58385	Inositol 1,3,4,5,6-pentakisphosphate 2-kinase; nuclear protein required for synthesis of 1,2,3,4,5,6-hexakisphosphate (phytate), which is integral to cell function; has 2 motifs conserved in other fungi; ipk1 gle1 double mutant is inviable
YFR034C	PHO4	-5.52	0.12	-0.37	0.07	-0.253077	0.464364	-0.730676	0.343665	Basic helix-loop-helix (bHLH) transcription factor of the myc-family; activates transcription cooperatively with Pho2p in response to phosphate limitation; binding to 'CACGTG' motif is regulated by chromatin restriction, competitive binding of Cbf1p to the same DNA binding motif and cooperation with Pho2p; function is regulated by phosphorylation at multiple sites and by phosphate availability

## Sheet: DM_ado1∆ (PHO84 level<1)
Gene_systematic name	Gene_generic name	single mutant_average_normalized log2(YFP/RFP) in 50 µM Pi(0=WT in 50 µM Pi, N.D. indicates not detected)	single mutant_standard deviation_normalized log2(YFP/RFP) in 50 µM Pi	single mutant_average_normalized log2(YFP/RFP) in 1 mM Pi(0=WT in 1mM Pi, N.D. indicates not detected)	single mutant_standard deviation_normalized log2(YFP/RFP) in 1 mM Pi	DM_ado1∆_average_normalized log2(YFP/RFP)(0=WT in 1mM Pi, N.D. indicates not detected)	DM_ado1∆_standard deviation_normalized log2(YFP/RFP)	DM_aah1∆_average_normalized log2(YFP/RFP)(0=WT in 1mM Pi, N.D. indicates not detected)	DM_aah1∆_standard deviation_normalized log2(YFP/RFP)	annotation
YPR045C		-3.51	0.94	-0.58	0.15	-0.975262	0.467995	-0.240598	0.390194	Protein that may have a role in transcription elongation; forms a complex with Csn12p that is recruited to transcribed genes; possibly involved in splicing based on pre-mRNA accumulation defect for many intron-containing genes
YJL006C	CTK2	-1.15	0.31	N.D.	N.D.	-0.764919	0.453367	1.68437	0.17572	Beta subunit of C-terminal domain kinase I (CTDK-I); which phosphorylates both RNA pol II subunit Rpo21p to affect transcription and pre-mRNA 3' end processing, and ribosomal protein Rps2p to increase translational fidelity; relocalizes to the cytosol in response to hypoxia
YPR044C	OPI11	-3.73	0.08	-0.59	0.1	-0.708057	0.360482	-0.622929	0.428166	Dubious open reading frame; unlikely to encode a functional protein, based on available experimental and comparative sequence data; largely overlaps verified gene RPL43A/YPR043W; deletion confers sensitivity to GSAO
YJL101C	GSH1	N.D.	N.D.	2.13	0.96	-0.701214	0.538027	-0.0914379	0.601517	Gamma glutamylcysteine synthetase; catalyzes the first step in glutathione (GSH) biosynthesis; expression induced by oxidants, cadmium, and mercury; protein abundance increases in response to DNA replication stress
YPL193W	RSA1	-1.9	0.29	0.11	0.03	-0.387917	0.393418	-0.0399822	0.402909	Protein involved in the assembly of 60S ribosomal subunits; functionally interacts with Dbp6p; functions in a late nucleoplasmic step of the assembly
YIL030C	SSM4	0.29	0.37	1.37	2.46	-0.371715	0.483565	3.583	0.829671	Ubiquitin-protein ligase involved in ER-associated protein degradation; located in the ER/nuclear envelope; ssm4 mutation suppresses mRNA instability caused by an rna14 mutation
YGR233C	PHO81	-5.18	0.07	-0.59	0.19	-0.313068	0.411636	-0.62308	0.383457	Cyclin-dependent kinase (CDK) inhibitor; regulates Pho80p-Pho85p and Pcl7p-Pho85p cyclin-CDK complexes in response to phosphate levels; inhibitory activity for Pho80p-Pho85p requires myo-D-inositol heptakisphosphate (IP7) generated by Vip1p; relative distribution to the nucleus increases upon DNA replication stress
YFR034C	PHO4	-5.52	0.12	-0.37	0.07	-0.253077	0.464364	-0.730676	0.343665	Basic helix-loop-helix (bHLH) transcription factor of the myc-family; activates transcription cooperatively with Pho2p in response to phosphate limitation; binding to 'CACGTG' motif is regulated by chromatin restriction, competitive binding of Cbf1p to the same DNA binding motif and cooperation with Pho2p; function is regulated by phosphorylation at multiple sites and by phosphate availability
YPR049C	ATG11	-1.37	0.48	-0.2	0.07	-0.168732	0.447556	1.87005	0.871515	Adapter protein for pexophagy and the Cvt targeting pathway; directs receptor-bound cargo to the phagophore assembly site (PAS) for packaging into vesicles; required for recruiting other proteins to the PAS; recruits Dnm1p to facilitate fission of mitochondria that are destined for removal by mitophagy
YGL087C	MMS2	-0.97	0.2	-0.32	0.05	-0.0123643	0.755639	3.484	0.92465	Ubiquitin-conjugating enzyme variant; involved in error-free postreplication repair; forms a heteromeric complex with Ubc13p, an active ubiquitin-conjugating enzyme; cooperates with chromatin-associated RING finger proteins, Rad18p and Rad5p; protein abundance increases in response to DNA replication stress
YDR448W	ADA2	-1.77	1.65	-0.13	0.07	0.097103	0.622836	-0.0400534	0.564858	Transcription coactivator; component of the ADA and SAGA transcriptional adaptor/HAT (histone acetyltransferase) complexes
YMR269W	TMA23	N.D.	N.D.	0.04	0.06	0.13995	0.511381	-0.708495	0.492565	Nucleolar protein implicated in ribosome biogenesis; deletion extends chronological lifespan
YLR410W	VIP1	-1.13	0.65	-0.73	0.17	0.236384	0.665681	-1.68685	0.34398	Inositol hexakisphosphate and inositol heptakisphosphate kinase; inositol heptakisphosphate (IP7) production is important for phosphate signaling; involved in cortical actin cytoskeleton function, and invasive pseudohyphal growth analogous to S. pombe asp1; inositol hexakisphosphate is also known as IP6
YLR427W	MAG2	-1.44	0.28	-0.12	0.07	0.243675	0.706872	2.85782	0.780554	Cytoplasmic protein of unknown function; induced in response to mycotoxin patulin; ubiquitinated protein similar to the human ring finger motif protein RNF10; predicted to be involved in repair of alkylated DNA due to interaction with MAG1
YEL007W		-1.01	0.97	-0.08	0.11	0.248044	0.495916	4.39562	0.891388	Transcriptional regulator of pseudohyphal growth; protein with sequence similarity to S. pombe gti1+ (gluconate transport inducer 1) and C. albicans Wor1
YBL071W-A	KTI11	-1.65	0.87	-0.04	0.07	0.316918	0.935646	0.46316	0.534514	Zn-ribbon protein that co-purifies with Dph1 and Dph2; in a complex required for synthesis of diphthamide on translation factor eEF2 and with Elongator subunits Iki3p, Elp2p, and Elp3p; involved in modification of wobble nucleosides in tRNAs
YML108W		-0.94	0.11	-0.03	0.06	0.339543	0.377459	3.67423	1.05838	Protein of unknown function; structure defines a new subfamily of the split beta-alpha-beta sandwiches; green fluorescent protein (GFP)-fusion protein localizes to the cytoplasm and nucleus; YML108W is not an essential gene; relative distribution to the nucleus increases upon DNA replication stress
YGL045W	RIM8	-1.21	0.59	-0.16	0.06	0.389963	0.386845	6.09239	0.892297	Protein involved in proteolytic activation of Rim101p; part of response to alkaline pH; interacts with ESCRT-1 subunits Stp22p and Vps28p; essential for anaerobic growth; member of the arrestin-related trafficking adaptor family
YNL231C	PDR16	-1.12	0.09	0.09	0.06	0.627586	0.535633	4.68133	1.14134	Phosphatidylinositol transfer protein (PITP); controlled by the multiple drug resistance regulator Pdr1p; localizes to lipid particles and microsomes; controls levels of various lipids, may regulate lipid synthesis; homologous to Pdr17p; protein abundance increases in response to DNA replication stress
YIL114C	POR2	-0.97	0.44	-0.18	0.15	0.744401	1.18892	1.96628	0.412616	Putative mitochondrial porin (voltage-dependent anion channel); not required for mitochondrial membrane permeability or mitochondrial osmotic stability; POR2 has a paralog, POR1, that arose from the whole genome duplication
YPR074C	TKL1	-1.2	0.25	0.05	0.19	0.744952	0.650014	0.475608	0.510864	Transketolase; catalyzes conversion of xylulose-5-phosphate and ribose-5-phosphate to sedoheptulose-7-phosphate and glyceraldehyde-3-phosphate in the pentose phosphate pathway; needed for synthesis of aromatic amino acids; TKL1 has a paralog, TKL2, that arose from the whole genome duplication
YPL249C-A	RPL36B	-3.36	1.46	-0.25	0.05	1.00041	0.904129	-0.91927	0.493501	Ribosomal 60S subunit protein L36B; binds to 5.8 S rRNA; homologous to mammalian ribosomal protein L36, no bacterial homolog; RPL36B has a paralog, RPL36A, that arose from the whole genome duplication

## Sheet: DM_aah1∆ (PHO84 level<1)
Gene_systematic name	Gene_generic name	single mutant_average_normalized log2(YFP/RFP) in 50 µM Pi(0=WT in 50 µM Pi, N.D. indicates not detected)	single mutant_standard deviation_normalized log2(YFP/RFP) in 50 µM Pi	single mutant_average_normalized log2(YFP/RFP) in 1 mM Pi(0=WT in 1mM Pi, N.D. indicates not detected)	single mutant_standard deviation_normalized log2(YFP/RFP) in 1 mM Pi	DM_ado1∆_average_normalized log2(YFP/RFP)(0=WT in 1mM Pi, N.D. indicates not detected)	DM_ado1∆_standard deviation_normalized log2(YFP/RFP)	DM_aah1∆_average_normalized log2(YFP/RFP)(0=WT in 1mM Pi, N.D. indicates not detected)	DM_aah1∆_standard deviation_normalized log2(YFP/RFP)	annotation
YLR410W	VIP1	-1.13	0.65	-0.73	0.17	0.236384	0.665681	-1.68685	0.34398	Inositol hexakisphosphate and inositol heptakisphosphate kinase; inositol heptakisphosphate (IP7) production is important for phosphate signaling; involved in cortical actin cytoskeleton function, and invasive pseudohyphal growth analogous to S. pombe asp1; inositol hexakisphosphate is also known as IP6
YJL188C	BUD19	-2.75	3.16	N.D.	N.D.	N.D.	N.D.	-1.00636	0.627314	Dubious open reading frame; unlikely to encode a functional protein, based on available experimental and comparative sequence data; not conserved in closely related Saccharomyces species; 88% of ORF overlaps the verified gene RPL39; diploid mutant displays a weak budding pattern phenotype in a systematic assay
YPL249C-A	RPL36B	-3.36	1.46	-0.25	0.05	1.00041	0.904129	-0.91927	0.493501	Ribosomal 60S subunit protein L36B; binds to 5.8 S rRNA; homologous to mammalian ribosomal protein L36, no bacterial homolog; RPL36B has a paralog, RPL36A, that arose from the whole genome duplication
YFR034C	PHO4	-5.52	0.12	-0.37	0.07	-0.253077	0.464364	-0.730676	0.343665	Basic helix-loop-helix (bHLH) transcription factor of the myc-family; activates transcription cooperatively with Pho2p in response to phosphate limitation; binding to 'CACGTG' motif is regulated by chromatin restriction, competitive binding of Cbf1p to the same DNA binding motif and cooperation with Pho2p; function is regulated by phosphorylation at multiple sites and by phosphate availability
YMR269W	TMA23	N.D.	N.D.	0.04	0.06	0.13995	0.511381	-0.708495	0.492565	Nucleolar protein implicated in ribosome biogenesis; deletion extends chronological lifespan
YCR063W	BUD31	-1.24	0.31	-0.67	0.13	4.90872	0.797032	-0.67002	0.568924	Component of the SF3b subcomplex of the U2 snRNP; increases efficiency of first and second step pre-mRNA splicing; diploid mutants display a random budding pattern instead of the wild-type bipolar pattern; facilitates passage through G1/S Start, but is not required for G2/M transition or exit from mitosis
YGR233C	PHO81	-5.18	0.07	-0.59	0.19	-0.313068	0.411636	-0.62308	0.383457	Cyclin-dependent kinase (CDK) inhibitor; regulates Pho80p-Pho85p and Pcl7p-Pho85p cyclin-CDK complexes in response to phosphate levels; inhibitory activity for Pho80p-Pho85p requires myo-D-inositol heptakisphosphate (IP7) generated by Vip1p; relative distribution to the nucleus increases upon DNA replication stress
YPR044C	OPI11	-3.73	0.08	-0.59	0.1	-0.708057	0.360482	-0.622929	0.428166	Dubious open reading frame; unlikely to encode a functional protein, based on available experimental and comparative sequence data; largely overlaps verified gene RPL43A/YPR043W; deletion confers sensitivity to GSAO
YGL188C-A		-3.09	0.47	N.D.	N.D.	2.06079	0.855651	-0.370749	0.440059	Putative protein of unknown function
YML024W	RPS17A	-1.03	0.26	-0.29	0.13	5.20629	0.128443	-0.33323	0.515024	Ribosomal protein 51 (rp51) of the small (40s) subunit; homologous to mammalian ribosomal protein S17, no bacterial homolog; RPS17A has a paralog, RPS17B, that arose from the whole genome duplication
YJL200C	ACO2	-1.06	0.23	0.08	0.05	4.15705	1.04912	-0.28707	0.349306	Putative mitochondrial aconitase isozyme; similarity to Aco1p, an aconitase required for the TCA cycle; expression induced during growth on glucose, by amino acid starvation via Gcn4p, and repressed on ethanol
YCR084C	TUP1	N.D.	N.D.	-0.33	0.15	1.43907	0.760167	-0.251098	0.517752	General repressor of transcription; forms complex with Cyc8p, involved in the establishment of repressive chromatin structure through interactions with histones H3 and H4, appears to enhance expression of some genes
YPR045C		-3.51	0.94	-0.58	0.15	-0.975262	0.467995	-0.240598	0.390194	Protein that may have a role in transcription elongation; forms a complex with Csn12p that is recruited to transcribed genes; possibly involved in splicing based on pre-mRNA accumulation defect for many intron-containing genes
YDR069C	DOA4	-1.73	1.5	-0.75	0.07	N.D.	N.D.	-0.224287	0.336046	Ubiquitin hydrolase that deubiquitinates ILV cargo proteins; required for recycling ubiquitin from proteasome-bound ubiquitinated intermediates, acts at the late endosome/prevacuolar compartment to recover ubiquitin from ubiquitinated membrane proteins en route to the vacuole; DOA4 has a paralog, UBP5, that arose from the whole genome duplication
YPL084W	BRO1	-2.54	0.6	-0.77	0.09	N.D.	N.D.	-0.212309	0.384959	Cytoplasmic class E vacuolar protein sorting (VPS) factor; coordinates deubiquitination in the multivesicular body (MVB) pathway by recruiting Doa4p to endosomes
YBL072C	RPS8A	-1.4	0.56	-0.4	0.06	4.81316	0.405047	-0.197566	0.743362	Protein component of the small (40S) ribosomal subunit; homologous to mammalian ribosomal protein S8, no bacterial homolog; RPS8A has a paralog, RPS8B, that arose from the whole genome duplication
YDR382W	RPP2B	-3.35	0.31	-0.66	0.03	4.50811	0.79374	-0.176061	0.528647	Ribosomal protein P2 beta; a component of the ribosomal stalk, which is involved in the interaction between translational elongation factors and the ribosome; free (non-ribosomal) P2 stimulates the phosphorylation of the eIF2 alpha subunit (Sui2p) by Gcn2p; regulates the accumulation of P1 (Rpp1Ap and Rpp1Bp) in the cytoplasm
YBL027W	RPL19B	-2.82	0.24	-0.33	0.12	5.49201	1.27778	-0.127193	0.618298	Ribosomal 60S subunit protein L19B; rpl19a and rpl19b single null mutations result in slow growth, while the double null mutation is lethal; homologous to mammalian ribosomal protein L19, no bacterial homolog; RPL19B has a paralog, RPL19A, that arose from the whole genome duplication
YGR159C	NSR1	-3.76	0.57	-0.49	0.09	3.30324	1.03132	-0.123339	0.780481	Nucleolar protein that binds nuclear localization sequences; required for pre-rRNA processing and ribosome biogenesis
YOR141C	ARP8	-2.62	0.93	-0.66	0.22	1.873	0.706275	-0.107634	0.614248	Nuclear actin-related protein involved in chromatin remodeling; component of chromatin-remodeling enzyme complexes; has mRNA binding activity
YJL101C	GSH1	N.D.	N.D.	2.13	0.96	-0.701214	0.538027	-0.0914379	0.601517	Gamma glutamylcysteine synthetase; catalyzes the first step in glutathione (GSH) biosynthesis; expression induced by oxidants, cadmium, and mercury; protein abundance increases in response to DNA replication stress
YKL009W	MRT4	-1.61	0.32	-0.94	0.03	4.07408	1.53711	-0.0808601	0.618852	Protein involved in mRNA turnover and ribosome assembly; required at post-transcriptional step for efficient retrotransposition; localizes to the nucleolus
YHR034C	PIH1	-2.29	0.09	-0.3	0.07	4.79951	0.472024	-0.0803458	0.278962	Component of the conserved R2TP complex (Rvb1-Rvb2-Tah1-Pih1); R2TP complex interacts with Hsp90 (Hsp82p and Hsc82p) to mediate assembly large protein complexes such as box C/D snoRNPs and RNA polymerase II
YLR062C	BUD28	-2.67	0.48	-0.67	0.05	4.73851	1.18284	-0.0747422	0.573471	Dubious open reading frame; unlikely to encode a functional protein, based on available experimental and comparative sequence data; not conserved in closely related Saccharomyces species; 98% of ORF overlaps the verified gene RPL22A; diploid mutant displays a weak budding pattern phenotype in a systematic assay
YDR072C	IPT1	-0.96	0.12	-0.16	0.05	5.78126	0.546444	-0.0691643	0.0568845	Inositolphosphotransferase; involved in synthesis of mannose-(inositol-P)2-ceramide (M(IP)2C), the most abundant sphingolipid; can mutate to resistance to the antifungals syringomycin E and DmAMP1 and to K. lactis zymocin
YMR312W	ELP6	-1.21	0.61	-0.08	0.04	5.50563	0.947848	-0.0585419	0.61826	Subunit of hexameric RecA-like ATPase Elp456 Elongator subcomplex; which is required for modification of wobble nucleosides in tRNA; required for Elongator structural integrity
YOR293W	RPS10A	-1.35	0.79	-0.02	0.17	3.64515	1.25191	-0.0471631	0.435644	Protein component of the small (40S) ribosomal subunit; homologous to mammalian ribosomal protein S10, no bacterial homolog; RPS10A has a paralog, RPS10B, that arose from the whole genome duplication
YDR448W	ADA2	-1.77	1.65	-0.13	0.07	0.097103	0.622836	-0.0400534	0.564858	Transcription coactivator; component of the ADA and SAGA transcriptional adaptor/HAT (histone acetyltransferase) complexes
YPL193W	RSA1	-1.9	0.29	0.11	0.03	-0.387917	0.393418	-0.0399822	0.402909	Protein involved in the assembly of 60S ribosomal subunits; functionally interacts with Dbp6p; functions in a late nucleoplasmic step of the assembly
YEL009C	GCN4	-1.05	0.26	-0.6	0.08	N.D.	N.D.	0.0299201	0.843261	bZIP transcriptional activator of amino acid biosynthetic genes; activator responds to amino acid starvation; expression is tightly regulated at both the transcriptional and translational levels
YGL148W	ARO2	-2.22	0.52	-0.65	0.18	5.60288	0.837652	0.216877	0.337019	Bifunctional chorismate synthase and flavin reductase; catalyzes the conversion of 5-enolpyruvylshikimate 3-phosphate (EPSP) to form chorismate, which is a precursor to aromatic amino acids; protein abundance increases in response to DNA replication stress
YKL144C	RPC25	-2.15	0.24	0.11	0.17	2.53886	0.711513	0.286523	0.717093	RNA polymerase III subunit C25; required for transcription initiation; forms a heterodimer with Rpc17p; paralog of Rpb7p
YMR242C	RPL20A	-1.95	0.25	-0.51	0.19	5.01282	0.736848	0.299995	0.629324	Ribosomal 60S subunit protein L20A; homologous to mammalian ribosomal protein L18A, no bacterial homolog; RPL20A has a paralog, RPL20B, that arose from the whole genome duplication
YHR066W	SSF1	-1.42	0.16	-0.46	0.01	4.54978	1.13779	0.301916	0.373235	Constituent of 66S pre-ribosomal particles; required for ribosomal large subunit maturation; functionally redundant with Ssf2p; member of the Brix family; SSF1 has a paralog, SSF2, that arose from the whole genome duplication
YLR061W	RPL22A	-2.65	0.47	-0.67	0.06	5.36013	0.856388	0.350446	0.594299	Ribosomal 60S subunit protein L22A; required for the oxidative stress response in yeast; homologous to mammalian ribosomal protein L22, no bacterial homolog; RPL22A has a paralog, RPL22B, that arose from the whole genome duplication
YHR203C	RPS4B	-2.21	1.09	N.D.	N.D.	1.84429	1.29531	0.390293	0.37633	Protein component of the small (40S) ribosomal subunit; homologous to mammalian ribosomal protein S4, no bacterial homolog; RPS4B has a paralog, RPS4A, that arose from the whole genome duplication
YDR127W	ARO1	-1.27	0.35	-0.28	0.06	4.40759	0.785383	0.391994	0.461366	Pentafunctional arom protein; catalyzes steps 2 through 6 in the biosynthesis of chorismate, which is a precursor to aromatic amino acids
YMR062C	ECM40	N.D.	N.D.	N.D.	N.D.	2.57956	0.841601	0.412644	0.389474	Mitochondrial ornithine acetyltransferase; catalyzes the fifth step in arginine biosynthesis; also possesses acetylglutamate synthase activity, regenerates acetylglutamate while forming ornithine
YCR047C	BUD23	-1.43	1.27	0.23	0.02	6.10028	0.733159	0.439409	0.61	Methyltransferase; methylates residue G1575 of 18S rRNA; required for rRNA processing and nuclear export of 40S ribosomal subunits independently of methylation activity; diploid mutant displays random budding pattern
YOR096W	RPS7A	-2.33	0.63	-0.42	0.07	6.10896	0.786699	0.46137	0.653872	Protein component of the small (40S) ribosomal subunit; interacts with Kti11p; deletion causes hypersensitivity to zymocin; homologous to mammalian ribosomal protein S7, no bacterial homolog; RPS7A has a paralog, RPS7B, that arose from the whole genome duplication
YBL071W-A	KTI11	-1.65	0.87	-0.04	0.07	0.316918	0.935646	0.46316	0.534514	Zn-ribbon protein that co-purifies with Dph1 and Dph2; in a complex required for synthesis of diphthamide on translation factor eEF2 and with Elongator subunits Iki3p, Elp2p, and Elp3p; involved in modification of wobble nucleosides in tRNAs
YPR074C	TKL1	-1.2	0.25	0.05	0.19	0.744952	0.650014	0.475608	0.510864	Transketolase; catalyzes conversion of xylulose-5-phosphate and ribose-5-phosphate to sedoheptulose-7-phosphate and glyceraldehyde-3-phosphate in the pentose phosphate pathway; needed for synthesis of aromatic amino acids; TKL1 has a paralog, TKL2, that arose from the whole genome duplication
YLR448W	RPL6B	-1.66	0.77	-0.58	0.04	4.87924	1.04681	0.485553	0.631613	Ribosomal 60S subunit protein L6B; binds 5.8S rRNA; homologous to mammalian ribosomal protein L6, no bacterial homolog; RPL6B has a paralog, RPL6A, that arose from the whole genome duplication
YBR266C	SLM6	-2.34	0.77	-0.59	0.09	5.72551	0.789202	0.487951	0.877458	Protein with a potential role in actin cytoskeleton organization; gene exhibits synthetic genetic interaction with MSS4 encoding phosphatidylinositol 4-phosphate kinase
YLR184W		-2.41	0.83	-0.78	0.08	5.43199	0.924759	0.499682	0.7171	Dubious open reading frame; unlikely to encode a functional protein, based on available experimental and comparative sequence data
YFL023W	BUD27	N.D.	N.D.	N.D.	N.D.	3.79257	0.950163	0.62209	0.473318	Unconventional prefoldin protein involved in translation initiation; required for correct assembly of RNAP I, II, and III in an Rpb5p-dependent manner; shuttles between nucleus and cytoplasm; mutants have inappropriate expression of nutrient sensitive genes due to translational derepression of Gcn4p transcription factor; diploid mutants show random budding; ortholog of human URI/RMP
YOR083W	WHI5	-1.75	0.94	-0.19	0.18	5.65628	0.658471	0.622846	0.363192	Repressor of G1 transcription; binds to SCB binding factor (SBF) at SCB target promoters in early G1; phosphorylation of Whi5p by the CDK, Cln3p/Cdc28p relieves repression and promoter binding by Whi5; periodically expressed in G1; WHI5 has a paralog, SRL3, that arose from the whole genome duplication
YPR189W	SKI3	-1.74	0.41	-0.39	0.3	3.32085	1.6957	0.631395	0.696891	Ski complex component and TPR protein; mediates 3'-5' RNA degradation by the cytoplasmic exosome; null mutants have superkiller phenotype of increased viral dsRNAs and are synthetic lethal with mutations in 5'-3' mRNA decay; mutations in the human ortholog, TTC37, causes Syndromic diarrhea/Trichohepatoenteric (SD/THE) syndrome
YMR186W	HSC82	-1.02	0.54	-0.19	0.24	5.73493	0.818038	0.644365	0.453615	Cytoplasmic chaperone of the Hsp90 family; plays a role in determining prion variants; redundant in function and nearly identical with Hsp82p, and together they are essential; expressed constitutively at 10-fold higher basal levels than HSP82 and induced 2-3 fold by heat shock; contains two acid-rich unstructured regions that promote the solubility of chaperone-substrate complexes; HSC82 has a pa…
YPR016C	TIF6	-1.48	0.34	-0.56	0.1	2.16043	1.44894	0.644907	0.58195	Constituent of 66S pre-ribosomal particles; has similarity to human translation initiation factor 6 (eIF6); may be involved in the biogenesis and or stability of 60S ribosomal subunits
YCL005W	LDB16	-2.24	1.82	N.D.	N.D.	4.01926	0.924196	0.742906	0.27196	Protein of unknown function; null mutants have decreased net negative cell surface charge; GFP-fusion protein expression is induced in response to the DNA-damaging agent MMS; native protein is detected in purified mitochondria
YGR034W	RPL26B	-1.55	0.55	-0.42	0.01	5.99479	0.651539	0.808677	0.572307	Ribosomal 60S subunit protein L26B; binds to 5.8S rRNA; non-essential even when paralog is also deleted; deletion has minimal affections on ribosome biosynthesis; homologous to mammalian ribosomal protein L26 and bacterial L24; RPL26B has a paralog, RPL26A, that arose from the whole genome duplication
YMR242W-A		-1.53	0.63	-0.39	0.26	6.06326	0.709325	0.832798	0.700416	Putative protein of unknown function
YMR305C	SCW10	-1.23	0.67	-0.16	0.2	5.7382	0.817945	0.841089	0.665357	Cell wall protein with similarity to glucanases; may play a role in conjugation during mating based on mutant phenotype and its regulation by Ste12p; SWC10 has a paralog, SCW4, that arose from the whole genome duplication
YNL139C	THO2	-1.58	0.38	-0.18	0.02	4.14304	0.932824	0.843818	0.555313	Subunit of the THO complex; THO is required for efficient transcription elongation and involved in transcriptional elongation-associated recombination; required for LacZ RNA expression from certain plasmids
YOR221C	MCT1	-2.23	0.34	0.09	0.07	6.15901	0.836766	0.856722	0.931747	Predicted malonyl-CoA:ACP transferase; putative component of a type-II mitochondrial fatty acid synthase that produces intermediates for phospholipid remodeling
YCL010C	SGF29	-1.21	0.57	-0.49	0.05	4.88408	0.957111	0.872427	0.607963	Component of the HAT/Core module of the SAGA, SLIK, and ADA complexes; HAT/Core module also contains Gcn5p, Ngg1p, and Ada2p; binds methylated histone H3K4; involved in transcriptional regulation through SAGA and TBP recruitment to target promoters and H3 acetylation
YLR021W	IRC25	-1.61	0.14	0.38	0.33	5.40967	0.797266	0.87786	0.504353	Component of a heterodimeric Poc4p-Irc25p chaperone; involved in assembly of alpha subunits into the 20S proteasome; may regulate formation of proteasome isoforms with alternative subunits under different conditions
YFL018C	LPD1	-1.9	0.02	0.24	0.16	5.80888	1.30838	0.891401	0.89713	Dihydrolipoamide dehydrogenase; the lipoamide dehydrogenase component (E3) of the pyruvate dehydrogenase and 2-oxoglutarate dehydrogenase multi-enzyme complexes; PDH complex is concentrated in spots within the mitochondrial matrix, often near the ERMES complex and near peroxisomes; LPD1 has a paralog, IRC15, that arose from the whole genome duplication
YPR051W	MAK3	-2.45	0.43	-0.17	0.1	4.57371	1.40504	0.920169	0.608505	Catalytic subunit of the NatC type N-terminal acetyltransferase; involved in subcellular targeting of select N-terminally acetylated substrates to the Golgi apparatus (Arl3p and Grh1p) and the inner nuclear membrane (Trm1p); required for replication of dsRNA virus
YGL078C	DBP3	-1.21	0.13	-0.39	0.05	4.10768	0.613263	0.920451	0.895359	RNA-Dependent ATPase, member of DExD/H-box family; involved in cleavage of site A3 within the ITS1 spacer during rRNA processing; not essential for growth, but deletion causes severe slow-growth phenotype
YFL002C	SPB4	-1.24	0.12	-0.54	0.01	5.7155	0.690638	0.921057	0.585576	Putative ATP-dependent RNA helicase; nucleolar protein required for synthesis of 60S ribosomal subunits at a late step in the pathway; sediments with 66S pre-ribosomes in sucrose gradients
YGR063C	SPT4	-2.01	0.41	N.D.	N.D.	N.D.	N.D.	0.957158	0.439202	Component of the universally conserved Spt4/5 complex (DSIF complex); the complex has multiple roles in concert with RNA polymerases I and II, including regulation of transcription elongation, RNA processing, quality control, and transcription-coupled DNA repair; Spt4p also localizes to kinetochores and heterochromatin and affects chromosome dynamics and silencing; required for transcription thro…

## Sheet: DM_ado1∆& aah1∆ (PHO84 level<1)
Gene_systematic name	Gene_generic name	single mutant_average_normalized log2(YFP/RFP) in 50 µM Pi(0=WT in 50 µM Pi, N.D. indicates not detected)	single mutant_standard deviation_normalized log2(YFP/RFP) in 50 µM Pi	single mutant_average_normalized log2(YFP/RFP) in 1 mM Pi(0=WT in 1mM Pi, N.D. indicates not detected)	single mutant_standard deviation_normalized log2(YFP/RFP) in 1 mM Pi	DM_ado1∆_average_normalized log2(YFP/RFP)(0=WT in 1mM Pi, N.D. indicates not detected)	DM_ado1∆_standard deviation_normalized log2(YFP/RFP)	DM_aah1∆_average_normalized log2(YFP/RFP)(0=WT in 1mM Pi, N.D. indicates not detected)	DM_aah1∆_standard deviation_normalized log2(YFP/RFP)	annotation
YLR410W	VIP1	-1.13	0.65	-0.73	0.17	0.236384	0.665681	-1.68685	0.34398	Inositol hexakisphosphate and inositol heptakisphosphate kinase; inositol heptakisphosphate (IP7) production is important for phosphate signaling; involved in cortical actin cytoskeleton function, and invasive pseudohyphal growth analogous to S. pombe asp1; inositol hexakisphosphate is also known as IP6
YPL249C-A	RPL36B	-3.36	1.46	-0.25	0.05	1.00041	0.904129	-0.91927	0.493501	Ribosomal 60S subunit protein L36B; binds to 5.8 S rRNA; homologous to mammalian ribosomal protein L36, no bacterial homolog; RPL36B has a paralog, RPL36A, that arose from the whole genome duplication
YFR034C	PHO4	-5.52	0.12	-0.37	0.07	-0.253077	0.464364	-0.730676	0.343665	Basic helix-loop-helix (bHLH) transcription factor of the myc-family; activates transcription cooperatively with Pho2p in response to phosphate limitation; binding to 'CACGTG' motif is regulated by chromatin restriction, competitive binding of Cbf1p to the same DNA binding motif and cooperation with Pho2p; function is regulated by phosphorylation at multiple sites and by phosphate availability
YMR269W	TMA23	N.D.	N.D.	0.04	0.06	0.13995	0.511381	-0.708495	0.492565	Nucleolar protein implicated in ribosome biogenesis; deletion extends chronological lifespan
YGR233C	PHO81	-5.18	0.07	-0.59	0.19	-0.313068	0.411636	-0.62308	0.383457	Cyclin-dependent kinase (CDK) inhibitor; regulates Pho80p-Pho85p and Pcl7p-Pho85p cyclin-CDK complexes in response to phosphate levels; inhibitory activity for Pho80p-Pho85p requires myo-D-inositol heptakisphosphate (IP7) generated by Vip1p; relative distribution to the nucleus increases upon DNA replication stress
YPR044C	OPI11	-3.73	0.08	-0.59	0.1	-0.708057	0.360482	-0.622929	0.428166	Dubious open reading frame; unlikely to encode a functional protein, based on available experimental and comparative sequence data; largely overlaps verified gene RPL43A/YPR043W; deletion confers sensitivity to GSAO
YPR045C		-3.51	0.94	-0.58	0.15	-0.975262	0.467995	-0.240598	0.390194	Protein that may have a role in transcription elongation; forms a complex with Csn12p that is recruited to transcribed genes; possibly involved in splicing based on pre-mRNA accumulation defect for many intron-containing genes
YJL101C	GSH1	N.D.	N.D.	2.13	0.96	-0.701214	0.538027	-0.0914379	0.601517	Gamma glutamylcysteine synthetase; catalyzes the first step in glutathione (GSH) biosynthesis; expression induced by oxidants, cadmium, and mercury; protein abundance increases in response to DNA replication stress
YDR448W	ADA2	-1.77	1.65	-0.13	0.07	0.097103	0.622836	-0.0400534	0.564858	Transcription coactivator; component of the ADA and SAGA transcriptional adaptor/HAT (histone acetyltransferase) complexes
YPL193W	RSA1	-1.9	0.29	0.11	0.03	-0.387917	0.393418	-0.0399822	0.402909	Protein involved in the assembly of 60S ribosomal subunits; functionally interacts with Dbp6p; functions in a late nucleoplasmic step of the assembly
YBL071W-A	KTI11	-1.65	0.87	-0.04	0.07	0.316918	0.935646	0.46316	0.534514	Zn-ribbon protein that co-purifies with Dph1 and Dph2; in a complex required for synthesis of diphthamide on translation factor eEF2 and with Elongator subunits Iki3p, Elp2p, and Elp3p; involved in modification of wobble nucleosides in tRNAs
YPR074C	TKL1	-1.2	0.25	0.05	0.19	0.744952	0.650014	0.475608	0.510864	Transketolase; catalyzes conversion of xylulose-5-phosphate and ribose-5-phosphate to sedoheptulose-7-phosphate and glyceraldehyde-3-phosphate in the pentose phosphate pathway; needed for synthesis of aromatic amino acids; TKL1 has a paralog, TKL2, that arose from the whole genome duplication
