# Supplementary material for: A systematic genetic screen for genes involved in sensing inorganic phosphate availability in Saccharomyces cerevisiae
Source: PLoS One. 2017 May 17;12(5):e0176085. doi: 10.1371/journal.pone.0176085 (PMC5435139; doi:10.1371/journal.pone.0176085)
Supplement: S5 Table — (XLSX) [file pone.0176085.s006.xlsx]

## Sheet: DM_pho80D∆ 
Gene_systematic name	Gene_generic name	average_single mutant PHO84 expression (0 = WT in 50 μM Pi)	standard deviation_single mutant PHO84 expression	p-value of measurement errors	average_log2 (YFP/RFP) reporter level of double mutants (xxx∆ pho80D∆) (0 = pho80D∆ in 50 μM Pi)	standard deviation_log2 (YFP/RFP) reporter level of double mutants (xxx∆ pho80D∆)
YFR034C	PHO4	-5.52	0.12	4.12081e-33	-8.12889	0.0683426
YML122C		-2.57	0.66	2.09665e-10	-7.18949	1.76143
YDL106C	PHO2	-5.04	0.43	2.19258e-28	-6.82572	0.0208225
YGL246C	RAI1	-1.89	0.75	2.83131e-07	-5.38903	0.538726
YKR092C	SRP40	-1.01	0.42	0.000767913	-5.18571	0.507439
YBR191W	RPL21A	-1.25	2.78	0.000104228	-4.83591	0.746487
YKL142W	MRP8	-1.32	1.55	0.00093877	-4.7324	0.656423
YLR127C	APC2	-3.04	0.34	4.39636e-09	-3.66001	0.247945
YLR337C	VRP1	-1.54	0.02	8.09196e-06	-3.34747	0.642515
YOL145C	CTR9	-2.02	1.58	7.88868e-08	-2.72503	0.614981
YMR172W	HOT1	-1.62	0.62	3.94125e-06	-2.5928	0.240529
YAL044C	GCV3	-2.05	0.82	5.96636e-08	-2.38746	0.231156
YGR072W	UPF3	-1.66	0.12	2.64014e-06	-2.12243	0.357565
YDR404C	RPB7	-1.73	0.37	1.35281e-06	-1.88776	0.0735298
YJR065C	ARP3	-1.84	0.16	4.87216e-07	-1.84357	0.100278
YHR077C	NMD2	-1.22	0.21	0.000134305	-1.80337	0.144984
YER123W	YCK3	-2.83	0.14	8.72154e-12	-1.784	0.108742
YDR045C	RPC11	-1.85	0.16	4.20391e-07	-1.78237	0.0688326
YJL095W	BCK1	-1.71	1.02	1.7614e-06	-1.75162	0.640745
YMR243C	ZRC1	-1.83	0.55	5.24435e-07	-1.74286	0.332523
YLR056W	ERG3	-1.74	0.71	1.22854e-06	-1.7058	0.0620496
YEL062W	NPR2	-2.14	0.43	2.30771e-08	-1.47865	0.0436946
YMR260C	TIF11	-2.79	0.9	3.64894e-08	-1.45324	0.277098
YHL023C	RMD11	-2.95	0.6	9.82819e-09	-1.37422	0.134718
YLL043W	FPS1	-2.99	1.29	1.21235e-12	-1.35853	0.300607
YHR041C	SRB2	-3	0.91	1.02694e-12	-1.32941	0.125694
YDR308C	SRB7	-3.24	0.76	3.47898e-14	-1.27641	0.161198
YDR176W	NGG1	-2.99	1.47	1.17283e-12	-1.25667	0.179176
YML058C-A		-1.06	0.1	0.000530254	-1.22763	0.721922
YJL121C	RPE1	-1.94	0.19	1.85487e-07	-1.18117	0.3161
YDR174W	HMO1	-3.95	0.37	3.29794e-13	-1.14207	0.342325
YDR024W	FYV1	-1.21	0.78	0.0001461	-1.13709	0.215698
YLR089C	ALT1	-1.42	0.61	2.44401e-05	-1.0989	0.100134
YGR252W	GCN5	-1.89	0.22	2.55176e-05	-1.06963	0.429095
YHR030C	SLT2	-2.24	0.17	8.3146e-09	-1.05472	0.394869
YGR272C		-3.54	0.07	3.33266e-11	-1.05172	0.013097
YGL066W	SGF73	-1.94	0.25	1.72093e-07	-1.0251	0.233874
YDL074C	BRE1	-0.98	0.42	0.000982136	-0.973526	0.160345
YDR079C-A	TFB5	-2.44	1.03	6.0461e-07	-0.973289	0.477883
YNL067W-B		-1.19	0.13	0.000176467	-0.965787	0.686584
YHR067W	HTD2	-2.03	0.82	7.12796e-08	-0.936584	0.322336
YLR062C	BUD28	-2.67	0.48	6.83988e-11	-0.924266	0.0702131
YNL215W	IES2	-0.98	0.34	0.000982136	-0.923201	0.0780315
YLR061W	RPL22A	-2.65	0.47	8.42878e-11	-0.918327	0.0296968
YPL249C-A	RPL36B	-3.36	1.46	6.04444e-15	-0.911842	0.223801
YDR202C	RAV2	-1.47	0.14	1.56403e-05	-0.874462	0.110015
YDL117W	CYK3	-1.53	0.47	8.86919e-06	-0.841606	0.392888
YBR084C-A	RPL19A	-1.81	0.69	6.37873e-07	-0.83033	0.566943
YPR050C		-1.3	0.59	6.80516e-05	-0.816516	0.270058
YLR184W		-2.41	0.83	1.2512e-09	-0.815331	0.344823
YLR021W	IRC25	-1.61	0.14	4.43057e-06	-0.811012	0.103135
YLR449W	FPR4	-1.33	0.38	5.60765e-05	-0.804411	0.693082
YGL188C-A		-3.09	0.47	2.59861e-09	-0.799823	0.250626
YKL144C	RPC25	-2.15	0.24	2.02703e-08	-0.782164	0.199041
YDR034C	LYS14	-1.48	0.41	1.39743e-05	-0.746878	0.249706
YDL212W	SHR3	-3.13	0.26	1.83507e-09	-0.741271	0.177662
YPR189W	SKI3	-1.74	0.41	1.28921e-06	-0.734882	0.0955933
YPL084W	BRO1	-2.54	0.6	3.1415e-10	-0.690439	0.0368417
YLR436C	ECM30	-1.63	0.17	0.000132056	-0.679196	0.289778
YLR448W	RPL6B	-1.66	0.77	2.70342e-06	-0.658683	0.0192739
YJL024C	APS3	-2.4	0.31	1.39758e-09	-0.658495	0.132412
YBR288C	APM3	-2.72	0.65	3.62945e-11	-0.653286	0.210375
YBR175W	SWD3	-1.22	0.49	0.000143059	-0.650278	0.168528
YDR073W	SNF11	-2.08	0.47	4.28142e-08	-0.648271	0.0745999
YNL067W	RPL9B	-1.69	0.25	2.03277e-06	-0.644805	0.000989538
YBR174C		-1.03	0.3	0.000678847	-0.6328	0.198384
YML117W	NAB6	-1.08	0.36	0.000449574	-0.622792	0.021838
YNL307C	MCK1	-1.11	0.14	0.000358111	-0.616444	0.0888607
YJL178C	ATG27	-1.35	0.54	4.51643e-05	-0.612112	0.0824619
YGL070C	RPB9	-1.84	0.13	4.75396e-07	-0.61116	0.112094
YOR293W	RPS10A	-1.35	0.79	4.51643e-05	-0.606241	0.0515361
YMR154C	RIM13	-0.99	0.34	0.000923603	-0.603778	0.363836
YGL045W	RIM8	-1.21	0.59	0.0001461	-0.594328	0.705356
YER129W	SAK1	-1.83	0.4	5.50784e-07	-0.593154	0.260208
YPL037C	EGD1	-1.37	0.66	3.96364e-05	-0.583067	0.118531
YBL072C	RPS8A	-1.4	0.56	2.98135e-05	-0.58074	0.21981
YKL009W	MRT4	-1.61	0.32	4.43057e-06	-0.576148	0.045707
YPR044C	OPI11	-3.73	0.08	3.99174e-12	-0.572587	0.384804
YIR033W	MGA2	-2.42	0.35	7.14284e-07	-0.569253	0.195868
YLR068W	FYV7	-2.13	1.22	2.49405e-08	-0.568411	0.205369
YML024W	RPS17A	-1.03	0.26	0.000678847	-0.564575	0.142333
YPL077C		-1	0.27	0.00086852	-0.561882	0.337496
YCL005W	LDB16	-2.24	1.82	2.59159e-06	-0.552198	0.162269
YMR186W	HSC82	-1.02	0.54	0.000737009	-0.549204	0.035386
YAR003W	SWD1	-1.87	0.31	3.45119e-07	-0.546819	0.0197643
YJR082C	EAF6	-1.28	0.35	8.60867e-05	-0.516101	0.100597
YPR197C		-1.83	0.5	5.50784e-07	-0.514792	0.053591
YMR110C	HFD1	-1.07	0.18	0.000488268	-0.495741	0.194312
YER156C		-1.73	0.11	7.25875e-05	-0.489632	0.0955331
YGR122W		-1.09	0.27	0.000405446	-0.487631	0.0997261
YMR242C	RPL20A	-1.95	0.25	1.59652e-07	-0.485722	0.0436365
YMR010W		-1.72	0.33	1.6005e-06	-0.465545	0.0795016
YDL100C	GET3	-1.64	0.23	3.34353e-06	-0.464842	0.0786475
YDR302W	GPI11	-1.02	0.37	0.000707337	-0.462455	0.0731779
YGL029W	CGR1	-1.33	0.4	5.60765e-05	-0.458887	0.122599
YOL162W		-1.25	0.06	0.000104228	-0.457797	0.0825636
YJR094W-A	RPL43B	-1.18	0.32	0.000191873	-0.455007	0.0487261
YJR107W		-1.39	0.33	3.32751e-05	-0.453927	0.0512876
YIR026C	YVH1	-1.37	0.31	0.000666694	-0.45018	0.0629746
YMR274C	RCE1	-1.46	0.19	1.74976e-05	-0.447101	0.183686
YNR004W		-1.3	0.56	7.2569e-05	-0.446148	0.123166
YMR231W	PEP5	-1.18	0.35	0.000200063	-0.436914	0.0856915
YJR084W	CSN12	-1.03	0.24	0.000651493	-0.421963	0.0461233
YBR266C	SLM6	-2.34	0.77	2.7713e-09	-0.420115	0.0744848
YBR196C-A		-2.44	0.32	9.21453e-10	-0.419208	0.082316
YJL120W		-1.68	0.29	2.28974e-06	-0.417496	0.0389758
YDL114W		-1.08	0.66	0.000440384	-0.415189	0.0807317
YOR325W		-1.33	0.5	5.37074e-05	-0.41285	0.218572
YDR167W	TAF10	-1.01	0.34	0.000816686	-0.412472	0.138309
YMR016C	SOK2	-1.5	0.26	1.22011e-05	-0.41191	0.0579333
YDR127W	ARO1	-1.27	0.35	9.17625e-05	-0.411422	0.141048
YNL119W	NCS2	-1.96	0.08	1.4443e-07	-0.409615	0.231388
YFR030W	MET10	-1.88	0.43	3.2045e-07	-0.399776	0.0324481
YLR454W	FMP27	-1.03	0.79	0.000678847	-0.395802	0.0461913
YEL053C	MAK10	-1.79	0.76	7.5664e-07	-0.388449	0.0813193
YNL139C	THO2	-1.58	0.38	5.72395e-06	-0.387085	0.0745403
YDR203W		-1.06	0.22	0.000530254	-0.384266	0.099537
YLL021W	SPA2	-2.52	0.39	3.83915e-10	-0.383932	0.105329
YJR146W		-1.18	0.25	0.000187902	-0.380673	0.0840011
YNL301C	RPL18B	-1.85	0.81	4.52594e-07	-0.379049	0.0422114
YPL193W	RSA1	-1.9	0.29	2.39375e-05	-0.376773	0.136041
YLR363C	NMD4	-1.16	0.63	0.0002364	-0.374853	0.0184402
YOL119C	MCH4	-1.19	0.5	0.000184012	-0.374714	0.0225926
YMR126C	DLT1	-2.31	0.54	4.04581e-09	-0.369887	0.0134894
YGL078C	DBP3	-1.21	0.13	0.000152371	-0.368223	0.0405683
YMR171C	EAR1	-1.58	0.75	5.99561e-06	-0.367024	0.0698752
YGL046W		-1.31	0.43	6.5193e-05	-0.36625	0.1842
YLR121C	YPS3	-1.02	0.1	0.000737009	-0.365886	0.134828
YIL133C	RPL16A	-1.78	0.24	5.29478e-05	-0.361954	0.0728871
YLR150W	STM1	-1.43	0.4	2.28669e-05	-0.361338	0.0456805
YJL077C	ICS3	-1.05	0.39	0.000587788	-0.361148	0.0425788
YPR074C	TKL1	-1.2	0.25	0.000169225	-0.360009	0.109126
YFR005C	SAD1	-2.03	0.62	7.31109e-08	-0.357116	0.108535
YBR260C	RGD1	-1.06	0.34	0.000541296	-0.355538	0.070164
YAL067C	SEO1	-1.01	0.27	0.000767913	-0.354774	0.0317043
YMR312W	ELP6	-1.21	0.61	0.000149203	-0.349462	0.15933
YNL010W		-2.49	0.14	5.55601e-10	-0.348129	0.0818307
YBL027W	RPL19B	-2.82	0.24	9.89351e-12	-0.348054	0.0644702
YJL006C	CTK2	-1.15	0.31	0.000251637	-0.340201	0.10735
YJL064W		-1.27	0.27	9.17625e-05	-0.339742	0.0595999
YHR203C	RPS4B	-2.21	1.09	1.11136e-08	-0.339254	0.112712
YGL215W	CLG1	-1.24	1.17	0.000120863	-0.338773	0.100334
YPL196W	OXR1	-1.6	0.24	4.64242e-06	-0.338538	0.0863842
YNL294C	RIM21	-1	0.53	0.00088651	-0.333556	0.235058
YOR072W		-1.06	0.37	0.000530254	-0.331159	0.103358
YNL069C	RPL16B	-1.77	0.5	9.41609e-07	-0.330034	0.040932
YKR103W	NFT1	-1.04	0.66	0.000600016	-0.327825	0.121145
YOR027W	STI1	-1.23	0.51	0.000123442	-0.326876	0.204192
YCL010C	SGF29	-1.21	0.57	0.000152371	-0.326331	0.177598
YLR345W		-1.77	0.06	9.41609e-07	-0.325398	0.166744
YDR095C		-1.4	0.76	3.04767e-05	-0.325063	0.107849
YGL186C	TPN1	-1.17	0.27	0.000217487	-0.32083	0.131476
YPR153W		-1.86	0.34	4.00184e-07	-0.319567	0.149247
YDR056C		-1.01	0.32	0.000816686	-0.317056	0.0982599
YLR428C		-2.05	0.51	5.96636e-08	-0.314559	0.0447095
YGL088W		-1.14	0.98	0.000279207	-0.314382	0.142558
YDR035W	ARO3	-1.04	0.25	0.000612495	-0.31411	0.089466
YOR385W		-1.55	1.3	7.72851e-06	-0.312776	0.0609832
YHR066W	SSF1	-1.42	0.16	2.39044e-05	-0.312587	0.056095
YOR299W	BUD7	-1.44	0.83	2.00088e-05	-0.310509	0.0828365
YKL039W	PTM1	-1.23	0.59	0.000123442	-0.310335	0.0750019
YOL077C	BRX1	-0.99	0.2	0.000904869	-0.309608	0.0657767
YOR138C	RUP1	-1.66	1.19	2.76817e-06	-0.308612	0.0739034
YKL065C	YET1	-2.18	1.38	1.52207e-08	-0.307971	0.0691135
YLR236C		-1.04	0.22	0.000612495	-0.306149	0.0140558
YER177W	BMH1	-1.12	0.46	0.000316241	-0.304582	0.0837607
YPR114W		-1.55	0.47	7.38092e-06	-0.30354	0.0885074
YGR040W	KSS1	-1.15	0.69	0.000241375	-0.302631	0.0541838
YLR427W	MAG2	-1.44	0.28	2.04599e-05	-0.302219	0.0950922
YDL133W		-1.75	0.59	1.14274e-06	-0.301751	0.122669
YDR266C		-3.41	0.08	1.2688e-10	-0.301469	0.0213943
YCR086W	CSM1	-1.6	0.58	4.75201e-06	-0.301362	0.0947334
YGL148W	ARO2	-2.22	0.52	2.87558e-06	-0.300884	0.0862113
YOL045W	PSK2	-1.01	0.2	0.000767913	-0.300102	0.103271
YKR090W	PXL1	-1.06	0.32	0.000519434	-0.298832	0.0450602
YPR049C	ATG11	-1.37	0.48	0.000687835	-0.298324	0.033933
YGR200C	ELP2	-1.3	0.37	6.95262e-05	-0.296767	0.0479893
YBR028C		-1.03	0.88	0.000665031	-0.29629	0.011774
YMR242W-A		-1.53	0.63	9.28447e-06	-0.295537	0.103344
YOL046C		-1.3	0.36	7.10318e-05	-0.295376	0.0746302
YLR209C	PNP1	-1.4	1.41	0.000561342	-0.295299	0.105227
YKL075C		-2.56	1.18	2.28727e-10	-0.294687	0.0132187
YOR294W	RRS1	-1.83	0.05	5.24435e-07	-0.292408	0.0602519
YIL110W	MNI1	-1.38	0.19	3.55354e-05	-0.291124	0.074188
YDR239C		-1.1	0.24	0.000365603	-0.290937	0.070223
YJR058C	APS2	-1.12	0.19	0.000309749	-0.290637	0.0599039
YGL261C		-1.08	0.29	0.00043138	-0.290248	0.0662403
YNL041C	COG6	-1.13	0.49	0.00029105	-0.289965	0.0585831
YGR271C-A	EFG1	-1.35	1.92	4.61554e-05	-0.288248	0.0515082
YIL014W	MNT3	-2.99	0.62	6.74078e-09	-0.282671	0.0917792
YNL108C		-1.45	0.33	1.95674e-05	-0.280256	0.0856767
YPR060C	ARO7	-1.37	1.44	3.87812e-05	-0.280207	0.05567
YML007C-A		-1.4	0.22	3.04767e-05	-0.278461	0.10617
YIR019C	MUC1	-3.07	0.07	3.26977e-09	-0.277513	0.123581
YPR016C	TIF6	-1.48	0.34	1.42932e-05	-0.277028	0.0989501
YMR209C		-0.99	0.34	0.000962229	-0.274227	0.063274
YML021C	UNG1	-1.11	0.43	0.000350771	-0.274047	0.069004
YJL213W		-1.22	0.41	0.000137163	-0.273104	0.0367509
YBR255W	MTC4	-1.63	0.02	3.50465e-06	-0.272764	0.115698
YNR022C	MRPL50	-1.16	0.54	0.00022675	-0.269425	0.137123
YDL184C	RPL41A	-0.98	1.1	0.000982136	-0.268586	0.0571433
YGL202W	ARO8	-1.45	0.2	1.87125e-05	-0.267943	0.111849
YIR024C		-1.82	0.1	4.04656e-05	-0.267178	0.0902595
YOR338W		-1.07	0.88	0.000488268	-0.267137	0.0745377
YDR538W	PAD1	-1.14	0.17	0.000279207	-0.266945	0.0486557
YOL093W	TRM10	-3.32	0.34	2.96387e-10	-0.266109	0.13699
YLR429W	CRN1	-1.23	0.22	0.000123442	-0.264123	0.0330183
YHR033W		-1.46	0.35	1.74976e-05	-0.264091	0.0571587
YKL063C		-2.01	1.19	8.95252e-08	-0.263774	0.0274675
YLR389C	STE23	-1.56	0.64	6.88779e-06	-0.26338	0.0300902
YLR221C	RSA3	-2.27	1.47	1.99394e-06	-0.261623	0.165613
YHL003C	LAG1	-1.05	0.71	0.000552566	-0.259313	0.0857895
YOL103W	ITR2	-1.2	0.38	0.000165715	-0.258114	0.15184
YBR021W	FUR4	-1.29	0.25	7.5741e-05	-0.257164	0.0662572
YIR020C		-1.67	0.67	0.000104278	-0.253911	0.18255
YBR145W	ADH5	-1.02	0.14	0.000722022	-0.253119	0.0293723
YGR107W		-1.28	1.02	8.60867e-05	-0.252282	0.0482569
YER137C		-1.11	0.5	0.000336534	-0.251999	0.0434623
YKL098W	MTC2	-1.57	0.8	6.13608e-06	-0.249344	0.0584114
YER044C	ERG28	-1.09	0.23	0.000413915	-0.247938	0.0728408
YJL155C	FBP26	-1.27	0.1	8.98312e-05	-0.247922	0.055346
YGL034C		-1.08	0.28	0.000440384	-0.246911	0.120879
YIL123W	SIM1	-1.49	0.39	1.30586e-05	-0.244277	0.0160148
YHR034C	PIH1	-2.29	0.09	4.88217e-09	-0.243637	0.102607
YBL067C	UBP13	-1.53	0.23	9.28447e-06	-0.243463	0.0517504
YPR043W	RPL43A	-1.77	1.85	9.88374e-07	-0.243436	0.0761575
YNR002C	ATO2	-1.07	0.56	0.000498446	-0.242608	0.0788542
YNR025C		-1.43	0.81	2.33801e-05	-0.241774	0.0349419
YGL140C		-1.02	0.39	0.000752304	-0.240301	0.0251645
YKL077W		-1.57	0.9	6.57696e-06	-0.238939	0.0733534
YIL152W		-1.45	0.58	1.91353e-05	-0.238744	0.0464284
YDR137W	RGP1	-1.36	0.33	4.05099e-05	-0.238408	0.139957
YMR054W	STV1	-2.25	0.16	7.67953e-09	-0.237649	0.0582457
YHR081W	LRP1	-0.98	0.26	0.000982136	-0.235728	0.0592713
YER135C		-1.41	0.28	2.61178e-05	-0.23565	0.0184084
YKL071W		-1.39	0.88	0.00058833	-0.235417	0.0519754
YBR221C	PDB1	-1.35	1.05	0.000779167	-0.234465	0.0827642
YKR039W	GAP1	-1.04	0.14	0.000600016	-0.234013	0.0313323
YHR137W	ARO9	-1.32	0.16	5.85467e-05	-0.231885	0.0710403
YGR043C	NQM1	-1.56	0.87	0.000202024	-0.230781	0.0697492
YIL135C	VHS2	-1.53	1.05	0.000255851	-0.22994	0.0885946
YOR165W	SEY1	-1.61	1.34	0.00015216	-0.229601	0.114491
YGL141W	HUL5	-1.13	0.22	0.000297156	-0.228263	0.0417694
YER179W	DMC1	-1.66	1.44	2.76817e-06	-0.227497	0.0969514
YER132C	PMD1	-1.13	0.25	0.000285068	-0.226253	0.0304586
YMR053C	STB2	-2.61	0.09	1.3528e-10	-0.225997	0.0561672
YLR225C		-1.49	0.87	0.000313952	-0.225656	0.0573405
YLR151C	PCD1	-1.67	1.25	2.5179e-06	-0.225396	0.0590504
YPR123C		-1.86	0.41	3.90442e-07	-0.223348	0.035455
YPL050C	MNN9	-1.79	1.14	7.94386e-07	-0.223292	0.0295605
YJR039W		-1.21	0.29	0.0001461	-0.221897	0.0293439
YGL158W	RCK1	-1.69	0.26	2.13199e-06	-0.221784	0.0340517
YPR058W	YMC1	-1	0.1	0.000833614	-0.219355	0.0620995
YOR113W	AZF1	-2.43	0.71	1.00187e-09	-0.218797	0.0945725
YEL007W		-1.01	0.97	0.000767913	-0.21723	0.113512
YGL004C	RPN14	-1.08	0.29	0.000440384	-0.216802	0.134012
YBL071W-A	KTI11	-1.65	0.87	2.97162e-06	-0.216307	0.172073
YOR043W	WHI2	-1.49	0.84	1.33572e-05	-0.21567	0.0697293
YKR010C	TOF2	-1.45	0.28	1.91353e-05	-0.215518	0.0637207
YJR096W		-1.03	0.16	0.000651493	-0.212416	0.0588611
YER176W	ECM32	-1.73	0.11	1.38574e-06	-0.210924	0.0366216
YER175C	TMT1	-1.62	0.44	4.13032e-06	-0.210917	0.0509024
YKL129C	MYO3	-1.87	0.5	2.9928e-05	-0.209575	0.110166
YDR263C	DIN7	-2.83	1.11	2.60282e-08	-0.208442	0.135397
YIR001C	SGN1	-1.18	0.13	0.000195926	-0.207271	0.0167288
YGR268C	HUA1	-3.88	0.21	8.0631e-13	-0.205568	0.048771
YLL047W		-1.08	0.58	0.000458954	-0.205085	0.100165
YCR047C	BUD23	-1.43	1.27	0.000479907	-0.201497	0.111481
YJR151W-A		-3.27	1.28	2.51738e-14	-0.200209	0.0702391
YNL068C	FKH2	-1.91	0.13	2.50093e-07	-0.199933	0.0859657
YMR175W-A		-1.19	0.15	0.000172809	-0.198717	0.0324475
YPL038W-A		-1.23	0.33	0.000123442	-0.198302	0.0534081
YOL052C-A	DDR2	-1.34	0.2	4.92568e-05	-0.195513	0.0868467
YDR261C	EXG2	-1.45	0.05	0.00041667	-0.19435	0.0967024
YIL085C	KTR7	-1.42	0.41	2.49874e-05	-0.19421	0.049077
YPL134C	ODC1	-1.64	0.41	3.42317e-06	-0.194095	0.0670865
YIL102C		-1.61	0.3	4.22814e-06	-0.193874	0.0824145
YBR299W	MAL32	-1.05	0.37	0.000575807	-0.193819	0.0338325
YGR233C	PHO81	-5.18	0.07	1.14204e-29	-0.192673	0.0689833
YLR363W-A		-1.9	0.31	2.62827e-07	-0.191369	0.0398586
YLR309C	IMH1	-1	0.12	0.00085089	-0.190603	0.0528121
YLR410W	VIP1	-1.13	0.65	0.00029105	-0.19056	0.0626927
YKR034W	DAL80	-1.02	0.64	0.000722022	-0.18907	0.0388273
YOR283W		-1.68	0.37	2.23593e-06	-0.18865	0.0736958
YHR149C	SKG6	-2.18	0.44	3.91687e-06	-0.18667	0.0322649
YDR498C	SEC20	-1.4	0.28	2.85287e-05	-0.186154	0.0756932
YFR025C	HIS2	-1.29	0.42	7.5741e-05	-0.183535	0.0452966
YMR305C	SCW10	-1.23	0.67	0.000126074	-0.183207	0.0556774
YKL199C		-1.66	0	0.000111056	-0.181084	0.110717
YAL037C-A		-1.32	0.27	5.98211e-05	-0.18092	0.090465
YDR306C		-3.43	0.19	1.03613e-10	-0.179973	0.0060748
YOL097W-A		-1.62	0.61	4.13032e-06	-0.179952	0.093087
YDL012C		-1	0.55	0.00086852	-0.179768	0.0145472
YML111W	BUL2	-1.34	0.46	5.03347e-05	-0.179668	0.097117
YGR054W		-1.12	0.44	0.000329631	-0.174582	0.0393625
YHR151C	MTC6	-2.17	0.28	1.64604e-08	-0.174572	0.107803
YIL158W		-1.12	0.68	0.000322868	-0.173301	0.0582273
YGR035W-A		-1.14	0.64	0.000279207	-0.168207	0.0656882
YIL128W	MET18	-1.41	0.66	2.72975e-05	-0.16656	0.0655975
YNL014W	HEF3	-1.18	0.62	0.000191873	-0.16619	0.0547568
YKL162C		-1.75	1.39	1.14274e-06	-0.164591	0.0889265
YBR114W	RAD16	-1.04	0.24	0.000612495	-0.163317	0.0247851
YPR185W	ATG13	-1.35	0.12	4.61554e-05	-0.163278	0.0202775
YIL132C	CSM2	-1.1	0.69	0.000389019	-0.159595	0.0223637
YGR269W		-2.32	0.52	1.44952e-06	-0.158167	0.056699
YNL290W	RFC3	-1.12	1.94	0.000322868	-0.156353	0.0373581
YDR314C	RAD34	-3	0.32	6.02738e-09	-0.155735	0.0608324
YOR141C	ARP8	-2.62	0.93	1.16763e-10	-0.153323	0.156014
YLR446W		-1.23	0.15	0.000131505	-0.149651	0.0551686
YMR272W-B		-1.14	0.26	0.000279207	-0.149615	0.0597183
YKL114C	APN1	-1.61	0.49	0.00015216	-0.148465	0.0383166
YPR045C		-3.51	0.94	6.22249e-16	-0.145307	0.0953567
YOL104C	NDJ1	-1.23	0.21	0.000131505	-0.145305	0.04607
YER108C		-1.11	0.42	0.000336534	-0.141647	0.0811685
YER101C	AST2	-1.44	0.04	0.000436773	-0.13953	0.0474246
YPR188C	MLC2	-1.22	0.1	0.000140081	-0.136522	0.0194763
YGR263C	SAY1	-2.64	0.33	1.27066e-07	-0.135402	0.0785984
YGR159C	NSR1	-3.76	0.57	1.28767e-17	-0.129313	0.105023
YIL137C	TMA108	-1.43	0.35	0.00046508	-0.127384	0.0577629
YNL190W		-1.32	0.54	6.11223e-05	-0.12089	0.0512017
YNL231C	PDR16	-1.12	0.09	0.000329631	-0.118225	0.0364313
YML113W	DAT1	-1.87	0.27	3.53749e-07	-0.117291	0.0237761
YGL100W	SEH1	-1.23	0.21	0.000126074	-0.116563	0.0829694
YNL120C		-1.93	0.22	2.0495e-07	-0.113418	0.237476
YER081W	SER3	-1.1	1.1	0.000365603	-0.110409	0.144704
YNL332W	THI12	-1.38	1.09	3.47659e-05	-0.0964914	0.0797627
YER061C	CEM1	-2.01	0.59	8.72905e-08	-0.0481474	0.0655675
YOR309C		-2.81	0.59	1.19442e-11	-0.0100641	0.0967001
YHR136C	SPL2	-1.1	0.62	0.000373249	0.00485097	0.00996852
YOR096W	RPS7A	-2.33	0.63	1.30196e-06	0.0464575	0.0884861
YOR221C	MCT1	-2.23	0.34	9.00094e-09	0.0887815	0.0727706
YJL200C	ACO2	-1.06	0.23	0.000541296	0.129556	0.085979
YGR063C	SPT4	-2.01	0.41	9.18163e-08	0.802916	0.0446686
YDR290W		-1.87	0.29	2.899e-05	0.818027	0.159085

## Sheet: less induced hits
Gene_systematic name	Gene_generic name	average_single mutant PHO84 expression (0 = WT in 50 μM Pi)	standard deviation_single mutant PHO84 expression	p-value of measurement errors	average_log2 (YFP/RFP) reporter level of double mutants (xxx∆ pho80D∆) (0 = pho80D∆ in 50 μM Pi)	standard deviation_log2 (YFP/RFP) reporter level of double mutants (xxx∆ pho80D∆)	SGD_ID
YHR030C	SLT2	-2.24	0.17	8.3146e-09	-1.05472	0.394869	S000001072
YGR272C		-3.54	0.07	3.33266e-11	-1.05172	0.013097	S000003504
YGL066W	SGF73	-1.94	0.25	1.72093e-07	-1.0251	0.233874	S000003034
YDL074C	BRE1	-0.98	0.42	0.000982136	-0.973526	0.160345	S000002232
YDR079C-A	TFB5	-2.44	1.03	6.0461e-07	-0.973289	0.477883	S000007603
YNL067W-B		-1.19	0.13	0.000176467	-0.965787	0.686584	S000028810
YHR067W	HTD2	-2.03	0.82	7.12796e-08	-0.936584	0.322336	S000001109
YLR062C	BUD28	-2.67	0.48	6.83988e-11	-0.924266	0.0702131	S000004052
YNL215W	IES2	-0.98	0.34	0.000982136	-0.923201	0.0780315	S000005159
YLR061W	RPL22A	-2.65	0.47	8.42878e-11	-0.918327	0.0296968	S000004051
YPL249C-A	RPL36B	-3.36	1.46	6.04444e-15	-0.911842	0.223801	S000006438
YDR202C	RAV2	-1.47	0.14	1.56403e-05	-0.874462	0.110015	S000002610
YDL117W	CYK3	-1.53	0.47	8.86919e-06	-0.841606	0.392888	S000002275
YBR084C-A	RPL19A	-1.81	0.69	6.37873e-07	-0.83033	0.566943	S000002156
YPR050C		-1.3	0.59	6.80516e-05	-0.816516	0.270058	S000006254
YLR184W		-2.41	0.83	1.2512e-09	-0.815331	0.344823	S000004174
YLR021W	IRC25	-1.61	0.14	4.43057e-06	-0.811012	0.103135	S000004011
YLR449W	FPR4	-1.33	0.38	5.60765e-05	-0.804411	0.693082	S000004441
YGL188C-A		-3.09	0.47	2.59861e-09	-0.799823	0.250626	S000028635
YKL144C	RPC25	-2.15	0.24	2.02703e-08	-0.782164	0.199041	S000001627
YDR034C	LYS14	-1.48	0.41	1.39743e-05	-0.746878	0.249706	S000002441
YDL212W	SHR3	-3.13	0.26	1.83507e-09	-0.741271	0.177662	S000002371
YPR189W	SKI3	-1.74	0.41	1.28921e-06	-0.734882	0.0955933	S000006393
YPL084W	BRO1	-2.54	0.6	3.1415e-10	-0.690439	0.0368417	S000006005
YLR436C	ECM30	-1.63	0.17	0.000132056	-0.679196	0.289778	S000004428
YLR448W	RPL6B	-1.66	0.77	2.70342e-06	-0.658683	0.0192739	S000004440
YJL024C	APS3	-2.4	0.31	1.39758e-09	-0.658495	0.132412	S000003561
YBR288C	APM3	-2.72	0.65	3.62945e-11	-0.653286	0.210375	S000000492
YBR175W	SWD3	-1.22	0.49	0.000143059	-0.650278	0.168528	S000000379
YDR073W	SNF11	-2.08	0.47	4.28142e-08	-0.648271	0.0745999	S000002480
YNL067W	RPL9B	-1.69	0.25	2.03277e-06	-0.644805	0.000989538	S000005011
YBR174C		-1.03	0.3	0.000678847	-0.6328	0.198384	S000000378
YML117W	NAB6	-1.08	0.36	0.000449574	-0.622792	0.021838	S000004585
YNL307C	MCK1	-1.11	0.14	0.000358111	-0.616444	0.0888607	S000005251
YJL178C	ATG27	-1.35	0.54	4.51643e-05	-0.612112	0.0824619	S000003714
YGL070C	RPB9	-1.84	0.13	4.75396e-07	-0.61116	0.112094	S000003038
YOR293W	RPS10A	-1.35	0.79	4.51643e-05	-0.606241	0.0515361	S000005819
YMR154C	RIM13	-0.99	0.34	0.000923603	-0.603778	0.363836	S000004763
YGL045W	RIM8	-1.21	0.59	0.0001461	-0.594328	0.705356	S000003013
YER129W	SAK1	-1.83	0.4	5.50784e-07	-0.593154	0.260208	S000000931
YPL037C	EGD1	-1.37	0.66	3.96364e-05	-0.583067	0.118531	S000005958
YBL072C	RPS8A	-1.4	0.56	2.98135e-05	-0.58074	0.21981	S000000168
YKL009W	MRT4	-1.61	0.32	4.43057e-06	-0.576148	0.045707	S000001492
YPR044C	OPI11	-3.73	0.08	3.99174e-12	-0.572587	0.384804	S000006248
YIR033W	MGA2	-2.42	0.35	7.14284e-07	-0.569253	0.195868	S000001472
YLR068W	FYV7	-2.13	1.22	2.49405e-08	-0.568411	0.205369	S000004058
YML024W	RPS17A	-1.03	0.26	0.000678847	-0.564575	0.142333	S000004486
YPL077C		-1	0.27	0.00086852	-0.561882	0.337496	S000005998
YCL005W	LDB16	-2.24	1.82	2.59159e-06	-0.552198	0.162269	S000000511
YMR186W	HSC82	-1.02	0.54	0.000737009	-0.549204	0.035386	S000004798
YAR003W	SWD1	-1.87	0.31	3.45119e-07	-0.546819	0.0197643	S000000064
YJR082C	EAF6	-1.28	0.35	8.60867e-05	-0.516101	0.100597	S000003842
YPR197C		-1.83	0.5	5.50784e-07	-0.514792	0.053591	S000006401
YMR110C	HFD1	-1.07	0.18	0.000488268	-0.495741	0.194312	S000004716
YER156C		-1.73	0.11	7.25875e-05	-0.489632	0.0955331	S000000958
YGR122W		-1.09	0.27	0.000405446	-0.487631	0.0997261	S000003354
YMR242C	RPL20A	-1.95	0.25	1.59652e-07	-0.485722	0.0436365	S000004855
YMR010W		-1.72	0.33	1.6005e-06	-0.465545	0.0795016	S000004612
YDL100C	GET3	-1.64	0.23	3.34353e-06	-0.464842	0.0786475	S000002258
YDR302W	GPI11	-1.02	0.37	0.000707337	-0.462455	0.0731779	S000002710
YGL029W	CGR1	-1.33	0.4	5.60765e-05	-0.458887	0.122599	S000002997
YOL162W		-1.25	0.06	0.000104228	-0.457797	0.0825636	S000005522
YJR094W-A	RPL43B	-1.18	0.32	0.000191873	-0.455007	0.0487261	S000003855
YJR107W		-1.39	0.33	3.32751e-05	-0.453927	0.0512876	S000003868
YIR026C	YVH1	-1.37	0.31	0.000666694	-0.45018	0.0629746	S000001465
YMR274C	RCE1	-1.46	0.19	1.74976e-05	-0.447101	0.183686	S000004887
YNR004W		-1.3	0.56	7.2569e-05	-0.446148	0.123166	S000005287
YMR231W	PEP5	-1.18	0.35	0.000200063	-0.436914	0.0856915	S000004844
YJR084W	CSN12	-1.03	0.24	0.000651493	-0.421963	0.0461233	S000003844
YBR266C	SLM6	-2.34	0.77	2.7713e-09	-0.420115	0.0744848	S000000470
YBR196C-A		-2.44	0.32	9.21453e-10	-0.419208	0.082316	S000028534
YJL120W		-1.68	0.29	2.28974e-06	-0.417496	0.0389758	S000003656
YDL114W		-1.08	0.66	0.000440384	-0.415189	0.0807317	S000002272
YOR325W		-1.33	0.5	5.37074e-05	-0.41285	0.218572	S000005852
YDR167W	TAF10	-1.01	0.34	0.000816686	-0.412472	0.138309	S000002574
YMR016C	SOK2	-1.5	0.26	1.22011e-05	-0.41191	0.0579333	S000004618
YDR127W	ARO1	-1.27	0.35	9.17625e-05	-0.411422	0.141048	S000002534
YNL119W	NCS2	-1.96	0.08	1.4443e-07	-0.409615	0.231388	S000005063
YFR030W	MET10	-1.88	0.43	3.2045e-07	-0.399776	0.0324481	S000001926
YLR454W	FMP27	-1.03	0.79	0.000678847	-0.395802	0.0461913	S000004446
YEL053C	MAK10	-1.79	0.76	7.5664e-07	-0.388449	0.0813193	S000000779
YNL139C	THO2	-1.58	0.38	5.72395e-06	-0.387085	0.0745403	S000005083
YDR203W		-1.06	0.22	0.000530254	-0.384266	0.099537	S000002611
YLL021W	SPA2	-2.52	0.39	3.83915e-10	-0.383932	0.105329	S000003944
YJR146W		-1.18	0.25	0.000187902	-0.380673	0.0840011	S000003907
YNL301C	RPL18B	-1.85	0.81	4.52594e-07	-0.379049	0.0422114	S000005245
YPL193W	RSA1	-1.9	0.29	2.39375e-05	-0.376773	0.136041	S000006114
YLR363C	NMD4	-1.16	0.63	0.0002364	-0.374853	0.0184402	S000004355
YOL119C	MCH4	-1.19	0.5	0.000184012	-0.374714	0.0225926	S000005479
YMR126C	DLT1	-2.31	0.54	4.04581e-09	-0.369887	0.0134894	S000004733
YGL078C	DBP3	-1.21	0.13	0.000152371	-0.368223	0.0405683	S000003046
YMR171C	EAR1	-1.58	0.75	5.99561e-06	-0.367024	0.0698752	S000004781
YGL046W		-1.31	0.43	6.5193e-05	-0.36625	0.1842
YLR121C	YPS3	-1.02	0.1	0.000737009	-0.365886	0.134828	S000004111
YIL133C	RPL16A	-1.78	0.24	5.29478e-05	-0.361954	0.0728871	S000001395
YLR150W	STM1	-1.43	0.4	2.28669e-05	-0.361338	0.0456805	S000004140
YJL077C	ICS3	-1.05	0.39	0.000587788	-0.361148	0.0425788	S000003613
YPR074C	TKL1	-1.2	0.25	0.000169225	-0.360009	0.109126	S000006278
YFR005C	SAD1	-2.03	0.62	7.31109e-08	-0.357116	0.108535	S000001901
YBR260C	RGD1	-1.06	0.34	0.000541296	-0.355538	0.070164	S000000464
YAL067C	SEO1	-1.01	0.27	0.000767913	-0.354774	0.0317043	S000000062
YMR312W	ELP6	-1.21	0.61	0.000149203	-0.349462	0.15933	S000004929
YNL010W		-2.49	0.14	5.55601e-10	-0.348129	0.0818307	S000004955
YBL027W	RPL19B	-2.82	0.24	9.89351e-12	-0.348054	0.0644702	S000000123
YJL006C	CTK2	-1.15	0.31	0.000251637	-0.340201	0.10735	S000003543
YJL064W		-1.27	0.27	9.17625e-05	-0.339742	0.0595999	S000003600
YHR203C	RPS4B	-2.21	1.09	1.11136e-08	-0.339254	0.112712	S000001246
YGL215W	CLG1	-1.24	1.17	0.000120863	-0.338773	0.100334	S000003183
YPL196W	OXR1	-1.6	0.24	4.64242e-06	-0.338538	0.0863842	S000006117
YNL294C	RIM21	-1	0.53	0.00088651	-0.333556	0.235058	S000005238
YOR072W		-1.06	0.37	0.000530254	-0.331159	0.103358	S000005598
YNL069C	RPL16B	-1.77	0.5	9.41609e-07	-0.330034	0.040932	S000005013
YKR103W	NFT1	-1.04	0.66	0.000600016	-0.327825	0.121145	S000001811
YOR027W	STI1	-1.23	0.51	0.000123442	-0.326876	0.204192	S000005553
YCL010C	SGF29	-1.21	0.57	0.000152371	-0.326331	0.177598	S000000516
YLR345W		-1.77	0.06	9.41609e-07	-0.325398	0.166744	S000004337
YDR095C		-1.4	0.76	3.04767e-05	-0.325063	0.107849	S000002502
YGL186C	TPN1	-1.17	0.27	0.000217487	-0.32083	0.131476	S000003154
YPR153W		-1.86	0.34	4.00184e-07	-0.319567	0.149247	S000006357
YDR056C		-1.01	0.32	0.000816686	-0.317056	0.0982599	S000002463
YLR428C		-2.05	0.51	5.96636e-08	-0.314559	0.0447095	S000004420
YGL088W		-1.14	0.98	0.000279207	-0.314382	0.142558	S000003056
YDR035W	ARO3	-1.04	0.25	0.000612495	-0.31411	0.089466	S000002442
YOR385W		-1.55	1.3	7.72851e-06	-0.312776	0.0609832	S000005912
YHR066W	SSF1	-1.42	0.16	2.39044e-05	-0.312587	0.056095	S000001108
YOR299W	BUD7	-1.44	0.83	2.00088e-05	-0.310509	0.0828365	S000005825
YKL039W	PTM1	-1.23	0.59	0.000123442	-0.310335	0.0750019	S000001522
YOL077C	BRX1	-0.99	0.2	0.000904869	-0.309608	0.0657767	S000005437
YOR138C	RUP1	-1.66	1.19	2.76817e-06	-0.308612	0.0739034	S000005664
YKL065C	YET1	-2.18	1.38	1.52207e-08	-0.307971	0.0691135	S000001548
YLR236C		-1.04	0.22	0.000612495	-0.306149	0.0140558	S000004226
YER177W	BMH1	-1.12	0.46	0.000316241	-0.304582	0.0837607	S000000979
YPR114W		-1.55	0.47	7.38092e-06	-0.30354	0.0885074	S000006318
YGR040W	KSS1	-1.15	0.69	0.000241375	-0.302631	0.0541838	S000003272
YLR427W	MAG2	-1.44	0.28	2.04599e-05	-0.302219	0.0950922	S000004419
YDL133W		-1.75	0.59	1.14274e-06	-0.301751	0.122669	S000002291
YDR266C		-3.41	0.08	1.2688e-10	-0.301469	0.0213943	S000002674
YCR086W	CSM1	-1.6	0.58	4.75201e-06	-0.301362	0.0947334	S000000682
YGL148W	ARO2	-2.22	0.52	2.87558e-06	-0.300884	0.0862113	S000003116
YOL045W	PSK2	-1.01	0.2	0.000767913	-0.300102	0.103271	S000005405
YKR090W	PXL1	-1.06	0.32	0.000519434	-0.298832	0.0450602	S000001798
YPR049C	ATG11	-1.37	0.48	0.000687835	-0.298324	0.033933	S000006253
YGR200C	ELP2	-1.3	0.37	6.95262e-05	-0.296767	0.0479893	S000003432
YBR028C		-1.03	0.88	0.000665031	-0.29629	0.011774	S000000232
YMR242W-A		-1.53	0.63	9.28447e-06	-0.295537	0.103344	S000028694
YOL046C		-1.3	0.36	7.10318e-05	-0.295376	0.0746302	S000005406
YLR209C	PNP1	-1.4	1.41	0.000561342	-0.295299	0.105227	S000004199
YKL075C		-2.56	1.18	2.28727e-10	-0.294687	0.0132187	S000001558
YOR294W	RRS1	-1.83	0.05	5.24435e-07	-0.292408	0.0602519	S000005820
YIL110W	MNI1	-1.38	0.19	3.55354e-05	-0.291124	0.074188	S000001372
YDR239C		-1.1	0.24	0.000365603	-0.290937	0.070223	S000002647
YJR058C	APS2	-1.12	0.19	0.000309749	-0.290637	0.0599039	S000003819
YGL261C		-1.08	0.29	0.00043138	-0.290248	0.0662403	S000003230
YNL041C	COG6	-1.13	0.49	0.00029105	-0.289965	0.0585831	S000004986
YGR271C-A	EFG1	-1.35	1.92	4.61554e-05	-0.288248	0.0515082	S000007608
YIL014W	MNT3	-2.99	0.62	6.74078e-09	-0.282671	0.0917792	S000001276
YNL108C		-1.45	0.33	1.95674e-05	-0.280256	0.0856767	S000005052
YPR060C	ARO7	-1.37	1.44	3.87812e-05	-0.280207	0.05567	S000006264
YML007C-A		-1.4	0.22	3.04767e-05	-0.278461	0.10617	S000007621
YIR019C	MUC1	-3.07	0.07	3.26977e-09	-0.277513	0.123581	S000001458
YPR016C	TIF6	-1.48	0.34	1.42932e-05	-0.277028	0.0989501	S000006220
YMR209C		-0.99	0.34	0.000962229	-0.274227	0.063274	S000004822
YML021C	UNG1	-1.11	0.43	0.000350771	-0.274047	0.069004	S000004483
YJL213W		-1.22	0.41	0.000137163	-0.273104	0.0367509	S000003749
YBR255W	MTC4	-1.63	0.02	3.50465e-06	-0.272764	0.115698	S000000459
YNR022C	MRPL50	-1.16	0.54	0.00022675	-0.269425	0.137123	S000005305
YDL184C	RPL41A	-0.98	1.1	0.000982136	-0.268586	0.0571433	S000002343
YGL202W	ARO8	-1.45	0.2	1.87125e-05	-0.267943	0.111849	S000003170
YIR024C		-1.82	0.1	4.04656e-05	-0.267178	0.0902595	S000001463
YOR338W		-1.07	0.88	0.000488268	-0.267137	0.0745377	S000005865
YDR538W	PAD1	-1.14	0.17	0.000279207	-0.266945	0.0486557	S000002946
YOL093W	TRM10	-3.32	0.34	2.96387e-10	-0.266109	0.13699	S000005453
YLR429W	CRN1	-1.23	0.22	0.000123442	-0.264123	0.0330183	S000004421
YHR033W		-1.46	0.35	1.74976e-05	-0.264091	0.0571587	S000001075
YKL063C		-2.01	1.19	8.95252e-08	-0.263774	0.0274675	S000001546
YLR389C	STE23	-1.56	0.64	6.88779e-06	-0.26338	0.0300902	S000004381
YLR221C	RSA3	-2.27	1.47	1.99394e-06	-0.261623	0.165613	S000004211
YHL003C	LAG1	-1.05	0.71	0.000552566	-0.259313	0.0857895	S000000995
YOL103W	ITR2	-1.2	0.38	0.000165715	-0.258114	0.15184	S000005463
YBR021W	FUR4	-1.29	0.25	7.5741e-05	-0.257164	0.0662572	S000000225
YIR020C		-1.67	0.67	0.000104278	-0.253911	0.18255	S000001459
YBR145W	ADH5	-1.02	0.14	0.000722022	-0.253119	0.0293723	S000000349
YGR107W		-1.28	1.02	8.60867e-05	-0.252282	0.0482569	S000003339
YER137C		-1.11	0.5	0.000336534	-0.251999	0.0434623	S000000939
YKL098W	MTC2	-1.57	0.8	6.13608e-06	-0.249344	0.0584114	S000001581
YER044C	ERG28	-1.09	0.23	0.000413915	-0.247938	0.0728408	S000000846
YJL155C	FBP26	-1.27	0.1	8.98312e-05	-0.247922	0.055346	S000003691
YGL034C		-1.08	0.28	0.000440384	-0.246911	0.120879	S000003002
YIL123W	SIM1	-1.49	0.39	1.30586e-05	-0.244277	0.0160148	S000001385
YHR034C	PIH1	-2.29	0.09	4.88217e-09	-0.243637	0.102607	S000001076
YBL067C	UBP13	-1.53	0.23	9.28447e-06	-0.243463	0.0517504	S000000163
YPR043W	RPL43A	-1.77	1.85	9.88374e-07	-0.243436	0.0761575	S000006247
YNR002C	ATO2	-1.07	0.56	0.000498446	-0.242608	0.0788542	S000005285
YNR025C		-1.43	0.81	2.33801e-05	-0.241774	0.0349419	S000005308
YGL140C		-1.02	0.39	0.000752304	-0.240301	0.0251645	S000003108
YKL077W		-1.57	0.9	6.57696e-06	-0.238939	0.0733534	S000001560
YIL152W		-1.45	0.58	1.91353e-05	-0.238744	0.0464284	S000001414
YDR137W	RGP1	-1.36	0.33	4.05099e-05	-0.238408	0.139957	S000002544
YMR054W	STV1	-2.25	0.16	7.67953e-09	-0.237649	0.0582457	S000004658
YHR081W	LRP1	-0.98	0.26	0.000982136	-0.235728	0.0592713	S000001123
YER135C		-1.41	0.28	2.61178e-05	-0.23565	0.0184084	S000000937
YKL071W		-1.39	0.88	0.00058833	-0.235417	0.0519754	S000001554
YBR221C	PDB1	-1.35	1.05	0.000779167	-0.234465	0.0827642	S000000425
YKR039W	GAP1	-1.04	0.14	0.000600016	-0.234013	0.0313323	S000001747
YHR137W	ARO9	-1.32	0.16	5.85467e-05	-0.231885	0.0710403	S000001179
YGR043C	NQM1	-1.56	0.87	0.000202024	-0.230781	0.0697492	S000003275
YIL135C	VHS2	-1.53	1.05	0.000255851	-0.22994	0.0885946	S000001397
YOR165W	SEY1	-1.61	1.34	0.00015216	-0.229601	0.114491	S000005691
YGL141W	HUL5	-1.13	0.22	0.000297156	-0.228263	0.0417694	S000003109
YER179W	DMC1	-1.66	1.44	2.76817e-06	-0.227497	0.0969514	S000000981
YER132C	PMD1	-1.13	0.25	0.000285068	-0.226253	0.0304586	S000000934
YMR053C	STB2	-2.61	0.09	1.3528e-10	-0.225997	0.0561672	S000004657
YLR225C		-1.49	0.87	0.000313952	-0.225656	0.0573405	S000004215
YLR151C	PCD1	-1.67	1.25	2.5179e-06	-0.225396	0.0590504	S000004141
YPR123C		-1.86	0.41	3.90442e-07	-0.223348	0.035455	S000006327
YPL050C	MNN9	-1.79	1.14	7.94386e-07	-0.223292	0.0295605	S000005971
YJR039W		-1.21	0.29	0.0001461	-0.221897	0.0293439	S000003800
YGL158W	RCK1	-1.69	0.26	2.13199e-06	-0.221784	0.0340517	S000003126
YPR058W	YMC1	-1	0.1	0.000833614	-0.219355	0.0620995	S000006262
YOR113W	AZF1	-2.43	0.71	1.00187e-09	-0.218797	0.0945725	S000005639
YEL007W		-1.01	0.97	0.000767913	-0.21723	0.113512	S000000733
YGL004C	RPN14	-1.08	0.29	0.000440384	-0.216802	0.134012	S000002972
YBL071W-A	KTI11	-1.65	0.87	2.97162e-06	-0.216307	0.172073	S000007587
YOR043W	WHI2	-1.49	0.84	1.33572e-05	-0.21567	0.0697293	S000005569
YKR010C	TOF2	-1.45	0.28	1.91353e-05	-0.215518	0.0637207	S000001718
YJR096W		-1.03	0.16	0.000651493	-0.212416	0.0588611	S000003857
YER176W	ECM32	-1.73	0.11	1.38574e-06	-0.210924	0.0366216	S000000978
YER175C	TMT1	-1.62	0.44	4.13032e-06	-0.210917	0.0509024	S000000977
YKL129C	MYO3	-1.87	0.5	2.9928e-05	-0.209575	0.110166	S000001612
YDR263C	DIN7	-2.83	1.11	2.60282e-08	-0.208442	0.135397	S000002671
YIR001C	SGN1	-1.18	0.13	0.000195926	-0.207271	0.0167288	S000001440
YGR268C	HUA1	-3.88	0.21	8.0631e-13	-0.205568	0.048771	S000003500
YLL047W		-1.08	0.58	0.000458954	-0.205085	0.100165	S000003970
YCR047C	BUD23	-1.43	1.27	0.000479907	-0.201497	0.111481	S000000643
YJR151W-A		-3.27	1.28	2.51738e-14	-0.200209	0.0702391	S000028557
YNL068C	FKH2	-1.91	0.13	2.50093e-07	-0.199933	0.0859657	S000005012
YMR175W-A		-1.19	0.15	0.000172809	-0.198717	0.0324475	S000028848
YPL038W-A		-1.23	0.33	0.000123442	-0.198302	0.0534081	S000028588
YOL052C-A	DDR2	-1.34	0.2	4.92568e-05	-0.195513	0.0868467	S000005413
YDR261C	EXG2	-1.45	0.05	0.00041667	-0.19435	0.0967024	S000002669
YIL085C	KTR7	-1.42	0.41	2.49874e-05	-0.19421	0.049077	S000001347
YPL134C	ODC1	-1.64	0.41	3.42317e-06	-0.194095	0.0670865	S000006055
YIL102C		-1.61	0.3	4.22814e-06	-0.193874	0.0824145	S000001364
YBR299W	MAL32	-1.05	0.37	0.000575807	-0.193819	0.0338325	S000000503
YGR233C	PHO81	-5.18	0.07	1.14204e-29	-0.192673	0.0689833	S000003465
YLR363W-A		-1.9	0.31	2.62827e-07	-0.191369	0.0398586	S000007620
YLR309C	IMH1	-1	0.12	0.00085089	-0.190603	0.0528121	S000004300
YLR410W	VIP1	-1.13	0.65	0.00029105	-0.19056	0.0626927	S000004402
YKR034W	DAL80	-1.02	0.64	0.000722022	-0.18907	0.0388273	S000001742
YOR283W		-1.68	0.37	2.23593e-06	-0.18865	0.0736958	S000005809
YHR149C	SKG6	-2.18	0.44	3.91687e-06	-0.18667	0.0322649	S000001192
YDR498C	SEC20	-1.4	0.28	2.85287e-05	-0.186154	0.0756932	S000002906
YFR025C	HIS2	-1.29	0.42	7.5741e-05	-0.183535	0.0452966	S000001921
YMR305C	SCW10	-1.23	0.67	0.000126074	-0.183207	0.0556774	S000004921
YKL199C		-1.66	0	0.000111056	-0.181084	0.110717
YAL037C-A		-1.32	0.27	5.98211e-05	-0.18092	0.090465	S000028732
YDR306C		-3.43	0.19	1.03613e-10	-0.179973	0.0060748	S000002714
YOL097W-A		-1.62	0.61	4.13032e-06	-0.179952	0.093087	S000028854
YDL012C		-1	0.55	0.00086852	-0.179768	0.0145472	S000002170
YML111W	BUL2	-1.34	0.46	5.03347e-05	-0.179668	0.097117	S000004579
YGR054W		-1.12	0.44	0.000329631	-0.174582	0.0393625	S000003286
YHR151C	MTC6	-2.17	0.28	1.64604e-08	-0.174572	0.107803	S000001194
YIL158W		-1.12	0.68	0.000322868	-0.173301	0.0582273	S000001420
YGR035W-A		-1.14	0.64	0.000279207	-0.168207	0.0656882	S000028827
YIL128W	MET18	-1.41	0.66	2.72975e-05	-0.16656	0.0655975	S000001390
YNL014W	HEF3	-1.18	0.62	0.000191873	-0.16619	0.0547568	S000004959
YKL162C		-1.75	1.39	1.14274e-06	-0.164591	0.0889265	S000001645
YBR114W	RAD16	-1.04	0.24	0.000612495	-0.163317	0.0247851	S000000318
YPR185W	ATG13	-1.35	0.12	4.61554e-05	-0.163278	0.0202775	S000006389
YIL132C	CSM2	-1.1	0.69	0.000389019	-0.159595	0.0223637	S000001394
YGR269W		-2.32	0.52	1.44952e-06	-0.158167	0.056699	S000003501
YNL290W	RFC3	-1.12	1.94	0.000322868	-0.156353	0.0373581	S000005234
YDR314C	RAD34	-3	0.32	6.02738e-09	-0.155735	0.0608324	S000002722
YOR141C	ARP8	-2.62	0.93	1.16763e-10	-0.153323	0.156014	S000005667
YLR446W		-1.23	0.15	0.000131505	-0.149651	0.0551686	S000004438
YMR272W-B		-1.14	0.26	0.000279207	-0.149615	0.0597183	S000028696
YKL114C	APN1	-1.61	0.49	0.00015216	-0.148465	0.0383166	S000001597
YPR045C		-3.51	0.94	6.22249e-16	-0.145307	0.0953567	S000006249
YOL104C	NDJ1	-1.23	0.21	0.000131505	-0.145305	0.04607	S000005464
YER108C		-1.11	0.42	0.000336534	-0.141647	0.0811685
YER101C	AST2	-1.44	0.04	0.000436773	-0.13953	0.0474246	S000000903
YPR188C	MLC2	-1.22	0.1	0.000140081	-0.136522	0.0194763	S000006392
YGR263C	SAY1	-2.64	0.33	1.27066e-07	-0.135402	0.0785984	S000003495
YGR159C	NSR1	-3.76	0.57	1.28767e-17	-0.129313	0.105023	S000003391
YIL137C	TMA108	-1.43	0.35	0.00046508	-0.127384	0.0577629	S000001399
YNL190W		-1.32	0.54	6.11223e-05	-0.12089	0.0512017	S000005134
YNL231C	PDR16	-1.12	0.09	0.000329631	-0.118225	0.0364313	S000005175
YML113W	DAT1	-1.87	0.27	3.53749e-07	-0.117291	0.0237761	S000004581
YGL100W	SEH1	-1.23	0.21	0.000126074	-0.116563	0.0829694	S000003068
YNL120C		-1.93	0.22	2.0495e-07	-0.113418	0.237476	S000005064
YER081W	SER3	-1.1	1.1	0.000365603	-0.110409	0.144704	S000000883
YNL332W	THI12	-1.38	1.09	3.47659e-05	-0.0964914	0.0797627	S000005276
YER061C	CEM1	-2.01	0.59	8.72905e-08	-0.0481474	0.0655675	S000000863
YOR309C		-2.81	0.59	1.19442e-11	-0.0100641	0.0967001	S000005836
YHR136C	SPL2	-1.1	0.62	0.000373249	0.00485097	0.00996852	S000001178
YOR096W	RPS7A	-2.33	0.63	1.30196e-06	0.0464575	0.0884861	S000005622
YOR221C	MCT1	-2.23	0.34	9.00094e-09	0.0887815	0.0727706	S000005747
YJL200C	ACO2	-1.06	0.23	0.000541296	0.129556	0.085979	S000003736
YGR063C	SPT4	-2.01	0.41	9.18163e-08	0.802916	0.0446686	S000003295
YDR290W		-1.87	0.29	2.899e-05	0.818027	0.159085	S000002698

## Sheet: less induced hits_<-1 than WT
Gene_systematic name	Gene_generic name	average_single mutant PHO84 expression (0 = WT in 50 μM Pi)	standard deviation_single mutant PHO84 expression	p-value of measurement errors	average_log2 (YFP/RFP) reporter level of double mutants (xxx∆ pho80D∆) (0 = pho80D∆ in 50 μM Pi)	standard deviation_log2 (YFP/RFP) reporter level of double mutants (xxx∆ pho80D∆)	SGD_ID
YGR233C	PHO81	-5.18	0.07	1.14204e-29	-0.192673	0.0689833	S000003465
YGR268C	HUA1	-3.88	0.21	8.0631e-13	-0.205568	0.048771	S000003500
YGR159C	NSR1	-3.76	0.57	1.28767e-17	-0.129313	0.105023	S000003391
YPR044C	OPI11	-3.73	0.08	3.99174e-12	-0.572587	0.384804	S000006248
YGR272C		-3.54	0.07	3.33266e-11	-1.05172	0.013097	S000003504
YPR045C		-3.51	0.94	6.22249e-16	-0.145307	0.0953567	S000006249
YDR306C		-3.43	0.19	1.03613e-10	-0.179973	0.0060748	S000002714
YDR266C		-3.41	0.08	1.2688e-10	-0.301469	0.0213943	S000002674
YPL249C-A	RPL36B	-3.36	1.46	6.04444e-15	-0.911842	0.223801	S000006438
YOL093W	TRM10	-3.32	0.34	2.96387e-10	-0.266109	0.13699	S000005453
YJR151W-A		-3.27	1.28	2.51738e-14	-0.200209	0.0702391	S000028557
YDL212W	SHR3	-3.13	0.26	1.83507e-09	-0.741271	0.177662	S000002371
YGL188C-A		-3.09	0.47	2.59861e-09	-0.799823	0.250626	S000028635
YIR019C	MUC1	-3.07	0.07	3.26977e-09	-0.277513	0.123581	S000001458
YDR314C	RAD34	-3	0.32	6.02738e-09	-0.155735	0.0608324	S000002722
YIL014W	MNT3	-2.99	0.62	6.74078e-09	-0.282671	0.0917792	S000001276
YDR263C	DIN7	-2.83	1.11	2.60282e-08	-0.208442	0.135397	S000002671
YBL027W	RPL19B	-2.82	0.24	9.89351e-12	-0.348054	0.0644702	S000000123
YOR309C		-2.81	0.59	1.19442e-11	-0.0100641	0.0967001	S000005836
YBR288C	APM3	-2.72	0.65	3.62945e-11	-0.653286	0.210375	S000000492
YLR062C	BUD28	-2.67	0.48	6.83988e-11	-0.924266	0.0702131	S000004052
YLR061W	RPL22A	-2.65	0.47	8.42878e-11	-0.918327	0.0296968	S000004051
YGR263C	SAY1	-2.64	0.33	1.27066e-07	-0.135402	0.0785984	S000003495
YOR141C	ARP8	-2.62	0.93	1.16763e-10	-0.153323	0.156014	S000005667
YMR053C	STB2	-2.61	0.09	1.3528e-10	-0.225997	0.0561672	S000004657
YKL075C		-2.56	1.18	2.28727e-10	-0.294687	0.0132187	S000001558
YPL084W	BRO1	-2.54	0.6	3.1415e-10	-0.690439	0.0368417	S000006005
YLL021W	SPA2	-2.52	0.39	3.83915e-10	-0.383932	0.105329	S000003944
YNL010W		-2.49	0.14	5.55601e-10	-0.348129	0.0818307	S000004955
YDR079C-A	TFB5	-2.44	1.03	6.0461e-07	-0.973289	0.477883	S000007603
YBR196C-A		-2.44	0.32	9.21453e-10	-0.419208	0.082316	S000028534
YOR113W	AZF1	-2.43	0.71	1.00187e-09	-0.218797	0.0945725	S000005639
YIR033W	MGA2	-2.42	0.35	7.14284e-07	-0.569253	0.195868	S000001472
YLR184W		-2.41	0.83	1.2512e-09	-0.815331	0.344823	S000004174
YJL024C	APS3	-2.4	0.31	1.39758e-09	-0.658495	0.132412	S000003561
YBR266C	SLM6	-2.34	0.77	2.7713e-09	-0.420115	0.0744848	S000000470
YOR096W	RPS7A	-2.33	0.63	1.30196e-06	0.0464575	0.0884861	S000005622
YGR269W		-2.32	0.52	1.44952e-06	-0.158167	0.056699	S000003501
YMR126C	DLT1	-2.31	0.54	4.04581e-09	-0.369887	0.0134894	S000004733
YHR034C	PIH1	-2.29	0.09	4.88217e-09	-0.243637	0.102607	S000001076
YLR221C	RSA3	-2.27	1.47	1.99394e-06	-0.261623	0.165613	S000004211
YMR054W	STV1	-2.25	0.16	7.67953e-09	-0.237649	0.0582457	S000004658
YHR030C	SLT2	-2.24	0.17	8.3146e-09	-1.05472	0.394869	S000001072
YCL005W	LDB16	-2.24	1.82	2.59159e-06	-0.552198	0.162269	S000000511
YOR221C	MCT1	-2.23	0.34	9.00094e-09	0.0887815	0.0727706	S000005747
YGL148W	ARO2	-2.22	0.52	2.87558e-06	-0.300884	0.0862113	S000003116
YHR203C	RPS4B	-2.21	1.09	1.11136e-08	-0.339254	0.112712	S000001246
YKL065C	YET1	-2.18	1.38	1.52207e-08	-0.307971	0.0691135	S000001548
YHR149C	SKG6	-2.18	0.44	3.91687e-06	-0.18667	0.0322649	S000001192
YHR151C	MTC6	-2.17	0.28	1.64604e-08	-0.174572	0.107803	S000001194
YKL144C	RPC25	-2.15	0.24	2.02703e-08	-0.782164	0.199041	S000001627
YLR068W	FYV7	-2.13	1.22	2.49405e-08	-0.568411	0.205369	S000004058
YDR073W	SNF11	-2.08	0.47	4.28142e-08	-0.648271	0.0745999	S000002480
YLR428C		-2.05	0.51	5.96636e-08	-0.314559	0.0447095	S000004420
YHR067W	HTD2	-2.03	0.82	7.12796e-08	-0.936584	0.322336	S000001109
YFR005C	SAD1	-2.03	0.62	7.31109e-08	-0.357116	0.108535	S000001901
YKL063C		-2.01	1.19	8.95252e-08	-0.263774	0.0274675	S000001546
YER061C	CEM1	-2.01	0.59	8.72905e-08	-0.0481474	0.0655675	S000000863
YGR063C	SPT4	-2.01	0.41	9.18163e-08	0.802916	0.0446686	S000003295
YNL119W	NCS2	-1.96	0.08	1.4443e-07	-0.409615	0.231388	S000005063
YMR242C	RPL20A	-1.95	0.25	1.59652e-07	-0.485722	0.0436365	S000004855
YGL066W	SGF73	-1.94	0.25	1.72093e-07	-1.0251	0.233874	S000003034
YNL120C		-1.93	0.22	2.0495e-07	-0.113418	0.237476	S000005064
YNL068C	FKH2	-1.91	0.13	2.50093e-07	-0.199933	0.0859657	S000005012
YPL193W	RSA1	-1.9	0.29	2.39375e-05	-0.376773	0.136041	S000006114
YLR363W-A		-1.9	0.31	2.62827e-07	-0.191369	0.0398586	S000007620
YFR030W	MET10	-1.88	0.43	3.2045e-07	-0.399776	0.0324481	S000001926
YAR003W	SWD1	-1.87	0.31	3.45119e-07	-0.546819	0.0197643	S000000064
YKL129C	MYO3	-1.87	0.5	2.9928e-05	-0.209575	0.110166	S000001612
YML113W	DAT1	-1.87	0.27	3.53749e-07	-0.117291	0.0237761	S000004581
YDR290W		-1.87	0.29	2.899e-05	0.818027	0.159085	S000002698
YPR153W		-1.86	0.34	4.00184e-07	-0.319567	0.149247	S000006357
YPR123C		-1.86	0.41	3.90442e-07	-0.223348	0.035455	S000006327
YNL301C	RPL18B	-1.85	0.81	4.52594e-07	-0.379049	0.0422114	S000005245
YGL070C	RPB9	-1.84	0.13	4.75396e-07	-0.61116	0.112094	S000003038
YER129W	SAK1	-1.83	0.4	5.50784e-07	-0.593154	0.260208	S000000931
YPR197C		-1.83	0.5	5.50784e-07	-0.514792	0.053591	S000006401
YOR294W	RRS1	-1.83	0.05	5.24435e-07	-0.292408	0.0602519	S000005820
YIR024C		-1.82	0.1	4.04656e-05	-0.267178	0.0902595	S000001463
YBR084C-A	RPL19A	-1.81	0.69	6.37873e-07	-0.83033	0.566943	S000002156
YEL053C	MAK10	-1.79	0.76	7.5664e-07	-0.388449	0.0813193	S000000779
YPL050C	MNN9	-1.79	1.14	7.94386e-07	-0.223292	0.0295605	S000005971
YIL133C	RPL16A	-1.78	0.24	5.29478e-05	-0.361954	0.0728871	S000001395
YNL069C	RPL16B	-1.77	0.5	9.41609e-07	-0.330034	0.040932	S000005013
YLR345W		-1.77	0.06	9.41609e-07	-0.325398	0.166744	S000004337
YPR043W	RPL43A	-1.77	1.85	9.88374e-07	-0.243436	0.0761575	S000006247
YDL133W		-1.75	0.59	1.14274e-06	-0.301751	0.122669	S000002291
YKL162C		-1.75	1.39	1.14274e-06	-0.164591	0.0889265	S000001645
YPR189W	SKI3	-1.74	0.41	1.28921e-06	-0.734882	0.0955933	S000006393
YER156C		-1.73	0.11	7.25875e-05	-0.489632	0.0955331	S000000958
YER176W	ECM32	-1.73	0.11	1.38574e-06	-0.210924	0.0366216	S000000978
YMR010W		-1.72	0.33	1.6005e-06	-0.465545	0.0795016	S000004612
YNL067W	RPL9B	-1.69	0.25	2.03277e-06	-0.644805	0.000989538	S000005011
YGL158W	RCK1	-1.69	0.26	2.13199e-06	-0.221784	0.0340517	S000003126
YJL120W		-1.68	0.29	2.28974e-06	-0.417496	0.0389758	S000003656
YOR283W		-1.68	0.37	2.23593e-06	-0.18865	0.0736958	S000005809
YIR020C		-1.67	0.67	0.000104278	-0.253911	0.18255	S000001459
YLR151C	PCD1	-1.67	1.25	2.5179e-06	-0.225396	0.0590504	S000004141
YLR448W	RPL6B	-1.66	0.77	2.70342e-06	-0.658683	0.0192739	S000004440
YOR138C	RUP1	-1.66	1.19	2.76817e-06	-0.308612	0.0739034	S000005664
YER179W	DMC1	-1.66	1.44	2.76817e-06	-0.227497	0.0969514	S000000981
YKL199C		-1.66	0	0.000111056	-0.181084	0.110717
YBL071W-A	KTI11	-1.65	0.87	2.97162e-06	-0.216307	0.172073	S000007587
YDL100C	GET3	-1.64	0.23	3.34353e-06	-0.464842	0.0786475	S000002258
YPL134C	ODC1	-1.64	0.41	3.42317e-06	-0.194095	0.0670865	S000006055
YLR436C	ECM30	-1.63	0.17	0.000132056	-0.679196	0.289778	S000004428
YBR255W	MTC4	-1.63	0.02	3.50465e-06	-0.272764	0.115698	S000000459
YER175C	TMT1	-1.62	0.44	4.13032e-06	-0.210917	0.0509024	S000000977
YOL097W-A		-1.62	0.61	4.13032e-06	-0.179952	0.093087	S000028854
YLR021W	IRC25	-1.61	0.14	4.43057e-06	-0.811012	0.103135	S000004011
YKL009W	MRT4	-1.61	0.32	4.43057e-06	-0.576148	0.045707	S000001492
YOR165W	SEY1	-1.61	1.34	0.00015216	-0.229601	0.114491	S000005691
YIL102C		-1.61	0.3	4.22814e-06	-0.193874	0.0824145	S000001364
YKL114C	APN1	-1.61	0.49	0.00015216	-0.148465	0.0383166	S000001597
YPL196W	OXR1	-1.6	0.24	4.64242e-06	-0.338538	0.0863842	S000006117
YCR086W	CSM1	-1.6	0.58	4.75201e-06	-0.301362	0.0947334	S000000682
YNL139C	THO2	-1.58	0.38	5.72395e-06	-0.387085	0.0745403	S000005083
YMR171C	EAR1	-1.58	0.75	5.99561e-06	-0.367024	0.0698752	S000004781
YKL098W	MTC2	-1.57	0.8	6.13608e-06	-0.249344	0.0584114	S000001581
YKL077W		-1.57	0.9	6.57696e-06	-0.238939	0.0733534	S000001560
YLR389C	STE23	-1.56	0.64	6.88779e-06	-0.26338	0.0300902	S000004381
YGR043C	NQM1	-1.56	0.87	0.000202024	-0.230781	0.0697492	S000003275
YOR385W		-1.55	1.3	7.72851e-06	-0.312776	0.0609832	S000005912
YPR114W		-1.55	0.47	7.38092e-06	-0.30354	0.0885074	S000006318
YDL117W	CYK3	-1.53	0.47	8.86919e-06	-0.841606	0.392888	S000002275
YMR242W-A		-1.53	0.63	9.28447e-06	-0.295537	0.103344	S000028694
YBL067C	UBP13	-1.53	0.23	9.28447e-06	-0.243463	0.0517504	S000000163
YIL135C	VHS2	-1.53	1.05	0.000255851	-0.22994	0.0885946	S000001397
YMR016C	SOK2	-1.5	0.26	1.22011e-05	-0.41191	0.0579333	S000004618
YIL123W	SIM1	-1.49	0.39	1.30586e-05	-0.244277	0.0160148	S000001385
YLR225C		-1.49	0.87	0.000313952	-0.225656	0.0573405	S000004215
YOR043W	WHI2	-1.49	0.84	1.33572e-05	-0.21567	0.0697293	S000005569
YDR034C	LYS14	-1.48	0.41	1.39743e-05	-0.746878	0.249706	S000002441
YPR016C	TIF6	-1.48	0.34	1.42932e-05	-0.277028	0.0989501	S000006220
YDR202C	RAV2	-1.47	0.14	1.56403e-05	-0.874462	0.110015	S000002610
YMR274C	RCE1	-1.46	0.19	1.74976e-05	-0.447101	0.183686	S000004887
YHR033W		-1.46	0.35	1.74976e-05	-0.264091	0.0571587	S000001075
YNL108C		-1.45	0.33	1.95674e-05	-0.280256	0.0856767	S000005052
YGL202W	ARO8	-1.45	0.2	1.87125e-05	-0.267943	0.111849	S000003170
YIL152W		-1.45	0.58	1.91353e-05	-0.238744	0.0464284	S000001414
YKR010C	TOF2	-1.45	0.28	1.91353e-05	-0.215518	0.0637207	S000001718
YDR261C	EXG2	-1.45	0.05	0.00041667	-0.19435	0.0967024	S000002669
YOR299W	BUD7	-1.44	0.83	2.00088e-05	-0.310509	0.0828365	S000005825
YLR427W	MAG2	-1.44	0.28	2.04599e-05	-0.302219	0.0950922	S000004419
YER101C	AST2	-1.44	0.04	0.000436773	-0.13953	0.0474246	S000000903
YLR150W	STM1	-1.43	0.4	2.28669e-05	-0.361338	0.0456805	S000004140
YNR025C		-1.43	0.81	2.33801e-05	-0.241774	0.0349419	S000005308
YCR047C	BUD23	-1.43	1.27	0.000479907	-0.201497	0.111481	S000000643
YIL137C	TMA108	-1.43	0.35	0.00046508	-0.127384	0.0577629	S000001399
YHR066W	SSF1	-1.42	0.16	2.39044e-05	-0.312587	0.056095	S000001108
YIL085C	KTR7	-1.42	0.41	2.49874e-05	-0.19421	0.049077	S000001347
YER135C		-1.41	0.28	2.61178e-05	-0.23565	0.0184084	S000000937
YIL128W	MET18	-1.41	0.66	2.72975e-05	-0.16656	0.0655975	S000001390
YBL072C	RPS8A	-1.4	0.56	2.98135e-05	-0.58074	0.21981	S000000168
YDR095C		-1.4	0.76	3.04767e-05	-0.325063	0.107849	S000002502
YLR209C	PNP1	-1.4	1.41	0.000561342	-0.295299	0.105227	S000004199
YML007C-A		-1.4	0.22	3.04767e-05	-0.278461	0.10617	S000007621
YDR498C	SEC20	-1.4	0.28	2.85287e-05	-0.186154	0.0756932	S000002906
YJR107W		-1.39	0.33	3.32751e-05	-0.453927	0.0512876	S000003868
YKL071W		-1.39	0.88	0.00058833	-0.235417	0.0519754	S000001554
YIL110W	MNI1	-1.38	0.19	3.55354e-05	-0.291124	0.074188	S000001372
YNL332W	THI12	-1.38	1.09	3.47659e-05	-0.0964914	0.0797627	S000005276
YPL037C	EGD1	-1.37	0.66	3.96364e-05	-0.583067	0.118531	S000005958
YIR026C	YVH1	-1.37	0.31	0.000666694	-0.45018	0.0629746	S000001465
YPR049C	ATG11	-1.37	0.48	0.000687835	-0.298324	0.033933	S000006253
YPR060C	ARO7	-1.37	1.44	3.87812e-05	-0.280207	0.05567	S000006264
YDR137W	RGP1	-1.36	0.33	4.05099e-05	-0.238408	0.139957	S000002544
YJL178C	ATG27	-1.35	0.54	4.51643e-05	-0.612112	0.0824619	S000003714
YOR293W	RPS10A	-1.35	0.79	4.51643e-05	-0.606241	0.0515361	S000005819
YGR271C-A	EFG1	-1.35	1.92	4.61554e-05	-0.288248	0.0515082	S000007608
YBR221C	PDB1	-1.35	1.05	0.000779167	-0.234465	0.0827642	S000000425
YPR185W	ATG13	-1.35	0.12	4.61554e-05	-0.163278	0.0202775	S000006389
YOL052C-A	DDR2	-1.34	0.2	4.92568e-05	-0.195513	0.0868467	S000005413
YML111W	BUL2	-1.34	0.46	5.03347e-05	-0.179668	0.097117	S000004579
YLR449W	FPR4	-1.33	0.38	5.60765e-05	-0.804411	0.693082	S000004441
YGL029W	CGR1	-1.33	0.4	5.60765e-05	-0.458887	0.122599	S000002997
YOR325W		-1.33	0.5	5.37074e-05	-0.41285	0.218572	S000005852
YHR137W	ARO9	-1.32	0.16	5.85467e-05	-0.231885	0.0710403	S000001179
YAL037C-A		-1.32	0.27	5.98211e-05	-0.18092	0.090465	S000028732
YNL190W		-1.32	0.54	6.11223e-05	-0.12089	0.0512017	S000005134
YGL046W		-1.31	0.43	6.5193e-05	-0.36625	0.1842
YPR050C		-1.3	0.59	6.80516e-05	-0.816516	0.270058	S000006254
YNR004W		-1.3	0.56	7.2569e-05	-0.446148	0.123166	S000005287
YGR200C	ELP2	-1.3	0.37	6.95262e-05	-0.296767	0.0479893	S000003432
YOL046C		-1.3	0.36	7.10318e-05	-0.295376	0.0746302	S000005406
YBR021W	FUR4	-1.29	0.25	7.5741e-05	-0.257164	0.0662572	S000000225
YFR025C	HIS2	-1.29	0.42	7.5741e-05	-0.183535	0.0452966	S000001921
YJR082C	EAF6	-1.28	0.35	8.60867e-05	-0.516101	0.100597	S000003842
YGR107W		-1.28	1.02	8.60867e-05	-0.252282	0.0482569	S000003339
YDR127W	ARO1	-1.27	0.35	9.17625e-05	-0.411422	0.141048	S000002534
YJL064W		-1.27	0.27	9.17625e-05	-0.339742	0.0595999	S000003600
YJL155C	FBP26	-1.27	0.1	8.98312e-05	-0.247922	0.055346	S000003691
YOL162W		-1.25	0.06	0.000104228	-0.457797	0.0825636	S000005522
YGL215W	CLG1	-1.24	1.17	0.000120863	-0.338773	0.100334	S000003183
YOR027W	STI1	-1.23	0.51	0.000123442	-0.326876	0.204192	S000005553
YKL039W	PTM1	-1.23	0.59	0.000123442	-0.310335	0.0750019	S000001522
YLR429W	CRN1	-1.23	0.22	0.000123442	-0.264123	0.0330183	S000004421
YPL038W-A		-1.23	0.33	0.000123442	-0.198302	0.0534081	S000028588
YMR305C	SCW10	-1.23	0.67	0.000126074	-0.183207	0.0556774	S000004921
YLR446W		-1.23	0.15	0.000131505	-0.149651	0.0551686	S000004438
YOL104C	NDJ1	-1.23	0.21	0.000131505	-0.145305	0.04607	S000005464
YGL100W	SEH1	-1.23	0.21	0.000126074	-0.116563	0.0829694	S000003068
YBR175W	SWD3	-1.22	0.49	0.000143059	-0.650278	0.168528	S000000379
YJL213W		-1.22	0.41	0.000137163	-0.273104	0.0367509	S000003749
YPR188C	MLC2	-1.22	0.1	0.000140081	-0.136522	0.0194763	S000006392
YGL045W	RIM8	-1.21	0.59	0.0001461	-0.594328	0.705356	S000003013
YGL078C	DBP3	-1.21	0.13	0.000152371	-0.368223	0.0405683	S000003046
YMR312W	ELP6	-1.21	0.61	0.000149203	-0.349462	0.15933	S000004929
YCL010C	SGF29	-1.21	0.57	0.000152371	-0.326331	0.177598	S000000516
YJR039W		-1.21	0.29	0.0001461	-0.221897	0.0293439	S000003800
YPR074C	TKL1	-1.2	0.25	0.000169225	-0.360009	0.109126	S000006278
YOL103W	ITR2	-1.2	0.38	0.000165715	-0.258114	0.15184	S000005463
YNL067W-B		-1.19	0.13	0.000176467	-0.965787	0.686584	S000028810
YOL119C	MCH4	-1.19	0.5	0.000184012	-0.374714	0.0225926	S000005479
YMR175W-A		-1.19	0.15	0.000172809	-0.198717	0.0324475	S000028848
YJR094W-A	RPL43B	-1.18	0.32	0.000191873	-0.455007	0.0487261	S000003855
YMR231W	PEP5	-1.18	0.35	0.000200063	-0.436914	0.0856915	S000004844
YJR146W		-1.18	0.25	0.000187902	-0.380673	0.0840011	S000003907
YIR001C	SGN1	-1.18	0.13	0.000195926	-0.207271	0.0167288	S000001440
YNL014W	HEF3	-1.18	0.62	0.000191873	-0.16619	0.0547568	S000004959
YGL186C	TPN1	-1.17	0.27	0.000217487	-0.32083	0.131476	S000003154
YLR363C	NMD4	-1.16	0.63	0.0002364	-0.374853	0.0184402	S000004355
YNR022C	MRPL50	-1.16	0.54	0.00022675	-0.269425	0.137123	S000005305
YJL006C	CTK2	-1.15	0.31	0.000251637	-0.340201	0.10735	S000003543
YGR040W	KSS1	-1.15	0.69	0.000241375	-0.302631	0.0541838	S000003272
YGL088W		-1.14	0.98	0.000279207	-0.314382	0.142558	S000003056
YDR538W	PAD1	-1.14	0.17	0.000279207	-0.266945	0.0486557	S000002946
YGR035W-A		-1.14	0.64	0.000279207	-0.168207	0.0656882	S000028827
YMR272W-B		-1.14	0.26	0.000279207	-0.149615	0.0597183	S000028696
YNL041C	COG6	-1.13	0.49	0.00029105	-0.289965	0.0585831	S000004986
YGL141W	HUL5	-1.13	0.22	0.000297156	-0.228263	0.0417694	S000003109
YER132C	PMD1	-1.13	0.25	0.000285068	-0.226253	0.0304586	S000000934
YLR410W	VIP1	-1.13	0.65	0.00029105	-0.19056	0.0626927	S000004402
YER177W	BMH1	-1.12	0.46	0.000316241	-0.304582	0.0837607	S000000979
YJR058C	APS2	-1.12	0.19	0.000309749	-0.290637	0.0599039	S000003819
YGR054W		-1.12	0.44	0.000329631	-0.174582	0.0393625	S000003286
YIL158W		-1.12	0.68	0.000322868	-0.173301	0.0582273	S000001420
YNL290W	RFC3	-1.12	1.94	0.000322868	-0.156353	0.0373581	S000005234
YNL231C	PDR16	-1.12	0.09	0.000329631	-0.118225	0.0364313	S000005175
YNL307C	MCK1	-1.11	0.14	0.000358111	-0.616444	0.0888607	S000005251
YML021C	UNG1	-1.11	0.43	0.000350771	-0.274047	0.069004	S000004483
YER137C		-1.11	0.5	0.000336534	-0.251999	0.0434623	S000000939
YER108C		-1.11	0.42	0.000336534	-0.141647	0.0811685
YDR239C		-1.1	0.24	0.000365603	-0.290937	0.070223	S000002647
YIL132C	CSM2	-1.1	0.69	0.000389019	-0.159595	0.0223637	S000001394
YER081W	SER3	-1.1	1.1	0.000365603	-0.110409	0.144704	S000000883
YHR136C	SPL2	-1.1	0.62	0.000373249	0.00485097	0.00996852	S000001178
YGR122W		-1.09	0.27	0.000405446	-0.487631	0.0997261	S000003354
YER044C	ERG28	-1.09	0.23	0.000413915	-0.247938	0.0728408	S000000846
YML117W	NAB6	-1.08	0.36	0.000449574	-0.622792	0.021838	S000004585
YDL114W		-1.08	0.66	0.000440384	-0.415189	0.0807317	S000002272
YGL261C		-1.08	0.29	0.00043138	-0.290248	0.0662403	S000003230
YGL034C		-1.08	0.28	0.000440384	-0.246911	0.120879	S000003002
YGL004C	RPN14	-1.08	0.29	0.000440384	-0.216802	0.134012	S000002972
YLL047W		-1.08	0.58	0.000458954	-0.205085	0.100165	S000003970
YMR110C	HFD1	-1.07	0.18	0.000488268	-0.495741	0.194312	S000004716
YOR338W		-1.07	0.88	0.000488268	-0.267137	0.0745377	S000005865
YNR002C	ATO2	-1.07	0.56	0.000498446	-0.242608	0.0788542	S000005285
YDR203W		-1.06	0.22	0.000530254	-0.384266	0.099537	S000002611
YBR260C	RGD1	-1.06	0.34	0.000541296	-0.355538	0.070164	S000000464
YOR072W		-1.06	0.37	0.000530254	-0.331159	0.103358	S000005598
YKR090W	PXL1	-1.06	0.32	0.000519434	-0.298832	0.0450602	S000001798
YJL200C	ACO2	-1.06	0.23	0.000541296	0.129556	0.085979	S000003736
YJL077C	ICS3	-1.05	0.39	0.000587788	-0.361148	0.0425788	S000003613
YHL003C	LAG1	-1.05	0.71	0.000552566	-0.259313	0.0857895	S000000995
YBR299W	MAL32	-1.05	0.37	0.000575807	-0.193819	0.0338325	S000000503
YKR103W	NFT1	-1.04	0.66	0.000600016	-0.327825	0.121145	S000001811
YDR035W	ARO3	-1.04	0.25	0.000612495	-0.31411	0.089466	S000002442
YLR236C		-1.04	0.22	0.000612495	-0.306149	0.0140558	S000004226
YKR039W	GAP1	-1.04	0.14	0.000600016	-0.234013	0.0313323	S000001747
YBR114W	RAD16	-1.04	0.24	0.000612495	-0.163317	0.0247851	S000000318
YBR174C		-1.03	0.3	0.000678847	-0.6328	0.198384	S000000378
YML024W	RPS17A	-1.03	0.26	0.000678847	-0.564575	0.142333	S000004486
YJR084W	CSN12	-1.03	0.24	0.000651493	-0.421963	0.0461233	S000003844
YLR454W	FMP27	-1.03	0.79	0.000678847	-0.395802	0.0461913	S000004446
YBR028C		-1.03	0.88	0.000665031	-0.29629	0.011774	S000000232
YJR096W		-1.03	0.16	0.000651493	-0.212416	0.0588611	S000003857
YMR186W	HSC82	-1.02	0.54	0.000737009	-0.549204	0.035386	S000004798
YDR302W	GPI11	-1.02	0.37	0.000707337	-0.462455	0.0731779	S000002710
YLR121C	YPS3	-1.02	0.1	0.000737009	-0.365886	0.134828	S000004111
YBR145W	ADH5	-1.02	0.14	0.000722022	-0.253119	0.0293723	S000000349
YGL140C		-1.02	0.39	0.000752304	-0.240301	0.0251645	S000003108
YKR034W	DAL80	-1.02	0.64	0.000722022	-0.18907	0.0388273	S000001742
YDR167W	TAF10	-1.01	0.34	0.000816686	-0.412472	0.138309	S000002574
YAL067C	SEO1	-1.01	0.27	0.000767913	-0.354774	0.0317043	S000000062
YDR056C		-1.01	0.32	0.000816686	-0.317056	0.0982599	S000002463
YOL045W	PSK2	-1.01	0.2	0.000767913	-0.300102	0.103271	S000005405
YEL007W		-1.01	0.97	0.000767913	-0.21723	0.113512	S000000733
YPL077C		-1	0.27	0.00086852	-0.561882	0.337496	S000005998
YNL294C	RIM21	-1	0.53	0.00088651	-0.333556	0.235058	S000005238
YPR058W	YMC1	-1	0.1	0.000833614	-0.219355	0.0620995	S000006262
YLR309C	IMH1	-1	0.12	0.00085089	-0.190603	0.0528121	S000004300
YDL012C		-1	0.55	0.00086852	-0.179768	0.0145472	S000002170
