# Supplementary material for: A systematic genetic screen for genes involved in sensing inorganic phosphate availability in Saccharomyces cerevisiae
Source: PLoS One. 2017 May 17;12(5):e0176085. doi: 10.1371/journal.pone.0176085 (PMC5435139; doi:10.1371/journal.pone.0176085)
Supplement: S6 Table — (XLSX) [file pone.0176085.s007.xlsx]

## Sheet: DM_pho81∆
Gene_systematic name	Gene_generic name	average_single mutant PHO84 expression (0=WT in 1 mM Pi)	standard deviation_single mutant PHO84 expression	p-value of measurement errors	average_log2 (YFP/RFP) reporter level of double mutants (yyy∆ pho81∆) (0 = pho81∆ in 1 mM Pi)	standard deviation_log2 (YFP/RFP) reporter level of double mutants (yyy∆ pho81∆)
YPL031C	PHO85	7.46	0.22	0	8.18178	0.0765325
YOL001W	PHO80	7.44	0.39	0	7.95197	0.055959
YDR159W	SAC3	1.34	0.05	3.99645e-27	1.53278	0.169218
YOL072W	THP1	1.22	0.33	4.01716e-23	1.4677	0.071624
YKL139W	CTK1	0.66	0.04	1.28675e-06	1.37265	0.114852
YJL101C	GSH1	2.13	0.96	3.52343e-42	1.05824	0.121726
YLR418C	CDC73	0.53	0.09	5.53824e-07	0.929511	0.0339019
YDR226W	ADK1	5.52	0.7	0	0.923305	0.17487
YPR110C	RPC40	0.99	0.14	1.77832e-16	0.847153	0.0741595
YDR363W-A	SEM1	0.92	0.23	1.01442e-14	0.769361	0.150519
YER091C	MET6	0.77	0.26	2.54177e-11	0.726642	0.100082
YNL280C	ERG24	0.77	0.06	2.54177e-11	0.684449	0.101417
YHR013C	ARD1	0.42	0.07	0.000468812	0.662954	0.0129993
YBR011C	IPP1	0.33	0.04	0.000354111	0.631464	0.161699
YNL147W	LSM7	0.65	0.16	5.32069e-09	0.607709	0.0435737
YGL014W	PUF4	0.53	0.31	4.62994e-07	0.549517	0.16096
YMR221C		0.36	0.16	0.000144348	0.544445	0.162672
YLR167W	RPS31	0.35	0.09	0.000195323	0.504637	0.0342988
YFL022C	FRS2	0.54	0.06	3.22839e-07	0.477268	0.0433353
YJR105W	ADO1	5.54	0.28	1.0429e-266	0.475428	0.138793
YJL011C	RPC17	0.41	0.05	2.56821e-05	0.462197	0.0674553
YBL008W	HIR1	0.44	0.12	1.13176e-05	0.438783	0.141919
YOR046C	DBP5	0.53	0.05	4.62994e-07	0.425224	0.0599906
YBR215W	HPC2	0.57	0.04	1.29239e-07	0.420191	0.113014
YMR061W	RNA14	0.42	0.04	2.01286e-05	0.39923	0.030389
YPR099C		0.52	0.35	5.28333e-05	0.396886	0.160243
YLR239C	LIP2	0.42	0.07	2.18362e-05	0.38611	0.236018
YLR015W	BRE2	0.7	0.1	6.61225e-10	0.383064	0.098555
YPL055C	LGE1	0.71	0.35	3.4494e-10	0.366348	0.250008
YGL062W	PYC1	0.46	0.17	5.322e-06	0.342305	0.0769206
YJR140C	HIR3	0.3	0.08	0.000732637	0.329115	0.0410655
YPL069C	BTS1	0.34	0.23	0.000244513	0.320126	0.120529
YER064C		0.34	0.12	0.000244513	0.30201	0.0918629
YPR106W	ISR1	0.38	0.08	6.6742e-05	0.301167	0.0538965
YNL229C	URE2	0.74	0.5	1.01379e-10	0.300888	0.0380253
YAL021C	CCR4	0.94	0.21	1.71555e-10	0.27628	0.175041
YMR189W	GCV2	0.35	0.1	0.000181158	0.274006	0.144112
YNL076W	MKS1	0.78	0.19	1.78448e-11	0.272293	0.1184
YGL252C	RTG2	0.59	0.24	4.60266e-08	0.258184	0.269809
YHL015W	RPS20	0.68	0.3	1.5459e-09	0.238233	0.0412344
YLR438C-A	LSM3	0.38	0.07	7.80146e-05	0.238049	0.124829
YGR081C	SLX9	0.37	0.1	9.11095e-05	0.227722	0.0581638
YOR223W		0.34	0.18	0.000226921	0.227499	0.075215
YLR264C-A		0.57	0.17	1.29239e-07	0.218978	0.194431
YBL103C	RTG3	0.81	0.05	1.58631e-08	0.213488	0.0979142
YOR038C	HIR2	0.56	0.15	1.70461e-07	0.212106	0.0720564
YDR497C	ITR1	0.66	1.49	3.54139e-09	0.197445	0.144984
YPL139C	UME1	0.34	0.04	0.000244513	0.18969	0.159521
YKL156W	RPS27A	0.39	0.03	5.27236e-05	0.184541	0.153856
YDL170W	UGA3	0.33	0.12	0.000381116	0.184308	0.193337
YDR431W		0.32	0.02	0.000410105	0.180132	0.20216
YDR399W	HPT1	0.32	0.19	0.000510437	0.17484	0.147896
YKR004C-A		0.38	0.09	8.43176e-05	0.167327	0.141407
YNL141W	AAH1	3.92	0.25	1.0061e-201	0.161783	0.0824377
YOR340C	RPA43	1.04	0.06	1.32792e-17	0.140873	0.0599881
YFL033C	RIM15	0.44	0.15	0.000302111	0.139143	0.0577283
YOR238W		0.38	0.08	7.21666e-05	0.137811	0.104533
YDR524C	AGE1	0.32	0.14	0.000510437	0.135958	0.171364
YJR077C	MIR1	0.3	0.23	0.000732637	0.134682	0.0628947
YDR019C	GCV1	0.37	0.06	0.000114794	0.129987	0.0830215
YOR280C	FSH3	0.33	0.16	0.000381116	0.122385	0.0918251
YOR277C		0.4	0.08	4.15661e-05	0.121513	0.0427055
YNL311C		0.31	0.08	0.000681772	0.119443	0.0824623
YER025W	GCD11	0.33	0.1	0.000328958	0.114054	0.147018
YNL104C	LEU4	0.3	0.31	0.000787176	0.113501	0.135817
YER167W	BCK2	0.34	0.15	0.000263415	0.105596	0.0801967
YNL183C	NPR1	0.43	0.28	1.70928e-05	0.103804	0.0925497
YNL089C		0.62	0.26	1.44225e-08	0.10206	0.0522505
YOL059W	GPD2	0.4	0.11	3.83818e-05	0.100748	0.038182
YNL192W	CHS1	0.38	0.1	6.6742e-05	0.100464	0.0882429
YIL030C	SSM4	1.37	2.46	6.46175e-28	0.100399	0.138221
YPL138C	SPP1	0.35	0.02	0.000167984	0.098741	0.0536674
YBR173C	UMP1	0.58	0.36	8.90742e-08	0.0979799	0.0468432
YDR244W	PEX5	1.1	0.07	1.72933e-13	0.0959604	0.101836
YPR107C	YTH1	0.3	0.01	0.000732637	0.0936756	0.0660942
YNL212W	VID27	0.35	0.38	0.000167984	0.0934536	0.0943814
YBR084W	MIS1	0.34	0.16	0.000226921	0.0920597	0.166334
YKL163W	PIR3	0.34	0.15	0.000244513	0.0916439	0.0917668
YJL204C	RCY1	0.33	0.19	0.000328958	0.0895024	0.0590004
YOL002C	IZH2	0.74	0.14	1.2705e-10	0.0894558	0.0375262
YJR145C	RPS4A	0.45	0.38	7.4566e-06	0.0889456	0.0873846
YOL063C	CRT10	0.39	0.25	5.70471e-05	0.0873803	0.0681364
YIL058W		1.3	2.12	1.15118e-25	0.087223	0.105484
YNL220W	ADE12	0.69	0.17	8.19225e-10	0.0832614	0.0231502
YJL138C	TIF2	0.42	0.22	2.18362e-05	0.0830644	0.0654622
YBR105C	VID24	0.38	0.65	7.21666e-05	0.0817939	0.212479
YPL068C		0.32	0.23	0.000441219	0.0796654	0.0755865
YPR022C		1.04	0.4	1.32792e-17	0.0781063	0.105924
YOR136W	IDH2	0.8	0.31	7.72097e-12	0.076536	0.0356005
YNL096C	RPS7B	0.34	0.21	0.000263415	0.0756248	0.0432143
YER145C	FTR1	0.47	0.27	4.12456e-06	0.0738731	0.0938906
YGL020C	GET1	0.31	0.26	0.000548876	0.0721895	0.0484651
YBL001C	ECM15	0.33	0.4	0.000305533	0.0710959	0.142982
YFL004W	VTC2	0.34	0.21	0.000226921	0.0669139	0.0465752
YNR047W	FPK1	0.6	0.45	3.80308e-08	0.0636207	0.0561917
YCR065W	HCM1	0.32	0.07	0.000510437	0.0632662	0.0774284
YNL286W	CUS2	0.44	0.18	1.04155e-05	0.0627787	0.0356123
YKL029C	MAE1	0.3	0.17	0.000732637	0.0609123	0.0625946
YDR006C	SOK1	0.4	0.11	3.83818e-05	0.0603764	0.107968
YOR233W	KIN4	0.34	0.07	0.000226921	0.0598246	0.301175
YPR064W		0.47	0.56	3.78722e-06	0.0594891	0.238343
YJR114W		0.49	0.1	1.74297e-06	0.0584718	0.212366
YKL050C		0.31	0.06	0.000681772	0.0583822	0.121628
YGR164W		0.83	0.82	1.2091e-12	0.0558458	0.0543318
YDR009W	GAL3	0.34	0.18	0.000226921	0.0514854	0.0542036
YLR284C	ECI1	0.44	0.33	9.58347e-06	0.0505589	0.113229
YKL047W		0.38	0.25	6.6742e-05	0.0503257	0.0577893
YBR013C		0.33	0.38	0.000354111	0.0497602	0.123221
YMR202W	ERG2	0.31	0.08	0.00059011	0.0493791	0.281342
YBR122C	MRPL36	0.45	0.16	8.10871e-06	0.0480129	0.11589
YKL040C	NFU1	0.39	0.03	6.17113e-05	0.0467963	0.066426
YKL215C		0.32	0.25	0.000510437	0.0466	0.0575742
YDL224C	WHI4	0.45	0.32	6.85563e-06	0.0456487	0.0921399
YOR378W		0.37	0.28	0.000114794	0.0449045	0.0302275
YGL005C	COG7	0.31	0.03	0.000681772	0.0448847	0.0771983
YPL179W	PPQ1	1.1	0.04	2.15853e-13	0.0418813	0.0795167
YGR118W	RPS23A	0.42	0.24	1.85506e-05	0.0418678	0.0807123
YBL091C	MAP2	0.31	0.31	0.000634338	0.04091	0.0891546
YIL018W	RPL2B	2.27	0.97	3.40504e-70	0.0399579	0.166137
YGR017W		0.57	0.34	1.29239e-07	0.0398964	0.0684579
YOR108W	LEU9	0.31	0.08	0.000634338	0.0395446	0.0599337
YLR342W	FKS1	0.37	0.28	0.000106307	0.0359702	0.0771079
YKL051W	SFK1	0.33	0.08	0.000354111	0.0350381	0.0399845
YER059W	PCL6	0.32	0.13	0.000410105	0.0333195	0.0617501
YOL038W	PRE6	0.35	0.26	0.000210552	0.030748	0.0292643
YLR357W	RSC2	0.49	0.24	2.07361e-06	0.0289256	0.0343392
YLR348C	DIC1	0.43	0.31	1.57463e-05	0.0286315	0.0863497
YLR349W		0.43	0.3	1.45029e-05	0.0278678	0.0850618
YGR018C		0.48	0.34	2.68723e-06	0.0271189	0.0584527
YNL058C		0.3	0.3	0.000845647	0.0267466	0.0873094
YOR273C	TPO4	0.37	0.27	0.000114794	0.0244811	0.0537683
YLR200W	YKE2	0.49	0.03	9.9068e-05	0.0236098	0.0731982
YDR028C	REG1	0.79	0.05	2.81262e-08	0.0232562	0.0658026
YOR111W		0.37	0.03	0.000106307	0.0211729	0.0856671
YPL240C	HSP82	0.41	0.38	2.78431e-05	0.0187607	0.0410214
YCR037C	PHO87	1.65	0.94	3.63159e-39	0.0179648	0.0175623
YGL003C	CDH1	0.42	0.11	0.000495185	0.0174725	0.106366
YNL315C	ATP11	0.43	0.64	1.45029e-05	0.0150582	0.210567
YLR289W	GUF1	0.3	0.08	0.000732637	0.0149724	0.114243
YKR040C		0.42	0.1	0.000420152	0.0143	0.0664867
YMR060C	SAM37	2.66	1.74	5.73597e-95	0.0135445	0.0399191
YOR126C	IAH1	0.4	0.21	4.50047e-05	0.0132955	0.037245
YER169W	RPH1	0.31	0.13	0.000634338	0.0110705	0.0760598
YBR121C	GRS1	0.33	0.58	0.000354111	0.0100436	0.037435
YIL043C	CBR1	1.01	0.16	8.06381e-12	0.00548426	0.084146
YNR032W	PPG1	0.31	0.14	0.000681772	-0.000104242	0.0239792
YNL037C	IDH1	0.79	0.24	1.24883e-11	-0.000844507	0.080783
YKR084C	HBS1	2.51	0.11	1.39127e-57	-0.00143861	0.0907246
YOR322C	LDB19	0.79	0.3	1.24883e-11	-0.00181741	0.0996739
YJR087W		0.38	0.05	7.80146e-05	-0.00369453	0.0819088
YIR037W	HYR1	0.6	0.02	6.33293e-06	-0.00398845	0.0602126
YDL086W		0.31	0.45	0.000681772	-0.0076204	0.0936213
YOR070C	GYP1	0.66	0.24	3.92255e-09	-0.00908759	0.0266854
YPR007C	REC8	4.47	3.96	3.9794e-261	-0.00943476	0.0851691
YLR039C	RIC1	0.53	0.04	5.06425e-07	-0.00950161	0.0729845
YKL056C	TMA19	0.51	0.19	1.03069e-06	-0.00964819	0.070241
YDR446W	ECM11	0.31	0.52	0.000548876	-0.00989432	0.135705
YPL257W		0.3	0.25	0.000732637	-0.0112189	0.00278633
YER124C	DSE1	0.4	0.13	0.000766061	-0.0120251	0.0784715
YOR225W		0.31	0.07	0.00059011	-0.0127016	0.113353
YOR264W	DSE3	0.3	0.08	0.000787176	-0.0131801	0.0699616
YDL085W	NDE2	0.37	0.32	0.000114794	-0.0144251	0.0675079
YGR092W	DBF2	0.35	0.1	0.000167984	-0.0197903	0.163768
YLR287-A		0.36	0.33	0.000144348	-0.02064	0.104615
YKL168C	KKQ8	0.34	0.15	0.000226921	-0.0212664	0.090131
YLR087C	CSF1	0.48	0.25	2.9287e-06	-0.0236205	0.262075
YGR023W	MTL1	0.3	0.2	0.000732637	-0.0238535	0.0455267
YGL028C	SCW11	0.33	0.64	0.000328958	-0.0241573	0.0850863
YML035C	AMD1	0.75	1.34	6.42834e-11	-0.0275818	0.193058
YDR186C		0.41	0.09	2.78431e-05	-0.0300333	0.164441
YOR253W	NAT5	0.3	0.04	0.000845647	-0.0350408	0.0285932
YNL325C	FIG4	0.37	0.1	0.000114794	-0.039095	0.0142482
YOR137C	SIA1	0.4	0.26	3.83818e-05	-0.041137	0.104003
YKL151C		0.31	0.09	0.000548876	-0.0412753	0.115091
YOR255W	OSW1	0.45	0.18	6.85563e-06	-0.0418098	0.0360591
YKL053W		0.69	0.18	1.12699e-09	-0.0456341	0.076823
YJL067W		0.32	0.32	0.000441219	-0.0531657	0.0912179
YOL066C	RIB2	0.45	0.15	8.10871e-06	-0.0537522	0.0824155
YLR148W	PEP3	0.55	0.01	2.31902e-05	-0.0539711	0.112233
YPR040W	TIP41	0.31	0.1	0.000634338	-0.0609708	0.083737
YKL204W	EAP1	1.37	0.02	3.39462e-19	-0.0629135	0.088639
YKL020C	SPT23	0.34	0.05	0.000244513	-0.0638655	0.158314
YGL107C	RMD9	0.3	0.15	0.000845647	-0.0639789	0.195152
YOR263C		0.47	0.18	3.78722e-06	-0.064125	0.0651454
YBR077C	SLM4	1.17	2.32	1.73571e-21	-0.0659907	0.0624345
YLR279W		0.36	0.31	0.000123931	-0.0665702	0.0573683
YJL068C		0.4	0.4	4.15661e-05	-0.0687134	0.0938827
YNR052C	POP2	1.03	0.77	1.5514e-17	-0.0699496	0.0941832
YMR137C	PSO2	0.3	0.3	0.000845647	-0.0748935	0.147535
YGL054C	ERV14	0.85	0.32	4.35181e-13	-0.0768683	0.0636348
YKL061W		0.36	0.02	0.000144348	-0.0778749	0.0764863
YGR240C	PFK1	0.5	0.57	1.46401e-06	-0.0834383	0.102592
YNR024W	MPP6	1.01	2.01	6.18821e-17	-0.0844253	0.0727588
YGR257C	MTM1	0.44	0.2	0.000319221	-0.0848484	0.280935
YIL153W	RRD1	0.74	0.17	1.1351e-10	-0.0933862	0.15125
YJR007W	SUI2	0.37	0.08	9.84265e-05	-0.0974233	0.00291874
YGL001C	ERG26	0.48	0.16	3.19131e-06	-0.0986826	0.0235687
YLR268W	SEC22	0.33	0.31	0.000328958	-0.105945	0.151745
YGR259C		0.52	0.24	5.28333e-05	-0.106367	0.0768291
YIL020C	HIS6	1.07	0.03	8.90672e-13	-0.112156	0.0637616
YOR242C	SSP2	0.62	0.11	1.75462e-08	-0.116693	0.0927463
YOR124C	UBP2	0.36	0.16	0.000123931	-0.122055	0.0787425
YOR199W		0.72	0.28	3.09126e-10	-0.124088	0.0769211
YKL043W	PHD1	0.31	0.1	0.000634338	-0.125815	0.0561943
YCR024C	SLM5	1.84	0.64	2.09415e-47	-0.128603	0.16753
YBR131W	CCZ1	0.48	0.38	2.9287e-06	-0.130028	0.115226
YGL024W		0.4	0.21	4.50047e-05	-0.133717	0.218389
YGL023C	PIB2	0.48	0.17	2.9287e-06	-0.169811	0.0728026
YKL169C		0.45	0.1	0.00021684	-0.170267	0.0504981
YOR246C		0.76	0.14	4.55121e-11	-0.170574	0.0487648
YJR113C	RSM7	0.37	0.1	0.000114794	-0.174052	0.103552
YMR314W	PRE5	0.31	0.53	0.000681772	-0.176821	0.204457
YJL198W	PHO90	3.83	0.81	9.5969e-193	-0.177601	0.096573
YJL053W	PEP8	0.34	0.27	0.000244513	-0.178555	0.081741
YGR220C	MRPL9	0.32	0.48	0.000410105	-0.216166	0.0654007
YOR106W	VAM3	0.51	0.19	8.63873e-07	-0.224968	0.059308
YML001W	YPT7	0.36	0.09	0.000144348	-0.225208	0.0615897
YHR012W	VPS29	0.46	0.3	6.3019e-06	-0.230597	0.063432
YER087W		1.81	0.64	4.1411e-46	-0.260212	0.134463
YKL175W	ZRT3	0.33	0.08	0.000354111	-0.315908	0.0729861
YOR200W		2.42	0.15	2.04243e-79	-0.316548	0.0821399
YGR204W	ADE3	0.45	0.58	8.81616e-06	-0.351867	0.0731778
YPL271W	ATP15	0.47	0.23	0.000155292	-0.354176	0.00212078
YHR183W	GND1	0.89	0.31	1.0907e-09	-0.432827	0.0209017

## Sheet: less repressed hits
Gene_systematic name	Gene_generic name	average_single mutant PHO84 expression (0=WT in 1 mM Pi)	standard deviation_single mutant PHO84 expression	p-value of measurement errors	average_log2 (YFP/RFP) reporter level of double mutants (yyy∆ pho81∆) (0 = pho81∆ in 1 mM Pi)	standard deviation_log2 (YFP/RFP) reporter level of double mutants (yyy∆ pho81∆)	SGD_ID
YDR159W	SAC3	1.34	0.05	3.99645e-27	1.53278	0.169218	S000002566
YOL072W	THP1	1.22	0.33	4.01716e-23	1.4677	0.071624	S000005433
YKL139W	CTK1	0.66	0.04	1.28675e-06	1.37265	0.114852	S000001622
YJL101C	GSH1	2.13	0.96	3.52343e-42	1.05824	0.121726	S000003637
YLR418C	CDC73	0.53	0.09	5.53824e-07	0.929511	0.0339019	S000004410
YDR226W	ADK1	5.52	0.7	0	0.923305	0.17487	S000002634
YPR110C	RPC40	0.99	0.14	1.77832e-16	0.847153	0.0741595	S000006314
YDR363W-A	SEM1	0.92	0.23	1.01442e-14	0.769361	0.150519	S000007235
YER091C	MET6	0.77	0.26	2.54177e-11	0.726642	0.100082	S000000893
YNL280C	ERG24	0.77	0.06	2.54177e-11	0.684449	0.101417	S000005224
YHR013C	ARD1	0.42	0.07	0.000468812	0.662954	0.0129993	S000001055
YBR011C	IPP1	0.33	0.04	0.000354111	0.631464	0.161699	S000000215
YNL147W	LSM7	0.65	0.16	5.32069e-09	0.607709	0.0435737	S000005091
YGL014W	PUF4	0.53	0.31	4.62994e-07	0.549517	0.16096	S000002982
YMR221C		0.36	0.16	0.000144348	0.544445	0.162672	S000004834
YLR167W	RPS31	0.35	0.09	0.000195323	0.504637	0.0342988	S000004157
YFL022C	FRS2	0.54	0.06	3.22839e-07	0.477268	0.0433353	S000001872
YJR105W	ADO1	5.54	0.28	1.0429e-266	0.475428	0.138793	S000003866
YJL011C	RPC17	0.41	0.05	2.56821e-05	0.462197	0.0674553	S000003548
YBL008W	HIR1	0.44	0.12	1.13176e-05	0.438783	0.141919	S000000104
YOR046C	DBP5	0.53	0.05	4.62994e-07	0.425224	0.0599906	S000005572
YBR215W	HPC2	0.57	0.04	1.29239e-07	0.420191	0.113014	S000000419
YMR061W	RNA14	0.42	0.04	2.01286e-05	0.39923	0.030389	S000004665
YPR099C		0.52	0.35	5.28333e-05	0.396886	0.160243	S000006303
YLR239C	LIP2	0.42	0.07	2.18362e-05	0.38611	0.236018	S000004229
YLR015W	BRE2	0.7	0.1	6.61225e-10	0.383064	0.098555	S000004005
YPL055C	LGE1	0.71	0.35	3.4494e-10	0.366348	0.250008	S000005976
YGL062W	PYC1	0.46	0.17	5.322e-06	0.342305	0.0769206	S000003030
YJR140C	HIR3	0.3	0.08	0.000732637	0.329115	0.0410655	S000003901
YPL069C	BTS1	0.34	0.23	0.000244513	0.320126	0.120529	S000005990
YER064C		0.34	0.12	0.000244513	0.30201	0.0918629	S000000866
YPR106W	ISR1	0.38	0.08	6.6742e-05	0.301167	0.0538965	S000006310
YNL229C	URE2	0.74	0.5	1.01379e-10	0.300888	0.0380253	S000005173
YAL021C	CCR4	0.94	0.21	1.71555e-10	0.27628	0.175041	S000000019
YMR189W	GCV2	0.35	0.1	0.000181158	0.274006	0.144112	S000004801
YNL076W	MKS1	0.78	0.19	1.78448e-11	0.272293	0.1184	S000005020
YGL252C	RTG2	0.59	0.24	4.60266e-08	0.258184	0.269809	S000003221
YHL015W	RPS20	0.68	0.3	1.5459e-09	0.238233	0.0412344	S000001007
YLR438C-A	LSM3	0.38	0.07	7.80146e-05	0.238049	0.124829	S000006434
YGR081C	SLX9	0.37	0.1	9.11095e-05	0.227722	0.0581638	S000003313
YOR223W		0.34	0.18	0.000226921	0.227499	0.075215	S000005749
YLR264C-A		0.57	0.17	1.29239e-07	0.218978	0.194431	S000028808
YBL103C	RTG3	0.81	0.05	1.58631e-08	0.213488	0.0979142	S000000199
YOR038C	HIR2	0.56	0.15	1.70461e-07	0.212106	0.0720564	S000005564
YDR497C	ITR1	0.66	1.49	3.54139e-09	0.197445	0.144984	S000002905
YPL139C	UME1	0.34	0.04	0.000244513	0.18969	0.159521	S000006060
YKL156W	RPS27A	0.39	0.03	5.27236e-05	0.184541	0.153856	S000001639
YDL170W	UGA3	0.33	0.12	0.000381116	0.184308	0.193337	S000002329
YDR431W		0.32	0.02	0.000410105	0.180132	0.20216	S000002839
YDR399W	HPT1	0.32	0.19	0.000510437	0.17484	0.147896	S000002807
YKR004C-A		0.38	0.09	8.43176e-05	0.167327	0.141407
YNL141W	AAH1	3.92	0.25	1.0061e-201	0.161783	0.0824377	S000005085
YOR340C	RPA43	1.04	0.06	1.32792e-17	0.140873	0.0599881	S000005867
YFL033C	RIM15	0.44	0.15	0.000302111	0.139143	0.0577283	S000001861
YOR238W		0.38	0.08	7.21666e-05	0.137811	0.104533	S000005764
YDR524C	AGE1	0.32	0.14	0.000510437	0.135958	0.171364	S000002932
YJR077C	MIR1	0.3	0.23	0.000732637	0.134682	0.0628947	S000003838
YDR019C	GCV1	0.37	0.06	0.000114794	0.129987	0.0830215	S000002426
YOR280C	FSH3	0.33	0.16	0.000381116	0.122385	0.0918251	S000005806
YOR277C		0.4	0.08	4.15661e-05	0.121513	0.0427055	S000005803
YNL311C		0.31	0.08	0.000681772	0.119443	0.0824623	S000005255
YER025W	GCD11	0.33	0.1	0.000328958	0.114054	0.147018	S000000827
YNL104C	LEU4	0.3	0.31	0.000787176	0.113501	0.135817	S000005048
YER167W	BCK2	0.34	0.15	0.000263415	0.105596	0.0801967	S000000969
YNL183C	NPR1	0.43	0.28	1.70928e-05	0.103804	0.0925497	S000005127
YNL089C		0.62	0.26	1.44225e-08	0.10206	0.0522505	S000005033
YOL059W	GPD2	0.4	0.11	3.83818e-05	0.100748	0.038182	S000005420
YNL192W	CHS1	0.38	0.1	6.6742e-05	0.100464	0.0882429	S000005136
YIL030C	SSM4	1.37	2.46	6.46175e-28	0.100399	0.138221	S000001292
YPL138C	SPP1	0.35	0.02	0.000167984	0.098741	0.0536674	S000006059
YBR173C	UMP1	0.58	0.36	8.90742e-08	0.0979799	0.0468432	S000000377
YDR244W	PEX5	1.1	0.07	1.72933e-13	0.0959604	0.101836	S000002652
YPR107C	YTH1	0.3	0.01	0.000732637	0.0936756	0.0660942	S000006311
YNL212W	VID27	0.35	0.38	0.000167984	0.0934536	0.0943814	S000005156
YBR084W	MIS1	0.34	0.16	0.000226921	0.0920597	0.166334	S000000288
YKL163W	PIR3	0.34	0.15	0.000244513	0.0916439	0.0917668	S000001646
YJL204C	RCY1	0.33	0.19	0.000328958	0.0895024	0.0590004	S000003740
YOL002C	IZH2	0.74	0.14	1.2705e-10	0.0894558	0.0375262	S000005362
YJR145C	RPS4A	0.45	0.38	7.4566e-06	0.0889456	0.0873846	S000003906
YOL063C	CRT10	0.39	0.25	5.70471e-05	0.0873803	0.0681364	S000005424
YIL058W		1.3	2.12	1.15118e-25	0.087223	0.105484	S000001320
YNL220W	ADE12	0.69	0.17	8.19225e-10	0.0832614	0.0231502	S000005164
YJL138C	TIF2	0.42	0.22	2.18362e-05	0.0830644	0.0654622	S000003674
YBR105C	VID24	0.38	0.65	7.21666e-05	0.0817939	0.212479	S000000309
YPL068C		0.32	0.23	0.000441219	0.0796654	0.0755865	S000005989
YPR022C		1.04	0.4	1.32792e-17	0.0781063	0.105924	S000006226
YOR136W	IDH2	0.8	0.31	7.72097e-12	0.076536	0.0356005	S000005662
YNL096C	RPS7B	0.34	0.21	0.000263415	0.0756248	0.0432143	S000005040
YER145C	FTR1	0.47	0.27	4.12456e-06	0.0738731	0.0938906	S000000947
YGL020C	GET1	0.31	0.26	0.000548876	0.0721895	0.0484651	S000002988
YBL001C	ECM15	0.33	0.4	0.000305533	0.0710959	0.142982	S000000097
YFL004W	VTC2	0.34	0.21	0.000226921	0.0669139	0.0465752	S000001890
YNR047W	FPK1	0.6	0.45	3.80308e-08	0.0636207	0.0561917	S000005330
YCR065W	HCM1	0.32	0.07	0.000510437	0.0632662	0.0774284	S000000661
YNL286W	CUS2	0.44	0.18	1.04155e-05	0.0627787	0.0356123	S000005230
YKL029C	MAE1	0.3	0.17	0.000732637	0.0609123	0.0625946	S000001512
YDR006C	SOK1	0.4	0.11	3.83818e-05	0.0603764	0.107968	S000002413
YOR233W	KIN4	0.34	0.07	0.000226921	0.0598246	0.301175	S000005759
YPR064W		0.47	0.56	3.78722e-06	0.0594891	0.238343	S000006268
YJR114W		0.49	0.1	1.74297e-06	0.0584718	0.212366	S000003875
YKL050C		0.31	0.06	0.000681772	0.0583822	0.121628	S000001533
YGR164W		0.83	0.82	1.2091e-12	0.0558458	0.0543318	S000003396
YDR009W	GAL3	0.34	0.18	0.000226921	0.0514854	0.0542036	S000002416
YLR284C	ECI1	0.44	0.33	9.58347e-06	0.0505589	0.113229	S000004274
YKL047W		0.38	0.25	6.6742e-05	0.0503257	0.0577893	S000001530
YBR013C		0.33	0.38	0.000354111	0.0497602	0.123221	S000000217
YMR202W	ERG2	0.31	0.08	0.00059011	0.0493791	0.281342	S000004815
YBR122C	MRPL36	0.45	0.16	8.10871e-06	0.0480129	0.11589	S000000326
YKL040C	NFU1	0.39	0.03	6.17113e-05	0.0467963	0.066426	S000001523
YKL215C		0.32	0.25	0.000510437	0.0466	0.0575742	S000001698
YDL224C	WHI4	0.45	0.32	6.85563e-06	0.0456487	0.0921399	S000002383
YOR378W		0.37	0.28	0.000114794	0.0449045	0.0302275	S000005905
YGL005C	COG7	0.31	0.03	0.000681772	0.0448847	0.0771983	S000002973
YPL179W	PPQ1	1.1	0.04	2.15853e-13	0.0418813	0.0795167	S000006100
YGR118W	RPS23A	0.42	0.24	1.85506e-05	0.0418678	0.0807123	S000003350
YBL091C	MAP2	0.31	0.31	0.000634338	0.04091	0.0891546	S000000187
YIL018W	RPL2B	2.27	0.97	3.40504e-70	0.0399579	0.166137	S000001280
YGR017W		0.57	0.34	1.29239e-07	0.0398964	0.0684579	S000003249
YOR108W	LEU9	0.31	0.08	0.000634338	0.0395446	0.0599337	S000005634
YLR342W	FKS1	0.37	0.28	0.000106307	0.0359702	0.0771079	S000004334
YKL051W	SFK1	0.33	0.08	0.000354111	0.0350381	0.0399845	S000001534
YER059W	PCL6	0.32	0.13	0.000410105	0.0333195	0.0617501	S000000861
YOL038W	PRE6	0.35	0.26	0.000210552	0.030748	0.0292643	S000005398
YLR357W	RSC2	0.49	0.24	2.07361e-06	0.0289256	0.0343392	S000004349
YLR348C	DIC1	0.43	0.31	1.57463e-05	0.0286315	0.0863497	S000004340
YLR349W		0.43	0.3	1.45029e-05	0.0278678	0.0850618	S000004341
YGR018C		0.48	0.34	2.68723e-06	0.0271189	0.0584527	S000003250
YNL058C		0.3	0.3	0.000845647	0.0267466	0.0873094	S000005003
YOR273C	TPO4	0.37	0.27	0.000114794	0.0244811	0.0537683	S000005799
YLR200W	YKE2	0.49	0.03	9.9068e-05	0.0236098	0.0731982	S000004190
YDR028C	REG1	0.79	0.05	2.81262e-08	0.0232562	0.0658026	S000002435
YOR111W		0.37	0.03	0.000106307	0.0211729	0.0856671	S000005637
YPL240C	HSP82	0.41	0.38	2.78431e-05	0.0187607	0.0410214	S000006161
YCR037C	PHO87	1.65	0.94	3.63159e-39	0.0179648	0.0175623	S000000633
YGL003C	CDH1	0.42	0.11	0.000495185	0.0174725	0.106366	S000002971
YNL315C	ATP11	0.43	0.64	1.45029e-05	0.0150582	0.210567	S000005259
YLR289W	GUF1	0.3	0.08	0.000732637	0.0149724	0.114243	S000004280
YKR040C		0.42	0.1	0.000420152	0.0143	0.0664867	S000001748
YMR060C	SAM37	2.66	1.74	5.73597e-95	0.0135445	0.0399191	S000004664
YOR126C	IAH1	0.4	0.21	4.50047e-05	0.0132955	0.037245	S000005652
YER169W	RPH1	0.31	0.13	0.000634338	0.0110705	0.0760598	S000000971
YBR121C	GRS1	0.33	0.58	0.000354111	0.0100436	0.037435	S000000325
YIL043C	CBR1	1.01	0.16	8.06381e-12	0.00548426	0.084146	S000001305
YNR032W	PPG1	0.31	0.14	0.000681772	-0.000104242	0.0239792	S000005315
YNL037C	IDH1	0.79	0.24	1.24883e-11	-0.000844507	0.080783	S000004982
YKR084C	HBS1	2.51	0.11	1.39127e-57	-0.00143861	0.0907246	S000001792
YOR322C	LDB19	0.79	0.3	1.24883e-11	-0.00181741	0.0996739	S000005849
YJR087W		0.38	0.05	7.80146e-05	-0.00369453	0.0819088	S000003847
YIR037W	HYR1	0.6	0.02	6.33293e-06	-0.00398845	0.0602126	S000001476
YDL086W		0.31	0.45	0.000681772	-0.0076204	0.0936213	S000002244
YOR070C	GYP1	0.66	0.24	3.92255e-09	-0.00908759	0.0266854	S000005596
YPR007C	REC8	4.47	3.96	3.9794e-261	-0.00943476	0.0851691	S000006211
YLR039C	RIC1	0.53	0.04	5.06425e-07	-0.00950161	0.0729845	S000004029
YKL056C	TMA19	0.51	0.19	1.03069e-06	-0.00964819	0.070241	S000001539
YDR446W	ECM11	0.31	0.52	0.000548876	-0.00989432	0.135705	S000002854
YPL257W		0.3	0.25	0.000732637	-0.0112189	0.00278633	S000006178
YER124C	DSE1	0.4	0.13	0.000766061	-0.0120251	0.0784715	S000000926
YOR225W		0.31	0.07	0.00059011	-0.0127016	0.113353	S000005751
YOR264W	DSE3	0.3	0.08	0.000787176	-0.0131801	0.0699616	S000005790
YDL085W	NDE2	0.37	0.32	0.000114794	-0.0144251	0.0675079	S000002243
YGR092W	DBF2	0.35	0.1	0.000167984	-0.0197903	0.163768	S000003324
YLR287-A		0.36	0.33	0.000144348	-0.02064	0.104615
YKL168C	KKQ8	0.34	0.15	0.000226921	-0.0212664	0.090131	S000001651
YLR087C	CSF1	0.48	0.25	2.9287e-06	-0.0236205	0.262075	S000004077
YGR023W	MTL1	0.3	0.2	0.000732637	-0.0238535	0.0455267	S000003255
YGL028C	SCW11	0.33	0.64	0.000328958	-0.0241573	0.0850863	S000002996
YML035C	AMD1	0.75	1.34	6.42834e-11	-0.0275818	0.193058	S000004498
YDR186C		0.41	0.09	2.78431e-05	-0.0300333	0.164441	S000002594
YOR253W	NAT5	0.3	0.04	0.000845647	-0.0350408	0.0285932	S000005779
YNL325C	FIG4	0.37	0.1	0.000114794	-0.039095	0.0142482	S000005269
YOR137C	SIA1	0.4	0.26	3.83818e-05	-0.041137	0.104003	S000005663
YKL151C		0.31	0.09	0.000548876	-0.0412753	0.115091	S000001634
YOR255W	OSW1	0.45	0.18	6.85563e-06	-0.0418098	0.0360591	S000005781
YKL053W		0.69	0.18	1.12699e-09	-0.0456341	0.076823	S000001536
YJL067W		0.32	0.32	0.000441219	-0.0531657	0.0912179	S000003603
YOL066C	RIB2	0.45	0.15	8.10871e-06	-0.0537522	0.0824155	S000005427
YLR148W	PEP3	0.55	0.01	2.31902e-05	-0.0539711	0.112233	S000004138
YPR040W	TIP41	0.31	0.1	0.000634338	-0.0609708	0.083737	S000006244
YKL204W	EAP1	1.37	0.02	3.39462e-19	-0.0629135	0.088639	S000001687
YKL020C	SPT23	0.34	0.05	0.000244513	-0.0638655	0.158314	S000001503
YGL107C	RMD9	0.3	0.15	0.000845647	-0.0639789	0.195152	S000003075
YOR263C		0.47	0.18	3.78722e-06	-0.064125	0.0651454	S000005789
YBR077C	SLM4	1.17	2.32	1.73571e-21	-0.0659907	0.0624345	S000000281
YLR279W		0.36	0.31	0.000123931	-0.0665702	0.0573683	S000004269
YJL068C		0.4	0.4	4.15661e-05	-0.0687134	0.0938827	S000003604
YNR052C	POP2	1.03	0.77	1.5514e-17	-0.0699496	0.0941832	S000005335
YMR137C	PSO2	0.3	0.3	0.000845647	-0.0748935	0.147535	S000004745
YGL054C	ERV14	0.85	0.32	4.35181e-13	-0.0768683	0.0636348	S000003022
YKL061W		0.36	0.02	0.000144348	-0.0778749	0.0764863	S000001544
YGR240C	PFK1	0.5	0.57	1.46401e-06	-0.0834383	0.102592	S000003472
YNR024W	MPP6	1.01	2.01	6.18821e-17	-0.0844253	0.0727588	S000005307
YGR257C	MTM1	0.44	0.2	0.000319221	-0.0848484	0.280935	S000003489
YIL153W	RRD1	0.74	0.17	1.1351e-10	-0.0933862	0.15125	S000001415
YJR007W	SUI2	0.37	0.08	9.84265e-05	-0.0974233	0.00291874	S000003767
YGL001C	ERG26	0.48	0.16	3.19131e-06	-0.0986826	0.0235687	S000002969
YLR268W	SEC22	0.33	0.31	0.000328958	-0.105945	0.151745	S000004258
YGR259C		0.52	0.24	5.28333e-05	-0.106367	0.0768291	S000003491
YIL020C	HIS6	1.07	0.03	8.90672e-13	-0.112156	0.0637616	S000001282
YOR242C	SSP2	0.62	0.11	1.75462e-08	-0.116693	0.0927463	S000005768
YOR124C	UBP2	0.36	0.16	0.000123931	-0.122055	0.0787425	S000005650
YOR199W		0.72	0.28	3.09126e-10	-0.124088	0.0769211	S000005725
YKL043W	PHD1	0.31	0.1	0.000634338	-0.125815	0.0561943	S000001526
YCR024C	SLM5	1.84	0.64	2.09415e-47	-0.128603	0.16753	S000000618
YBR131W	CCZ1	0.48	0.38	2.9287e-06	-0.130028	0.115226	S000000335
YGL024W		0.4	0.21	4.50047e-05	-0.133717	0.218389	S000002992
YGL023C	PIB2	0.48	0.17	2.9287e-06	-0.169811	0.0728026	S000002991
YKL169C		0.45	0.1	0.00021684	-0.170267	0.0504981	S000001652
YOR246C		0.76	0.14	4.55121e-11	-0.170574	0.0487648	S000005772
YJR113C	RSM7	0.37	0.1	0.000114794	-0.174052	0.103552	S000003874
YMR314W	PRE5	0.31	0.53	0.000681772	-0.176821	0.204457	S000004931
YJL198W	PHO90	3.83	0.81	9.5969e-193	-0.177601	0.096573	S000003734
YJL053W	PEP8	0.34	0.27	0.000244513	-0.178555	0.081741	S000003589
YGR220C	MRPL9	0.32	0.48	0.000410105	-0.216166	0.0654007	S000003452
YOR106W	VAM3	0.51	0.19	8.63873e-07	-0.224968	0.059308	S000005632
YML001W	YPT7	0.36	0.09	0.000144348	-0.225208	0.0615897	S000004460
YHR012W	VPS29	0.46	0.3	6.3019e-06	-0.230597	0.063432	S000001054
YER087W		1.81	0.64	4.1411e-46	-0.260212	0.134463	S000000889
YKL175W	ZRT3	0.33	0.08	0.000354111	-0.315908	0.0729861	S000001658
YOR200W		2.42	0.15	2.04243e-79	-0.316548	0.0821399	S000005726
YGR204W	ADE3	0.45	0.58	8.81616e-06	-0.351867	0.0731778	S000003436
YPL271W	ATP15	0.47	0.23	0.000155292	-0.354176	0.00212078	S000006192
YHR183W	GND1	0.89	0.31	1.0907e-09	-0.432827	0.0209017	S000001226

## Sheet: transcription_elongation_PolII
Gene_systematic name	Gene_generic name	average_single mutant PHO84 expression (0=WT in 1 mM Pi)	standard deviation_single mutant PHO84 expression	p-value of measurement errors	average_log2 (YFP/RFP) reporter level of double mutants (yyy∆ pho81∆) (0 = pho81∆ in 1 mM Pi)	standard deviation_log2 (YFP/RFP) reporter level of double mutants (yyy∆ pho81∆)	SGD_ID
YAL021C	CCR4	0.94	0.21	1.71555e-10	0.27628	0.175041	S000000019
YLR418C	CDC73	0.53	0.09	5.53824e-07	0.929511	0.0339019	S000004410
YBL008W	HIR1	0.44	0.12	1.13176e-05	0.438783	0.141919	S000000104
YOR038C	HIR2	0.56	0.15	1.70461e-07	0.212106	0.0720564	S000005564
YJR140C	HIR3	0.3	0.08	0.000732637	0.329115	0.0410655	S000003901
YBR215W	HPC2	0.57	0.04	1.29239e-07	0.420191	0.113014	S000000419
YNR052C	POP2	1.03	0.77	1.5514e-17	-0.0699496	0.0941832	S000005335
YLR357W	RSC2	0.49	0.24	2.07361e-06	0.0289256	0.0343392	S000004349
YOL072W	THP1	1.22	0.33	4.01716e-23	1.4677	0.071624	S000005433

## Sheet: less repressed hits_>1 than WT
Gene_systematic name	Gene_generic name	average_single mutant PHO84 expression (0=WT in 1 mM Pi)	standard deviation_single mutant PHO84 expression	p-value of measurement errors	average_log2 (YFP/RFP) reporter level of double mutants (yyy∆ pho81∆) (0 = pho81∆ in 1 mM Pi)	standard deviation_log2 (YFP/RFP) reporter level of double mutants (yyy∆ pho81∆)	SGD_ID
YJR105W	ADO1	5.54	0.28	1.0429e-266	0.475428	0.138793	S000003866
YDR226W	ADK1	5.52	0.7	0	0.923305	0.17487	S000002634
YPR007C	REC8	4.47	3.96	3.9794e-261	-0.00943476	0.0851691	S000006211
YNL141W	AAH1	3.92	0.25	1.0061e-201	0.161783	0.0824377	S000005085
YJL198W	PHO90	3.83	0.81	9.5969e-193	-0.177601	0.096573	S000003734
YMR060C	SAM37	2.66	1.74	5.73597e-95	0.0135445	0.0399191	S000004664
YKR084C	HBS1	2.51	0.11	1.39127e-57	-0.00143861	0.0907246	S000001792
YOR200W		2.42	0.15	2.04243e-79	-0.316548	0.0821399	S000005726
YIL018W	RPL2B	2.27	0.97	3.40504e-70	0.0399579	0.166137	S000001280
YJL101C	GSH1	2.13	0.96	3.52343e-42	1.05824	0.121726	S000003637
YCR024C	SLM5	1.84	0.64	2.09415e-47	-0.128603	0.16753	S000000618
YER087W		1.81	0.64	4.1411e-46	-0.260212	0.134463	S000000889
YCR037C	PHO87	1.65	0.94	3.63159e-39	0.0179648	0.0175623	S000000633
YIL030C	SSM4	1.37	2.46	6.46175e-28	0.100399	0.138221	S000001292
YKL204W	EAP1	1.37	0.02	3.39462e-19	-0.0629135	0.088639	S000001687
YDR159W	SAC3	1.34	0.05	3.99645e-27	1.53278	0.169218	S000002566
YIL058W		1.3	2.12	1.15118e-25	0.087223	0.105484	S000001320
YOL072W	THP1	1.22	0.33	4.01716e-23	1.4677	0.071624	S000005433
YBR077C	SLM4	1.17	2.32	1.73571e-21	-0.0659907	0.0624345	S000000281
YDR244W	PEX5	1.1	0.07	1.72933e-13	0.0959604	0.101836	S000002652
YPL179W	PPQ1	1.1	0.04	2.15853e-13	0.0418813	0.0795167	S000006100
YIL020C	HIS6	1.07	0.03	8.90672e-13	-0.112156	0.0637616	S000001282
YOR340C	RPA43	1.04	0.06	1.32792e-17	0.140873	0.0599881	S000005867
YPR022C		1.04	0.4	1.32792e-17	0.0781063	0.105924	S000006226
YNR052C	POP2	1.03	0.77	1.5514e-17	-0.0699496	0.0941832	S000005335
YIL043C	CBR1	1.01	0.16	8.06381e-12	0.00548426	0.084146	S000001305
YNR024W	MPP6	1.01	2.01	6.18821e-17	-0.0844253	0.0727588	S000005307
